# Supplementary material for: Effects of oxygen availability on mycobenthic communities of marine coastal sediments
Source: Sci Rep. 2023 Sep 14;13:15218. doi: 10.1038/s41598-023-42329-1 (PMC10502103; doi:10.1038/s41598-023-42329-1)
Supplement: Supplementary file 8 — Supplementary Information. [file 41598_2023_42329_MOESM8_ESM.fasta]

>OTU1
CTATCTTAACTCGACAGCGTTTTTAAACGTGTAGTCGGATATTGAGCGTCGCAGCATGTACTTGCTGCGTGGCTTTAAGG
ATAGATAAGGAAAATCTATGCTTGATCTTTTTCAGTATGCTAATAAACAAAAGGCTTTCTTAAAGTAATTTGTTGTTTGT
ATTGGAAGGAAAATTGAGTGACGTTGATAATTCGCCTTTACTGGTGTTTAAAATTCGTTGTTCTATTAATTTTTTCATCC
GTTTATATAATCACATGTCTCTTATGGAAATTTATGTTCTTTTTTAAAAAGTACTGGATTAGTGAGTAGTGTTTTTCTTT
TCAATGAAAGAAAATGGACATCGTTTGTTTTACGACTTACGACTCGTATTTCTTTTGTAACTTTTGAATAGATCTCAGAT
GAAGCGAGAAAACCCGCCGAATTTAAGCATATCAATAAGCGGAGGATT
>OTU2
CAACAATCTCTCAGCAGCGTATTGATATTAATTTTATTTATTTAAAATGAAATAGAAGTGCGTGTTGGCTGGATAATGAG
AGTCCGAGTGCTAGTCGCTCGGTCTCTTGAAATACATTGAGTAAACATGACTAACGATCAATTCCTTTTTGCTTCGGTGA
AAAGGATAGTCAAGTCTTTGACTTGTTTGTTTCGATAGTGACATGAATATTGACCTTCATTGGTCTCCTTTTTATGTTTA
TCTATTGGAGCGAACTACTATAGTTAATTATTTGGCGAACGTTCGACCTAGCTTTATGTTTATGTTTAGAAATCCATATG
GTTATTATTTTTCCAGTATTCAAGTATTCGCAAGAAGAACGAAGAAAAAAGACTTAACCTGAATTTTGATCTGAGATGAA
GCGAGACAACCCCCTGAATTTAAGCATATCAATAAGCGGAGGATT
>OTU3
CAACAATCTCTCAGCAGCGTGTTTGTGAAAATAAATTTATTTATTCTTGCAGATGCGTGTTGGCTGGATAATGAGAGTCT
GAGCACAATAGAATTTATTTTTTATATAGCTCAGTCTCTTGAAATACATGGAATAAACATGACTAGCGATCAGTTCTATT
ACCTCAATTTATTGAGTGATGGATAGTCAGCTTCTGAGCTGTCGTTCGATTAGTGACGTGAATATTGGCCTTCATTGGTC
TCTAACCTTTTTACGTTTATCTAATTTCGTCTGACAATTAAAAGTTTAGATTTTGGCGAACGTTCGATTTTAGTGTGTGC
TTTATGTGAGAAGACCATATGATGACTTGTTTAATTATTTAATTAATTGCAGGGAGTCTGAATTTTGATCTGAGATGAAG
CGAGACAACCCCCTGAATTTAAGCATATCAATAAGCGGAGGATT
>OTU4
CAACAATCTCTCAGCAGCGTGTTTGCTTTGTaaaaaaaaGCAGATGCGTGTTGGCTGGATAATGAGAGTCTGAGCACCAT
GGAGAATTTAATCATTTTCTATATAGCTCAGTCTCTTGAAATACATGGAGTAAACATGACTAGCGATCAGTTCTATTGCA
TTTTTTTGCAGTGGATAGTCAGCTTCTGAGCTGTCGTTCGATTAGTGACGTGAATATTGGCCTTCATTGGTCTTTAACTT
TTTTACGTTTATCTAATTTCGTCTGACAATTAAAAGTTTGGATTTTGGCGAACGTTCGATTTTAGTTGCATGCTTTTTTA
TGTGAGAAAACCATATGATGACTTGTAATTCATTTTAATTAATTAATTGCAGGGAGTCTGAATTTTGATCTGAGATGAAG
CGAGACAACCCCCTGAATTTAAGCATATCAATAAGCGGAGGATT
>OTU5
TTTATTAACTCGGCCTTTTTTTGTGCCGGAGAATGAGCGTCGCTATGATTTTGCCTTTTGTGCTTTTTGTTGGGTTTATA
TACCAACCCAAAGCATAGAACCAAAGCGCGTCGCTTTAAACACTGAGAAGCAGCTCACCCCTGCTTCGAGTACAAAACCT
CCTTGTATTTCCTTTTGAGAAAAGGGTCTACACGACGTGGATATTTCACCCGTAAAACGGTGTATCCATACCAAAACGTC
TGTATGTCTTTCTTTTTCTTTTCATAGGTTGCAAGGTAGTGTTTTTGGAATGAAGCAAAACTCTTTATGCCCTGTGAGAC
TCGTTGTGCTTTGATTAGTACTTCGTGTGTGACTTGTGTAAGATTAAAAGCTGAACTTAGATCTCAAATGAAGTGAGAAG
ACCCGCTGAATTTAAGCATATCAATAAGCGGAGGATT
>OTU6
CAACAATCTCTCAGCAGCGTGTTTGTGAAAATAAATTTATTTATTCTCGCAAGTGCGTGTTGGCTGGATAATGAGAGTCT
GAGCACAATAGAATTTATTTTTTATATAGCTCAGTCTCTTGAAATACATGGAATAAACATGACTAGCGATCAGTTCTATT
ACTCAATTTATTGTGTGATGGATAGTCAGCTTCTGAGCTGTCGTTCGATTAGTGACGTGAATATTGGCCTTTATTGGTCT
CTAACCTTTTTACGTTTATCTAATTTCGTCTGACAATTAAAAGTTTAGATTTTGGCGAACGTTCGATTTTAGTGTGTGCT
TTATGTGAGAACACCATATGATGACTTGTTTAATTGCAGGGAGTCTGAATTTTGATCTGAGATGAAGCGAGACAACCCCC
TGAATTTAAGCATATCAATAAGCGGAGGATT
>OTU7
CAACCCTCTCTCAGCAGCGTGTTAGGTTTCGGCCTGGTGCGTGTTGGCTGGATAATGAGAGTCTGAGTGCCTCGTCACTC
AGTCTCTTGAAATACATGGAGTAAATATGACTACCGATCAGCTCTGTTTTCCCTTTCGGGGGGGAGCGGATAGTCAGTCT
CTGACTGTCGTTCGATAGTGACGTGAATATTGGCCTTTATTGGTCTCCTTTTTACGTTGATCTATCGCTCGGCACCTAAA
GTCTGGAGTCTGGTGAACGCTTGGTATTGTGTGTGTTTACGTGAGAAAACCATATGATTGTGAATTGTTAGGATTTCATG
TCCAGAGGCTTGCCTCCCGACTGATTTTTTATGTTGCGATCTGAATTTTGATCTGAGATGAAGCGAGACAACCCCCTGAA
TTTAAGCATATCAATAAGCGGAGGATT
>OTU8
CTACCTTAACTCGACAGCGTGTTTGTTTAACGACAAACATGTGTTAGTCGGAAAATGAGTGTCTCGGTCTGTGTTTTTTT
CCCAGACTGTGTCGCTTTAAAAAGAGAAAGCTTATCAAGGGATAAGAGAACaaaaaaagaaaaaaTCATTCGCAGGTGGA
AGGCTGGCTTTTTGCTGCTTTAACTTGTTCGTGACGTGGATAATATTCACCTTTAGTGTGAACCTTCCAATACGTTGTGA
ACAATAGGCATCAAGCTTATTCAGCTCGCCCCTGTGTTTTTCTAAAACCTTGTTCTTCCTTGGCTATGTAAGTCATGGGT
GCTTTGGTAGTAAAATATCAATAAGTTACCCTTCTCAAGAAACAGATCTCAGAATGAAGCGAGAAAACCCGCTGAACTTA
AGCATATCAATAAGCGGAGGATT
>OTU9
CAACCACCGCTCAGCAGCGTATTTGAAATATAGTACGTGTGGCTGGAGAATGAGAGTCATCGAGTAACATCGGTGTCTCT
TTAAGTACATGGAGTGAGTAAATTTATTCCAATTGTCTGTTATCCACCTTCAGCTTGATTGCACTTGTGTAGTCAATAGT
CCGTCTCGAACGGCTCTATCTGAGAGTGACGTGAAGACTGACCTTTATTGGTCTCCTTTTTTACGTGTATCTCACAGGAA
GAGCATTAAACGTTTAGGTATGGGTGAACGTATGTGTGATCTGCCTTTGGTATTCTCACGACTAGCGGTACCCTATTAGT
GGTACTGCAATCGATTATTGGTTTACTCCAATTATCTGAATATTTGATCTGAGATGAAGCGAGACAACCCCCTGAATTTA
AGCATATTAATAAGCGGAGGATT
>OTU10
CAACCATCTCTCAGCAGCGTGTGTGCAATGTGAAACTTCGGTTTCCTATTGTTTTATGCGTGTTGGCTGGATAATGAGAG
TCTGTGTGCTTGCATGCAGTCTCTTTAAATACATGGAGTGAAACATTTAACTTTCGATCAGCGCTGAAGTATTTTATTAT
ATTTTGGCTAGCCAGTCTCTGACTGTTGTTCGATAGTGACGTGAATATTGGCCTTCTGGTCTTCCTTTTACGTGTATCTA
TTGAATGACAAATTAAAGTTAGGAATTGTGTGAACGTTTGAATGGTTGCTATTTTACGCGAGAAAACCATATGATTTGTG
GAAGAAAAACTTTATTGCTTTCTTTTCTATGAGTCTGAATTTTGATCTGAGATGAAGCGAGACAACCCCCTGAATTTAAG
CATATCAATAAGCGGAGGATT
>OTU11
CAATCACCGCTCAGCAGCGTTTGCAGGTAATGTTACAGCTTCGGCTGTATGTGCTTGTAGGCGTGATGGCTGGAAAATGA
GTATCAGTGTTTCACCACATTGTTGCTTGAAATATATGGAGTGAGTCTCAATCTTTGTTTTCATCACCTCAAGGCTTCGG
CTGCGATAGTTCCTATGGGAGCGGTTGATTTAGACGAGTGACGTGAATACTGGCCCTCGGGTCTTTTTCTACGTGTATCT
TGTTTGATTGGCCATTCAGTTCCTGTGGGAGTGAACGTTGAATTCCAAAACCGAGCTCATGTTCAGCGGCGCAAGCTGCA
ATCGGCTATTACTTAACTTAGTTATTGTAAGAGTCTGAATTTTGATCTGAGATGAAGCGAGACAACCCCCTGAATTTAAG
CATATCAATAAGCGGAGGATT
>OTU12
CAACCCATCTCACTTGGCGTATGAAATATAGGTTTCGGCCTTGTTTTCGTATGCTAATGTGGAAAATGAGAGTCTTGGCT
ACATTTAAGCGGCTAAGTCTCTTGAAATATGTTGAGCTTAGATCGACTAGTTACCCTCTTACCTTCGGGTAGGATAGCGC
CATTTGGCTCTTTCTCTACTAGTGACGTGGATAATCTCACCCTTGTGGTGTCTTGAAACGTTATCTAGCTTTAGGGTTAG
GTTCAAGTTGAATGGTTGTGAATATTTCTAGATAGATCGACAGCGTCAGAATTGCCTTTACTTAAAGAAAGTGCCTTTTT
TTCGGAAAAGTCTCTTTCTTTCTGTAAACCCTTTCGAATTAGATCTCAGATGAAGCGAGAAGACCCCCTGAATTTAAGCA
TATCAATAAGCGGAGGATT
>OTU13
CAACAATCTCTCAGCAGCGTTTCGGCGTGTTGGCTGGATAATGAGAGTCCGTGTGCTTTGTCATGCGGTCTCTTTAAGTA
CATTGAGTTATGGAAACCCATACCTGTGCTCTCATTACACCTCTTCTCCTTCGGGGGAGGATAGTCGATTTCCGACTTTG
GCTGTGATTGTTAGTGACGTGAATATTGGCCATTCGTGGTCTTCTTTTTACGTTTATCTATTCGATTCGGCCGCTATAAG
TTTGGTTATCTGATGAACGTTTTGGCGAGTCGTTTGTGGTCTGTTTTTATAACGTGAGAAACCCATACGACTTTACTAAA
TCCAATTCTCTTTGTTAGAACTGGTGGAAGTCTGAATTTTGATCTGAGATGAAGCGAGACAACCCCCTGAATTTAAGCAT
ATTAATAAGCGGAGGATT
>OTU14
CAACAATCTCTCAGCAGCGTGTTTGGAAATTTATTTCCGAGTGCGTGTTGGCTGGATAATGAGAGTCTGAGCACAATGAG
AAATCATATAGCTCAGTCTCTTGAAATGCATGGAGTAAACATGACTAGCGATCAGTTCTGCTTTGCTTTTTTTGGCAAAG
TAGATAGTCAGCTTCTGGCTGTCGTTCGATTCTAGTGACGTGAATATTGGCCTTTATTGGTCTCTATCTTTTACGTTTAT
CTAGACTTCATTCGACATTACAAAGTCAGTTGTCTGTGCGAACGTTCGATTTTAGTGCTGTGCTTTACGTGAGAAAACCA
TATGATGACTTATTCTTTCCGAATAGGGAGTCTGAATTTTGATCTGAGATGAAGCGAGACAACCCCCTGAATTTAAGCAT
ATCAGTAAGCGGAGGATT
>OTU15
CAACAATCTCTCAGCAGCGTGTTTGGAAAATGTATGTTTTCCGAGTGCGTGTTGGCTGGATAATGAGAGTCTGAGCACAA
TGAGAAATCATATAGCTCAGTCTCTTGAAATGCATGGAGTAAACATGACTAGCGATCAGTTCTATTTGCTTTTTGGCAAG
TAGATAGTCAGCTTCTGGCTGTCGTTCGATTCTAGTGACGTGAATATTGGCCTTTATTGGTCTCTATCTTTTACGTTTAT
CTAGACTTCATTCGACATTACAAAGTCAGTTGTCTGTGCGAACGTTCGATTTTAGTGCTGTGTTTTACGTGAGATAACCA
TATGATGACTTATTCGTTTAGAATGAGGAGTCTGAATTTTGATCTGAGATGAAGCGAGACAACCCCCTGAATTTAAGCAT
ATCAATAAGCGGAGGATT
>OTU16
CACCACTCAAGCTATGCTTGGTATTGGGCGTCGTCCTTAGTTGGGCGCGCCTTAAAGACCTCGGCGAGGCCACTCCGGCT
TTAGGCGTAGTAGAATTTATTCGAACGTCTGTCAAAGGAGAGGAACTCTGCCGACTGAAACCTTTATTTTTCTAGGTTGA
CCTCGGATCAGGTAGGGATCTCCTTTGACAGACGTTCGAATAAATTCTACTACGCCTAAAGCCGGAGTGGCCTCGCCGAG
GTCTTTAAGGCGCGCCCAACTAAGGACGACGCCCAATACCAAGCATAGCTTGAGTGGTGTAATGACGCTCGAACAGGCAT
GCCCCTCGGAATACCAAGGGGCGCAATGTGCGTTCAAAGATTCGATGATTCACTGAATTCTGCAATTCACATTACTTATC
ACCCTTCGCTGCGTTC
>OTU17
AAATATTTACAATACTCCGGTACTGGACCTTTGGCTGCGCTGTAGTGGCGTGGACGTAGGACCGTCCGGTCTCGGGACGT
CGGGCCTCAAGTGGGTTCCGTGTCCTTCGATTGAGAAATCACGATTCAGTTCGTGTCAACACATCAAGGCACCGTGCATC
TAGTGTGCACCTACCCATGCAAGTGGGTGGGAGCACATTGGCTTGCTAGTGTGAGATGATTGTCTATGGAAATGGGCTAA
TCTGGGCAGCCATAGCGGGTTCTGTCGACGGCAACACCTTGTGCTTTGTTTACTCGTGTGTGCCCCGGAGGCAAATCTTA
ACTGGCACCTGTTGATGCTCGATTCCATCTCTCTCTCGACCTCGGATCAGTCGTGAACACCCGCTGAATTTAAGCATATC
AGTAAGCGGAGGATT
>OTU18
CAACCCCTTCTCAGCTGCGTGTTTGTGCAAACAGATGCGTTTCGGGCTGGAGAATGAGAGTCTGCTTGGTTTTCTTCAAG
CAGTCTCTTGAAATACATGGAGTGAAACATATGACCACCAATCAGTTCCTTCTTTGTTCAGCAGAGAAGGATAGTTGACA
TCTTCGGCTGTCAGGGGATTGTAGTGACGTAGATACTGGCCTTCATGGGTCTCTTTTTCTTACGTGTAACTAGACTTCCC
CTAACACCTATTGCCTGGATGTGAATGAAGGATTGTTTTGTGTGTGGAATGTTTCATGTGAGAACACCATATGGCTCTTT
CTTTTGTTTTCCATGACGAGAAACAGTCTGAATGTTTGATCTGAGATGAAGCGAGACAACCCCCTGAATTTAAGCATATC
AATAAGCGGAGGATT
>OTU19
CAACCTTCTCTCAGCAGCGTGCAGCAATGTGCGTGTTGGCTGGATAATGAGAGTCTGATTCTACTTCCTTCGCCGGAAGC
GTCAGTCTCTTGAAATACATGGAGTGAACATATGACTAACGAGTCCAAATCCTGGAGCTTTCGGGCTTTTCACGGGTTGC
CTGTCTTCTGACTGCTGGAGCTCTCGATAGTGACGTGAATATTGGCCCTCACCGGTCTTAACTTTTACGTTTATCTGTTG
GAGCCTTTGGCGTTGTATAGTTGGAATTCCGGTGAACGATTTTATTTAGTGGAATGCTTTCACGTGCAGAAACCCATATG
ATTTCTTTTATTTATTTAAAAGAGTCTGAATTTTGATCTGAGATGAAGCGAGACAACCCCCTGAATTTAAGCATATTAAT
AAGCGGAGGATT
>OTU20
CAACCTTCTCTCAGCAGCGTGCAGCAATGTGCGTGTTGGCTGGATAATGAGAGTCTGATTTCCTACTTCCTCGCGGAAGC
GTCAGTCTCTTGAAATACATGGAGTGAACATATGACTAACGAGTCCAAATCCTGGAGCTTTCGGGCTTTTCACGGGTTGC
CTGTCTTCTGACTGCTGGAGCTCTCGATAGTGACGTGAATATTGGCCCTCACCGGTCTTAACTTTTACGTTTATCTGTTG
GAGCCCTCGGCGTTGTATAGTTGGAATTCCGGTGAACGATTCGATCTAGTGGAATGCTTTTCACGTGCAGAAACCCATAT
GATTTTTTGCGCAAGCAGAAATCTGAATTTTGATCTGAGATGAAGCGAGACAACCCCCTGAATTTAAGCATATCAATAAG
CGGAGGATT
>OTU21
CTACTTCAACTCGACAGCGTACTTTTCTCCCTTTAAACCGGGAAAAAATGTTTCGTGTAGTCGGAGAGTGAGCCGTCTCT
GCCGCCTCCATGGCAGAGTCGCTTCAACGGAATTAAACTGGAGACCCTCACCCCGAAGTTTCAGCCAAGCTTGGTTGCTC
CTTGCCGCGAAGTCGGTGTGACGTGGATAATGTTCGCCTTTTGTGTGGATTCTTCCAATACGTCGCTTTCCGATGGCAAT
GGTGGCACACCCTGTCTCAAGCTTGGACCGAGAGTCAACTTATTCCGGTTACTCGTGGAAGCCGCCCCGTCAAACAGGGA
TTTCGGCCTACACAATTTCTTTTTGAATAAGATCTCAGATGAAGCGAGAGTACCCGCCGAATTTAAGCATATCAATAAGC
GGAGGATT
>OTU22
CAACAACAACTCAGCAGCGTGTGTGATTCGACATTCGTGTCGTCTCGCATTCGTGTTGGCTGGATAATGCGAGTCAGATT
GCTTCAGTGCGACTTGTCTCGTTAAGTATATCGAGTGAACATCTAACGAGCCCATCACTTCTGTTTTGTCTTTATTGACA
AAGCGGATAGTCAGTCTCTGACTGTCGATGCGTGCGAGTGACGTGAATACTGGCCTTCATTGGTCTCCTTTTACGTGTAA
CTTGTGCCAGCGATACTCAAGTCTAGGATCGACGAACGATGAGTGAGTAATGTTTTACGTACCGTGGTCACCCACAATCG
ATGACAGTCAAATGTCATCTGAATTTTGATCTGAGATTAGGCGAGACAACCCCCTGAATTTAAGCATATCAATAAGCGGA
GGATT
>OTU23
CTACCTCACCTCGACAGCGTCTTTTTTAAAAAAGACGTGTTTGGTCGGAAAATGAGTGTCTCGGTTTTGCCTCGTGCAGT
CCGTGTCGCTTTAAAATGAGAGAGCTTATCAAGTATAAGGAAACAAAAGATATCACTACAGGTGGAAGGCGGCTTCTTAC
TGCTTTAACTTGTGTGTGACGTGGATAATATTCACCTTTAGTGTGAACCTTCCAATACGTCGCGCGCAATAGGTAAAAAG
TTCTAGCTCGCCCTTGTAATTTTTTCGTTCTACCTTTCTTGAATTATTAAGTACTGGCACTTTTGATAGTCAAATATCTA
TAAAGTTTTAAAGCCTTTCTCAAGAATTAGATCTCAGATGAAGCGAGAAAACCCGCCGAACTTAAGCATATCAATAAGCG
GAGGA
>OTU24
CAACAACCTCTCAGCAGCGTAGGATTCGTTCTACGCGTTGGCTGGATAATGAGAGTCTGAGTTTTTTACGATTCAGTCTC
TTGAAATACATCGAGTAAGTATCATCACATGCCTACGCATTCATGGGATCTCTCGGGATCTCATGAGCCAAGTCTCTGAC
TGGTCTGCACGGTTATTAGTGACGTGAATACTGAGCCTCTGTGCTCTCACATTTACGTGTAACTTTGATCGGGTGACTAT
AATAAAGGTCTAGGACGAGGTGTCGTTTTGGGAGCAGGTGTACTTATGTTAAGCGGCGCAAGCTGCAATCGGCTGAAGCA
ATTCATTTTGTTGACGTCTGAATTTTGATCTGAGATGAAGCGAGACAACCCCCTGAATTTAAGCATATCAATAAGCGGAG
GATT
>OTU25
GTGATACACTTGTGACAATGGCAATTGATGTTGGTGTTGGTGTTGATGTTGGTGTTGATATCAATGTTAATATTGATATT
GATATTGATATTGTTGTTGTCATGTAGTTGGCGGGGGTGTGTGGGTGGCACGACATGGCATCACATGGCCATGGGGTGAC
ATTTGCACACGCTGCTTGAAACAATAGTCTATCGATCAAGAGAGGACTCGAGTGCAAGTCATTTTAATCTCGCATCCTTT
GTTGGTTGACAAGCGAGTGGGTTGGGTTTGGGTGTGGTCAATGATTTGATTGTATGGTACGTGTCATGTACATGATTTGA
TTGTATAGTCAGTGTCATGTACATGATTTGGGTGTATAGTCAATGACTCGATCAAGCCATGACCGGCCTGCTCGCGCTCT
TG
>OTU26
CAACAACCTCTCAGCAGCGTATTCATTTACGCGTTGGCTGGATAATGAGAGTCTGAGTCTTCGCGCTCAGTCTCTTGAAA
TACATCGAGCGAGTATCATCACATGCCTACGCATTTGTCAATCTTCGGATTGATGAGCCAAGTCTCTGACTGGTCTGCAC
AAGTAGCGAGTGACGTGAATACTGACCCTTGTGGTCTCACATTTACGTGTAACTTCTCTTGGGTTGACAATCTATAAAGG
TCTAGGACTTCGGTGTCGTTTGGGAGCAGGTGTACTCGCGTTAAGCGGCGCAAGCTGCAATCGGCTTTATATTACTTTCG
AGTAATTGTGAGTCTGAATTTTGATCTGAGATGAAGCGAGACAACCCCCTGAATTTAAGCATATCAGTAAGCGGAGGATT
>OTU27
CAACAACCTCTCAGCAGCGTATGTGTGTCAAAGCATATATGTGTTGGCTGGATAATGGGAGTCTGATCGTTTCGACGATT
AGTCTTCTTAAATCTATCGAGTGAACATATAACAAACTAATCAACTTCTATTTCACTTCATTGTGGATGGATAGCCGGTC
TCTGACTGTTGATGTGTGAGTGACGTGAATACTGGCCCTCGTGGTCTCCTTTTACGTGTAACTGATGCATCGATACTAAA
GTCTAGGATAGGTGAACAGATCTGTGTGTAATGTTTACGTTAAGTGGGTAACCACAATCGATTATCGACAGTGTCACAAC
TGAAAGTAATCTGAATTTTGATCTGAGATGAAGCGAGACAACCCCCTGAATTTAAGCATATCAATAAGCGGAGGATT
>OTU28
CAACAACCTCTCAGCAGCGTAGATTTCACGATCTACGTGTTGGCTGGATAATGAGAGTCTGAATTTTACTATTCAGTCTC
TTGAAATACATCGAGTAAGTATCATCACATGCCTACGCATTATAGATCTCTCGGGATCTATAGCCAAGTCTCTGACTGGT
CTGCACGGTAGTAAGTGACGTGAATACTGAGCCTTGTGCTCTCACATTTACGTGTAACTTCTGTCGGGTGACTATAATAA
AGGTCTAGGATGAGGTGTCGTTTGGGAGCAGGTGTACTTACGTTAAGCGGCTGCAAGGCTGCAATCGGCTAAACAATTTA
TTGTGAAGTCTGAATTTTGATCTGAGATGAAGCGAGACAACCCCCTGAATTTAAGCATATTAATAAGCGGAGGATT
>OTU29
CAAACACAACTCAGCAGCGTATTGTAATGATACGTGTTGGCTGGATAATGAGAGTCTGTATGTTCAGTACAGTCTCTTGA
AATGCATTGAGTGAAGTCTATCACAGTTCACACTATTCGACTTCGAGTCGAAAAGCCGGTCTCTGACTGGTTGTGTTGAG
AAGTGACGTGAATAATCGGAGAGATTCGTCTCTTCATAACATTTACGTGTAACTGTATCAACACGACTATTCCAAAGGTC
TAGGATGGCTGTATGAGCATAGGTAGCTTCATGTCTAACGCAACTGAATGGTTGCAAACTTATTGTGAGTACTCTACGTA
TTGACAATCTGACATTTGATCTGAGATGAAGCGAGACAACCCCCTGAATTTAAGCATATCAATAAGCGGAGGATT
>OTU30
CAACAATATATCAGCAGCGTGTTTATGTTTTAAGTTTACTTATTACTAAAATGCGTGTTGGCTGGAGAATGAGAGTCTGT
TCGCTTGCGGGCAGTCTCTTTAAGTACATGGAGTTAACTAGAAACTTTTCGATCAGTTCAGTACTTCGGTGCTGATAGTC
AGTCTCCCGACTGTTGTTCGTTAGTGACGTGAATATTGATCCTCGTGATCTAACTTTTACGTGTATCTGACTTATGACTT
ATAGTTAGTTGATTGGCGAACGTTTGAGAAATCTAATTGACGTGAGAAAACCATATGATTAGCGATTTAAGTAATTAAAG
AGCGAATCTGAATTTTGATCTGAGATGAAGTGAGACAACCCCCTGAATTTAAGCATATTAATAAGCGGAGGATT
>OTU31
CAACAACCTCTCAGCAGCGTAGATTCGTTTACGTGTTGGCTGGATAATGAGAGTCTGAATGTTACTATTCAGTCTCTTGA
AATACATCGAGTAAGTATCATCACATGCCTACGCATTATGGATCTCTCGGGATCTATAGCCAAGTCTCTGACTGGTCTGC
ACGGTAGTAAGTGACGTGAATACTGAGCCTTGTGCTCTCACATTTACGTGTAACTTCTGTCGGGTGACTATAATAAAGGT
CTAGGATGAGGTGTCGTTTGGGAGCAGGTGTACTTATGTTAAGCGGCTGCAAGGCTGCAATCGGCTAAAGTAATTTATTA
CTGAAGTCTGAATTTTGATCTGAGATGAAGCGAGACAACCCCCTGAATTTAAGCATATCAGTAAGCGGAGGATT
>OTU32
CACCACTCAAGCTATGCTTGGTATTGGGCGTCGTCCTTAGTTGGGCGCGCCTTAAAGACCTCGGCGAGGCCACTCCGGCT
TTAGGCGTAGTAGAATTTATTCGAACGTCTGTCAAAGGAGAGGAACTCTGCCGACTGAAACCTTTATTTTTCTAGGTCTC
CTTTGACAGACGTTCGAATAAATTCTACTACGCCTAAAGCCGGAGTGGCCTCGCCGAGGTCTTTAAGGCGCGCCCAACTA
AGGACGACGCCCAATACCAAGCATAGCTTGAGTGGTGTAATGACGCTCGAACAGGCATGCCCCTCGGAATACCAAGGGGC
GCAATGTGCGTTCAAAGATTCGATGATTCACTGAATTCTGCAATTCACATTACTTATCGCCCTTCGCTGCGTTC
>OTU33
CTAACCAATCTCCATCCGCGCGTGGTGGGAAATTGAGTGTTCGTCTCGTCATGAGAGGATCGCTTTAAGAACGTTCGTCC
CCTTCATTTCACCCTTGTGTACTGAAAGTTGACCTAAAGTTTTACCGTTGTTTCTCCGGGAGAAGAGCCGGGCTCTTTTT
AGGTAAATAATTAAAAACTCTTTTTAGTCAACGTCTTGTCCTTCGGGTGAGAACTCTCTCCTTGGTCTAGTGGTTTGTCG
TGGTGTACGTAAAACAACAAAAGGAAACAAACAACGGTGTGTGTGTGTGCACTTTTCTTTCACGAGGTAGTGTGTCCGCT
CCGTTCCTTTGAATTAGATCTCAGATGAAGCGGGAAAACCCCCTGAATTTAAGCATATCAATAAGCGGAGGA
>OTU34
CAATCACCTCTCAGCAGCGTTTAGAAATAAATGTGTTGGCTGGATAATGAGAGTCTGAATTTCATCATTCAGTCTCTTGA
AATATATCGAGTGAGCATCACATAAAACCTTACACATTCTTATATTTATTTCTAAGAAGCTAAGTCTCTGACTTGGTTGT
ATGGGAGTGACGTGAATACTGGCCTTTATTGGTCTCTCATTTACGTGTAACTTTTATATGACTATTTAAAAGTCTAGGAA
TTAGTGTGTTTGATTTTCGATGTCTTCATGTATCGCGACCTAATAAGTTGCAATCGATTTGGCATTAATTAATTTTAAAA
CAAATCTGAATTTTGATCTGAGATGAAGCGAGACAACCCCCTGAATTTAAGCATATCAATAAGCGGAGGATT
>OTU35
CAAACACAACTCAGCAGCGTATTGTAATGATACGTGTTGGCTGGATAATGAGAGTCTGTATGTTCAGTACAGTCTCTTGA
AATGTATTGAGTGAAGTCTATCACAGTTCACACTATTCGACTTCGAGTCGAAAAGCCGGTCTCTGACTGGTTGTGTTGAG
AAGTGACGTGAATAATCGGAGAGATTTATCTCTTCATAACATTTACGTGTAACTGTATCAACATAACCATTCCAAAGGTC
TAGGATGGCTGTATGAGCATAGGTAACTTCATGTCTAGCGCAACTTAACGGTTGCAAACTTATTGTGAATACTTGTATTG
ACAATCTGACATTTGATCTGAGATGAAGCGAGACAACCCCCTGAATTTAAGCATATCAGTAAGCGGAGGATT
>OTU36
CAACCATCTCTCAGCAGCGTGTACAAAAAGAAGCAATTCTTGGCGATATGCGTGTGGCTGGAAAATGAGAGTCTGATTCG
CGTCAGTCTCTTTAAATTCATGGAGTGAGCATAACTAACGATCAATTCTGCGCAAGCAGATAGTCAGTCGCTGACTGGCG
TTCGATAGTGACGTGAATAATGGCCTTATGGTCACACCTTTTACGTGTATCTATTGTGCGCTACCAAAGTCGGTGATCGG
CGAACGTTCGACTAGTGTGTGTTTACGTAAGAAAACCATACGATTGTGAATGAAGGAGCTATTCATTTAGTTCTCTCTTT
GTGATCTGAATTTTGATCTGAGATGAAGCGAGACAACCCCCTGAATTTAAGCATATCAATAAGCGGAGGATT
>OTU37
AGCACCCACTCAACCCTTTGTTGTTTTGTTTGAATAAGACAAAAAGGACAAAGCATCCCGAGTAGGTTGGATTCTGGAGC
TTCTTTCTCTCTCTACTTTGTTGGTGAGGGGAAGGGCTCTGAAATGAGTCGAACCAAAGGGCCTTGACCCGTTTCTTGCT
GTAGAGAGACGAAATTACCCAATGGAAAGCGTAGTAGGTACACCACCATAAATAGTGCGCCCTATCGCCTGTACATTGGT
CGTCTTTTTCTCTTCGAGGAGGGGTTGAAGCCAATCACAAACTTTGGTGTTTTGACCAAACGTTCTTGGGAGGGGAAATC
ACCGATGAGGAAGTATATTCTCTCCTGAACAATTGCCCGGGAAGAATTTTTCTTCCCTTGCTTATTTTTGCG
>OTU38
CAACAATATATCAGCAGCGTGTTTGGAAATTAATTTTTCTAGATGCGTGTTGGTTGGAGAATGAGAGTCTGTTCGCTTGC
GGGCAGTCTCTTTAAGTACATGGAGTTAATTAGAAACTTTTCGATCAGTTCAGTGCTTCGGCGCTGATAGTCAGTCTTCA
AACTGTTGTTCGTTAGTGACGTGAATATTGATCCTCGTGATCTAACTTTTACGTTTATCTAACTTATAACTTATAGTTAG
TTGATCGGTGAACGTTTGAGAAATCTGATTGACGTGAGAAAACCATATGATTAGTTTTCTTTAATTTAATTATTAAAGGG
CGAGTCTGAATTTTGATCTGAGATGAAGTGAGACAACCCCCTGAATTTAAGCATATCAGTAAGCGGAGGATT
>OTU39
CATCTCTCACAAACTGGACCTGATTTCGGTCAGGAAAGGCAAGTGGATCTGGCCGTTCCCTGCAAAAACCTTTTTATTAA
GGTTTTAATGGGATGTGCTGAAATTCAGTGATCGGAGCTTGCGTGCTTAAAGGGTTTTCTCTCTAACAGTACCGTACTCT
TTGATAACCGACGTAGATTAATTGGGTACTTTGTTACCTTTTCTCAGCGTCCGGAAAATCGAGTCGCGAAACTTGAAAGA
ATTCATTCCAAACCTTTTCGCTATGCCTATAAGGTAACCGCGAGTATACGGCTCATACCTGAACATGCCAGGCGATCTAT
ATACCGAAACTGTCCCCGTACTTGCTTGCGAGTGGTTGGATGTTTCGATGCAATAGGTTGTACACCTGATA
>OTU40
CAACAACCGCTCAGCAGCGTGCTTGGCTTTCGAGCTTAAGCGCGTGTGGCTGGAAAATGAGAGTCCGCTTGCCTGGTCTG
GCGGTCTCTTGAAAAACATGGAGTAGGCATACGACTTTCCGGTCCTGGCGCATGCAAGTGCGTCAAGGGCGGTGTCGGAC
TGGTTGCTCATCAGTGACGTAGAATACTGACCTCTGGGTCTACATTCAATTACGTGTGTCTGGTGCTAGCAATACTTTAA
ACAGTCTGGGATCGCTCGGTGGCCGATCACATGGAAGTCTCGTTTACGTGTAACCAACCCAATACGATTATGTTTCGGCA
TGATCTGAATTTTGATCTGAGATGAAGTGAGACAACCCCCTGAATTTAAGCATATCAATAAGCGGAGGATT
>OTU41
CAAACACCTCTCAGCAGCGTATTGTAATGATACGTGTTGGCTGGATAATGAGAGTCTGTATGTTCAGTACAGTCTCTTGA
AATATATTGAGTGAAGTCTATCACAGTTCACACTATCGACCTCGAGTCGAAAGCCGGTCTCTGACTGGTTGTGTTGAGAA
GTGACGTGAATAATCGGAGAGATTTATCTCTTCATAACATTTACGTGTAACGTTATCAACACAACTATACCAAAGGTCTA
GGATGGCTGTATGAACATAGGTAACTTCATGTCAAACGCAACTGAACGGTTGCAAACTTATTGCTGATACTTGTATCGAC
AATCTGACATTTGATCTGAGATGAAGCGAGACAACCCCCTGAATTTAAGCATATCAATAAGCGGAGGATT
>OTU42
CTAACTCCTCTCAGCAGCGTCGCTATTTTACTATAGTCGATGTGTGGCTGGTGAATGAGAGTCTGAGTGCATCGTCACGC
AGTCTCTTGAAATACATGGAGTAATCTAAACTCGCATAGCAGTTTGATTGGTTTCGACTAATCAATAGTCAGTGGTTGAC
CTCGCTGTATAGAGTGACGTGAATAATGACCTCCGGGTCTTCCTTTTACGTGTAACTCGAACAATGAGATTCAGTTCGAT
CTATTGACGAATGTTTCAATGCTTGTGTTAGACTTTACTTTGGAAATCCATATGAGCGCTCAGCATTTTTATGCTGTGTT
CTCTGAATTTTGATCTGAGATGAAGCGAGACAACCCCCTGAATTTAAGCATATTAATAAGCGGAGGATT
>OTU43
CATCTCTCACAAACTGGACCTGATTTCGGTCAGGAAAGGCAAGTGGATCTGGCCGTTCCCTGCAATCTTTTTATTTAAGA
TTTAAATGGGATGTGCTGAAATTCAGTGATCGGAGCTTGCGTGCTTAAAGGGTTTTCTCTCTAACAGTACCGTACTCTTT
GATAACCGACGTAGATTAATTGGGTACTTGTTTACCTTTTCTCAGCGTCCGGAAAATCGAGTCGTGAAACTTGAAAGAAT
TCATCCCAAACCTTTTCGCTATGCCTATAAGGTAACCGCGAGTATACGGCTCATACCTGAACATGCCAGGCGATCTATAT
ACCGAAACTGTCCCCGTACTTGCTTGCGAGTGGTTGGATGTTTCGATGCAATAGGTTGTACACCTGATA
>OTU44
ATGCTCTCACCTCCTTCCCCTTGACTGGGGCCGGAGATGGATTTGAGACGTAGCCGTGGTCCCCACCGCGCTGCTTGTCT
TTAAATGCATGATCTTGCTCCAATGCGACAAGTCTTGGTTCTCCTTGAACAGCTAACCCGAGTGTGCTGGTGGTCTGTGC
CGTGAAGCCCTGCGAAGCCCCAACCTCTGAACGTCTTTAGGAGTGGGGCAGAAGCAAGGTGGACCGCGCGGCATCACTGG
CGCCTGGCGACGCTCTCTCTGGAGGACACCAACCTTGGGATAACGTCCATCAAGGCTGGTACTTGTCCTTTGCATTGGGT
CCATGGCAGATCAAAGGAACGTGCCTCGGGCTCCCTCGCGGGGGTCCTGGGGTCCAACACCAATTGACG
>OTU45
CAATCACCGCTCAGCAGCGTCCGCAGCAATGTGGTCGTGATGGCTGGAGAATGAGCGTCTGTTTGTTCACAGACAGTCGC
TTGAAATATATGGAGTGAGTGCCAACCCGCACATCAGCTCGCTGCATTTTCGGATGTGGCGATAGTTCAATTTGGAACGG
TTGATGTCGAGTGACGTGAATAATGACCTCCGGGTCTCCTTTACGTTTATCTTGTCATTAATCATTAAGTTTCATTTGAG
CGAACGATATGTGGTGACACTCGCGTTGCGTGGCTTTTGTTAGCTACAATCGGCTATTGTAATAATTCTTATTGTTACTA
GTCTGAATTTTGATCTGAGATGAAGTGAGACAACCCCCTGAATTTAAGCATATCAATAAGCGGAGGATT
>OTU46
CAACAATCTCTCAGCAGCGTGTTTGCAATTGATTTATTTCTTTTGTTTATTCGTGTTGGCTGGATAATGAGAGTCTGTGT
GCTTGCATGCAGTCTCTTTAAATACATGGAGTGAACATCAACTTTTCGATCAGCGCTGTATTTATTTATGGCTAGCCAGT
CTCTGACTGTTGCTCGAATAGTGACGTGAATATTGGCCTTCGTGGTCTTCCTTTTACGTGTATCTATTTGTGTGACACTT
TAAGTTAGTAATTGGTGAACGATTTGTTTAGAAGCTGTTTGCGTGAGAAAACCATATGATTTGTAGAGCTTGCTCTATGA
GTCTGAATTTTGATCTGAGATGAAGCGAGACAACCCCCTGAATTTAAGCATATTAATAAGCGGAGGATT
>OTU47
CAACAATATATCAGCAGCGTGTTTGGAAATTTATTTCTATAGTGCGTGTTGGCTGGAGAATGAGAGTCTGTTCGCTTGCG
GGCAGTCTCTTTAAGTACATGGAGTTAATTAGAAACTTTTCGATCAGCTCAGTGCTTCGGCGCTGATAGTCCGTCTTCCG
GCTGTTGTTCGTTAGTGATGTGAATATTGATCCTCGTGATCTAACTTTTACATTTATCTAACTTATAACTTTATAGTTAG
TTGATTGGTGAACGTTTGAAAAATCTAATTGACGTGAGAAAACCATATGATAAGTTATTTAATTTTTAATTGAATAGCGA
ATCTGAATTTTGATCTGAGATGAAGTGAGACAACCCCCTGAATTTAAGCATATTAATAAGCGGAGGATT
>OTU48
CTATCTACTCCAACCTTATCTCTTTTGGGAGATCGGGGCTGGGACAATGAGAGTTCTAACGGAAACTTTTTTCGTCAGAT
CTCTTGAAGTCAAGTGAGCTCTGCTGAGTACATATTCTGATCATTTGTCTATGTGCTGAAACCACAGTGCGAAAGCTGCT
TTTCGAGTGCTTTCCATAACTAAGTGACGTGGGTAAACCCATTAAACGTCTGCTCGGTTATCATTCATGCTAGACTGTGG
GCTCAAGTACGTGCATATGACGCTTCAATTGCAGAATTATGGAACAGCACTTTCAAAGAGCGACAGAGACCTCTCGCAGA
CCGAGTATTCGGTTTGTCTTGTAGTGTTTCAACACTGGTTGTTTTTTAAACCAACAATCAGTACCTAA
>OTU49
AATTACTCAATACCTAAAGTATAAAATTATTTTATATTTCTGGGAATTGGAATTTGGGCTTTGCTGAATTTTCAAAAGAA
TTCTATATTCCTTTGGTTTTCAGCTGGCTTTAAACTTAAGTAGAGCAAAATCTGGaaaaaaaaaTTATTATTTCTTTTTC
CCAAGTAAAAAAGCGTAATAGTTGACTTTGGTCATCTTTCGCTGAAAAATATAACTTGGCTGGAATTTTGAACTCTGATT
GCAGGAAAAATAATTGAAACAATTGGAAGAAAATTGGGTATGGGGAGAAGAATATATATAAAAGTTCTTTTTTAGTCTTG
ATTTTTTCAAGACCAGAAatatttttttgtattctccccctccttatttttctttttaattttCAAGA
>OTU50
CAACCCTCTCTCAGCAGCGTGTTTGTGAAATTTATTTTGCGAATGCGTGTTGGCTGGATAATGAGAGTCTGTGTGCTTGC
ATGCAGTCTCTTTAAATACATGGAGTGAAGCATTTAACTTTTCGATCAGCGCTATTTAATTAGCTAGCCAGTCTCTGACT
GTTGTTCGATAGTGACGTGAATATTGGCCTTCTGGTCTTCCTTTTACGTGTATCTATTGATCGACATTACAAGTTAGGAA
TTGTGTGAACGTTTGTTGAGTGATGTTTTACGTGAGAAAACCATATGATTTGCGAAAAGCTTTTACTAGTCTTTTGTGAG
TCTGAATTTTGATCTGAGATGAAGCGAGACAACCCCCTGAATTTAAGCATATCAATAAGCGGAGGATT
>OTU51
ATCACTCTCAACGTCCAAAATCTTGATTGATTTGATGGGTTGATTTTATATGAGATTTATCCAATTCTTTTTGGTATCTT
TTATTTTCTCAAATTTACTATTTCCCTTTACTATTTCCATTCTATGGAATCCTTTACTTCGAAAGAAATAAACTAGGAAC
CAATTATCACTACTGGCAGGGAAAGTGAATCAAGTCAAGAAGAATCTTTCTTCATACATGATCCATTTTCTACTATAAAC
TTTCAGTTGTATGATAATTGTACTACTAATAAATTTCAACTAGATTTTATTGTCAGTGTAAAACGGAACAAATTTTGAAA
AACAGCGCTGTGTGAGCCTGACCAATGAAATACACATTTCTTTATTTAACGTAAAGATCACTTTTTAT
>OTU52
CAACCACCGCTCAGCAGCGCCGCCGTAAAAACGCGATCGTGATGGCTGGAAAATGAGAGTCATCGAGAATTACTCTTGAT
GTCTCTTTAAGTATATGGAGTGATTAGCAATAGCGCCCTTCTGCTTTGATTTCGGTCAAAATAGTCCGTCTCGAACGGTC
GTCGAAGAGTGACGTGAATACTGACCCTTGTTGGTCTCCCTTTTACGTGTAACTCCATCGGCGGCAATAAACGTTTAGGA
TGTGATAATGGATGGATATGCGAAGCTATATCATGTATCGTGGCACCACTCGTGCTACAATCGATTGGAATTTATTCTGA
TCTGAATTTTGATCTGAGATGAAGCGAGACAACCCCCTGAATTTAAGCATATCAATAAGCGGAGGATT
>OTU53
TCACCTCAGCTCGATAGCGCGCTCTTTAATTGGAGTGTGTTTTTATCGGATAATGAGCCCATTTCTTGTCTGTAACAGGA
CAAGTGGCTTTAAATGCACGAGGCAATTTAACTGTATCAAAAACTTGAACTCTATGTTTTGGATTTTTTCTTTGTAATTT
ATTTACATAAGAAAAAGCCTGAATATCTTGATTTCATACATTTTTATGGTTCAATTATAGTGGATAATTCTCTTATCTTT
TACTATAGATGAATTTTAGTATGATATTGGTATTCGTTTGGTTATTCTGAAAGTAAGAGTTATTTAATACGATCTAATTG
TTCCTGAAAACTTCTTAGTATTCATATTCTAAGAACATGTGTAGCTTTCACGCTACATGTTAATGAAA
>OTU54
TATTTTATTTCCAATAGATTTATTCCTTGTTGAAAGGAATAAATCTATTGAAAATTCTGAGAGATTTGGAGTTTTTAAAA
AAGCTACAAACTCTTTAAATCTAAAGTTTGAAAAAATAtttttctttttttttcttttgttttAAAAGACTCCTCCTGGA
TATTTATTTAGAAAGGATTCCTTATCTCGAAAGAGTAAACAACTTTTTTTACTTTTGTAAAAAAATTTGTGGCTATTATT
GAAAGAAAAATGGATCGAGCAATAGattttacttttactctttttttattctttcaaggtcgcaggtttttttCTCGTAA
AGAAGAAAAGTTGCAATGTTTGGTTAAGGGGTTTAAAACAATTTTaaaaaaaatttaaaaaTTAGAT
>OTU55
CAATTGCGCAATCTTGAGATAGTATTACTATCTCAAGACTGTATCGCATGTCCCTCCTCCGGGAGTTTGATAACGATACA
CGATGGACAGGGTGGGTTCCTCACTTAATGTGCCACCAGAAAGAGTCTTGGCCGACCTGCTAGATTCTCTCTGTGTGCTG
GCGCCCCCGTCCCTACCATTGGCCGCATGTTGATTGCCTTTGTCAAATTCAACTTTGATAATCGCTATAAAATGAGTTTG
CGCCCACTGTTGTGAAATAACCCTGGTGGCTTTGAAGTGCTTACAGCTTTGTGTCCGCTTTAATGGTCCAAGGGAACTAT
ACTCTGACAGTAATCCGCAAACATCCAATATACAGTGTGGGTTTCCCAAAAGGAATCCCCTCTGAAA
>OTU56
TCTTATTCTTTCAAGCATTTCTTGTTGAAATGTTCTGGATTTGGATCTCATGCAACATATCTCGCAAGAGGTTTTTGCAA
GATCTTAAAGAAACTTGGTTTATTCTCAACtttttctttttttAGAAGAGAGCGTCTCTTTTGAAAATGAATTGATGAAT
CAAAGTGTTATCAAGTCCTGGTTCTCATTTCAATTGGAAGCAATTTCAAATGGAATGTTTTATTCCTAGACAATATCGCT
TTTTTTCAATCTAATTCAATTCACTTTTCCAAAGATTACGACAATCTTTTTCTATAAAAAAGAACAATATTTTTTGAGGA
CTCTTGTACCGGAACAGTGAGAACATTGAAAAAGTGTTCTTGACTGACAAACTTCCATTTTTAAAA
>OTU57
TTTACCTATCACTTAATTTTACATTTTGTAAAATATCAAGTGGATTTGGGTAATTGCTCTTTTTTTGCGAAAAGAACAAT
ACCTTAATTGAATCGTCACGGATCACAATAACCCCTATACTATTTAGTTAGTAGGGCATGTGATGAGGTTTTCGTTTGAA
AGCATTCCATGGACGTTGAAGATGTAGATGATGTGGGATTTAATTCAGTTTTTATCCCCTTTTCTTGCATCGTGTAGACA
CTTTATGGACTTGTGAACAAGAACGATTACATTCCAAACTCATTGCATTTGCTTTCTCTCTTTTGTGATACGTCTCAATT
TGACATGCCAGGCACCGTTTTCTTTCTCTTCCGTTTCGGAAGGGGAAGCGCGGTGTATACCTGAAC
>OTU58
GTATTTTTTACCTTGATATTTGTTTGGTTTTTCAAGCATATGTCTTTGGTAGTTTTGTGATTGCAGGATTTCTATCTTGC
TTTTATTAATTATATTGCTTTTTAATGATGATCAATGTTTGACATTTATTCTTGGCTGAAAAGTTTATGAATGATTTAAG
TACAGTTTTTTAGGTTGTAGTAACTCCTTGTATCATTTTAACTCCCTAGTAACTCCTTTTAAAGTTGAAGTAAAACTAGG
TTGAAGTAAAATTATGTTATAGGTTGAAGTAAAACTAAAACTTAAATAGTTGGAACATTTCTCTTTTACTTATTAAGTTA
GATTGAATTTAGTTGATTAGTTTTATAAAGTCCATAACTTTATATAGTTTTTTATTAGACTATGCA
>OTU59
CAACAACCTCTCAGCAGCGTACTTAATTGTATGTGTCATCAGCTGGATAATGAGAGTCTGACTTTCACGAGTCAGTCTCT
TTAAGTACATCGAGTGAGCATCATATTCCTTAACGCGTGCCGCCTTTATTGGCGCACAAGCTAGTCTTCGACTGGTTGTT
AGGAGTGACGTGAATACTGACCCTCTGTGGTCTCTCATTTACGTGTAACTTCTCAACAGCTACTAAGGTCGGATTATTAG
TGTTTCGGCAAGAGATCGCCTCATGTGAAGCGGGTAAAACTGCAATCGGCTATTATATACGTAAAAAACATATAGTGGTC
TGAATTTTGATCTGAGATGAAGCGAGACAACCCCCTGAATTTAAGCATATTAATAAGCGGAGGATT
>OTU60
CAACAACCTCTCAGCAGCGTAGATTTATTTACGTGTTGGCTGGATAATGAGAGTCTGAATGTTACTATTCAGTCTCTTGA
AATACATCGAGTAAGTATCATCACATGCCTACGCATTATAGATTTATCTATAGCCAAGTCTCTGACTGGTCTGCACGGTA
GTAAGTGACGTGAATACTGAGCCTTGTGCTCTCACATTTACGTGTAACTTCTGTCGGGTGACTATAATAAAGGTCTAGGA
TGAGGTGTCGTTTGGGAGCAGGTGTACTTACGTTAAGCGGCGCAAGCTGCAATCGGCTAAAGTAATTTATTACTGAAGTC
TGAATTTTGATCTGAGATGAAGCGAGACAACCCCCTGAATTTAAGCATATCAATAAGCGGAGGATT
>OTU61
CTATCTACTCCAAACTATTCACATATGTTTTTGGGAAAATGAGAGTTATTGCTTTTGTAATGAAGCAACATCTCTTGAAG
TAAAGTGAGCTCTGCTTAGTACATATATGGTGTCTTTTTTTCTTATCATAGTCTGTGTACTGAAACCACAGTGCGAAAGC
tttttttttAAAGCTTTCCATAACTAAGTGACGTGGGTAAACCCATCTAAAACGTCTGCTTTTATCTTAAAGACTGTGGA
TTCAAGTAAGTGTATGGACGCaaaaaaagaaaagaaaagaaaaCCCCATGCTTTGTCAGAGTGAACAAGAAGTCATCTAA
GTCTCGTCTTCCATGATGAGTCTTTTTGTGTCTTCAACCACAGAGAATTCTTTCTGTGAAACAAAA
>OTU62
CATTCAACTATCAGCAGCGTAGAGTAATCTATGTGTTAGCTGGAGAATGAGAGTCTCAATTAAGAAATTGATCGAGTCTC
TTTAAATACATTGAATCACCTAGTTCTGTTTGACTGATTATTTTATTATAATCAACTCATCTCGGATTGGTCGTTTTAAA
GTGACGTGAATACTGACCTTCTTAGGTCTTCTCATTTACGTGTAACTTTGAATTGACATTTAAACAATCTAGGATCGAGT
GTTGAATGTATATGAACTAGTATGATGTTTCGCGGGTAAAACTGCAATCGTATAGTGTAGTGTAAAAACTAGATTATACT
GAATTTTGATCTGAGATGAAGCGAGACAACCCCCTGAATTTAAGCATATCAATAAGCGGAGGATT
>OTU63
TCTACTCTTCAAAGGATTTATCTTTTGGATTTGGACCTCCTGCTGTTTTCCTAGGAAGATTGCAAGGTCTTAAAGAAACT
TGGTTATTCTCAAACGATTTCTACCAAGGAATCACTGAAAAGGAAAACCCTTGAACTTTTGACATGACTAGGGGGATCTA
TTCTTTCTATTCACTGAGCCAAAGTGTTATCAAGTCCTGGTCCTAGAGATTCGTCTCGAAGATACCTTGACAATTTCGCT
TGAACTTTGATGATTAGCAATAGTAGTTCCATTCAACTCTACCATTTTGACTGATCAAGACAATCTTTGAAGGTGCTCTT
TTGTAAAATCACTAGAGGACTCTTGTACCGGAACAGCGACTATCAGTTGGCTGACCCTTTTTAT
>OTU64
CATCCTCTCACACACTAATTGTTTTTGATTTATCGGAAAGCAATTGGTAACAAAGTTATGTGTGGACATTGAGGCGTTCT
CAAATCCATTGCTTTCGCAATGATTATTTTGAGTGCCTTTAAATGGATGAATTGGCTTGCGACTTTCTTATTGGGAGGAT
TTTTTAATTCTCTCGATATCTTTTTTGCCAGAAAAGCGTGATAAGAAACCAGTAATGGTTTTAACTATAACGCTGATTAA
TGGCTTAGAAGAAAACGAAAGGAGCGTTTTCCTTAACTGGAGAAAATGGCCGATCAATCAACTGATAAACCTAAGTAACA
ATCGGGAAGTGAAGGAAATATTTAGAACTTCGGTTCTGGCTTTTCCATCCTTTTCTTTTTGTGA
>OTU65
CAACCCTCTCTCAGCAGCGTTGCTTTGTTGTCACAAACAGGCAAAACGTGTTGGCTGGATAATGAGAGTCTGCCTCACAC
GCAGTCTCTTGAAGTGCATGGAGTGAGCATCAACTACCGATCAACTTCTCTTTCGAGGGAATAGTCAGTCTCTTGGCTGT
CGTTGCGTAGTGACGTGAATATTGGCCCTCGCGGTCTAACTTTTACGTGTATCTACTGCGATGATAAACTAAAGTCAGGG
TTCCGGCGAACGTTCGAATTAGTGCGATGTCTTTTTCACGTGAGTAAACCATATGAACGCTTAATTTATTGAGCTTTCTG
AATTTTGATCTGAGATGAAGCGAGACAACCCCCTGAATTTAAGCATATCAATAAGCGGAGGATT
>OTU66
TTAAATCAATCAACCCTGTTGACCGGAGAGTCTCTCTCCCAGTAAATTTTGGGCTGGACTATGAGACCACTGCATTCTTT
TGTGAATGTAGGGACTTTGAATACAATTTATCTGCCTACCCTGATTAAGCTCTTTAAATAAGGACCTTCTTCTTGGTTTC
GGGAAACATGACCAGTGAAAAAGGAGCAACAATGAAGTGGAAAGAGTGGGGACACAAACCCCCCTCAAGTACAATCTATG
TTACTTTCTTTTCTTTTGATTGTTACCCACTTATGAAGCCCTGAGAACCTCATCTGAAAGCAAAAAGGAAGGGATAAAAA
AATCTCTGTGTGTGTTTTTAACCCGCAAAGAGAcccccccccATAAAAGAGTAATCTTTTAAC
>OTU67
TAACTCTCATACACTAATAGTGTTTTGTATTTAACGTACACATTTGTTAGTGTTATGGACTTGGGCAATCTTTGAGTCTT
AACCGATTATTCAAAGTAGCCTTAAATTGATTACCTATTTCCTCTCTATGATTTCCGTCTTTTTTACAAGAGTATAACCT
GCCTTTAGAATTATATTTAGACGGAACTGGAAAGCACGATTAATGGAACTATTTAGTTTCTTTTCGACTGCTGATAAAAG
TTCGCTAACGTTTAAATATCTTTAGGCAAGAAAGGGAATCATTCTCAAATGCATTTACGTGCAATGAGTTGAGAAAGCAT
GAAGTAGTTTATCATTTCAATACAAGTGGGCGATTGCGGCGTGCCGTTGTGACCCCATTTAAG
>OTU68
TATACATCGTTATCATCTTTTTAAATACTTTTTAGGAAGTGTTTTACTATTATAAGATGACAACTAACAACATGATATTG
TAGTTGTTTTTAACCAAACAACTACTTTATTGAAAAACTCTACTCAGGATTTTTAAAGTTCGGAGTAGAAAAAGACAAAC
ATATCACAACAGTGTTTTCTGTGTTGTGCCAATGAGTGTCATATACAAAACAAAAACAAGATAGGTTGTTGATATTATCT
ATCTTCTAATCTAATTTTTCTTTTTGGAAAAAAATATTATTAACTAATTGTATTTTTGGACATTAAGGATGATAATACAG
AGAAGAAGAAACCAAAAAGATGATATTTTCACTCTCTTTTCTCTTTTTGTTTGAAACAAAACA
>OTU69
CAACCCCTCTCAGCAGCGTGCGCAGCCATTGGTTGTGTGCGTGTTCGCTGGACTCTGAGAGTCTGAGCTCACCCTCAGTC
TCTTTAAATACATCGAGTGCATCTCATTCGTCTCGCGATCAGTTCCGCCTTCGGTCGGATAGTCTCGCTGTGCGGTTATG
CAATAGTGACGTGAATACTGACCCTTCGTGGTCTTCCTTTTACGTGTGTCTATTGTTCATAATATTAACGTGCGGTCGAG
GTGAACGGTTGTGTAGCTAGATGAGATGACGTTGGAACTCCATACGATGGTGCGATTAATTTATTAATTGTGCGATCTGA
ATTTTGATCTGAGATGAAGCGAGACAACCCCCTGAATTTAAGCATATCAATAAGCGGAGGATT
>OTU70
CAAGGATCCCCGGTAGCGGGGAGGGGTGGGTAGCAAATATAAACATTGTATGCTTTCTCCTTCTTTGGTACTTTACGTTA
TTGAGTATTAtttctttttcttttttctttttacttttactcttttctttcttttAGAAAGAGAGAGAAAGAGAAGAAAG
aaaaaaaaaaaGTGACTCAAAATTTAGGAAGGTACACATGTTAGAGAATTATATGTTTTAGGGGCAGTGTAATATGTAGC
TTCCATTTTTGGAAAGTTTTACAGTTATTATTTCACTGTCTCTCTTTTCTTCTCTTTCATTTTATGTGTATTTTCTTTTA
AATAAACAAAAACGGTACTATCCAAAGGGAAAAACTTCTGAAAAGAAGAAAAGAACGTTGGGA
>OTU71
AATTCTCAACCTCCCCTTCTTTCATTAGGAGTGCGGCGGATTGGATATGGGGGTTTGCTGGTTTCTAACGAGATCAGCTC
CTCTGAAATGCATTAGCAGAAACCGTTTGACTTTGGCTGCTAGGCTGTGATAATATCTACGCCTTGGTAGTTGGGTCGGA
ATACGAGTCATACAGTGGTAACTAATCAGGCTTTCGAGTCTGGCTTAGGATCGGTTTGGAAGGTGCTTAACGGCTCCTTC
TGCTTTCTCCCTTTGCGGAGATACTTGTCCGATTCTAAGAGAGGAGTTGCTTAGCGCGAGCTTAGCTTTCCTTGATTTTT
CCCCTTGACTTTGTAGAAGGATTCAGCTTCTAACCGTCCATTGACTTGGACAATTTATTGACT
>OTU72
CTACAACCTCTTTGTGTTTCTTTTTTTCGATAGAGAAGCACAAGGGTGAATGAGTGGTTCACGCGCAACTTATCGCGTGT
GACATTCGAAGATGATGTGGAACTTGCGTTCCACCATGAACGGTAAAACTCGGTCTCGTTATGCTGTCGCTCTCGACAGT
CGAGCTGAGAGGATGCGTCACTGCTCCTATACCCTTCTTACTGTAACATCGTCTCTGCAAAGAGGCGCAACAATTTTAAC
GCCCACTTGCTGGTACAAGTGACGTGGTTAGGTTTTCGGTTCCTTCTTTCGAGGTGGCCTTGAGAACTCTACGTCTGCTT
GGAAAGAAAGCGGTGCTTATTGTTGTGTGTGTGTTTCAGTCTAGAAACCCAACCAACCAAAC
>OTU73
TAACCACACCTCGACGGCGTTTTCATTAGCGCGCAGTCGGATATTGAGTGTCAGCACTTGTTCTTAACGAGTGTTGTCCC
TTCAAATGGAGTCGGATCGCAACCGGTACGCATCTATACGGGTTTGCACCGAGTTCTTAAACGTGCGCCTCTAGAGTACT
AGCTCTGAGTGTGGCAAACGTGGATAATGTGTGAGACGCTTCGGTGTTTTACCAACTTCTCATGTTATACCGCACTCTAC
TTGCTGGGAAGAGGCCGAACTCAGTGTTTGAACCTGCGTCCTGTTACGCAACGACGAACAACCCAACTTCATAATTCATA
CTTAGACCTGAAATGAAGCGAGAACACCCGCTGAGCTTAAGCATATCAATAAGCGGAGGATT
>OTU74
TCAACCCAATCTCAGCTCCGTGCTGAGGAAAATGAGTGTTCTTGATTTTTGTAAAAGAAAGTCGAGTCGCTTTAAATGTA
GCTGACACTTAGTTCCAGCTTATTCCAAAACGCTTGGTTGTTAAGTCCTGAGTTCCGCTATAAGTCGACGACTTTAGCTG
GGTCATCAATTGACCAGGATCAGACCAACTAGCTTTTGATGTTTGATATGTGACTTCGGTCATTTCTACATCGAATCTAG
GGCCTGCTTCTCTGATTAATTAACTATATGACTGCTAAACCGATAGGAATCTCGTTGGATGCTCTGAGCGTGAGCTGGAT
TCGAATAATTCGAGTGTTCGTTAACCATTTACACCAAAAAGTCCTCAAAAAACTTTTTGAAA
>OTU75
TAACTCTCATATACTAATAGTTTTGTATTTAACGTACACATTTGTTAGTGTTATGGACTTGGGCAATCTTTGAGTCTTAA
CCGATTATTCAAAGTAGCCTTAAATTGATTACCTATTTCCTCTCTATGATTTCTGTCTTTTTTACAAAAGTATAAACTGC
CTTTAGAAATATATTTAGACTGAACTGGAAAGCACGATTAATGGAACTATTTAGTTTCTTTTCGACTGCTGATAAAAGTT
CGCTAACGTTTAAATATCTTTAGACAAGAAAGGGAATCCTTCTCAGATGCATTTACGTGCACTGGGTTGAGAAAGCATGA
AGTAGTTTATCATTTCAATACGAGTGGGCGATTGCGGCATGCCGTTTTGACCCCATTTAAG
>OTU76
TCATCACTCACACCCCATTTGCTGACCTTTTGGTTGGCGCTGGGGCGTGGATCTGGTTGCTTTCTTGATGTCCTTTATTG
GACTGACAGAATCGACTGAAATTCAGTGATCGGAGTTTTCCGTGCGCATTCGAGGTTATGGACCGAGAACAGTCGCCAGA
ACGCCTAGCTAACCGATAAAGACGTGGATAATGTGGGATTCATTTCTCCTTTCATCGTCCAAGGTATTCGCTTACAGTTT
TGGATGTACCAAAGAAGGACCATTTCATTCCAAACTCGAACTACGCTAATGTTCAAACATGAACGGAATTCATACGGCCC
ATACCTAAACATGCCAGGCGGTCTATGTTAATTTATTAACAGAGTAACCGAACACCTGAAC
>OTU77
CAACAATCTCTCAGCAGCGCTATTGCAAAATAGCGTGTTGGCTGGAAAATGAGAGTCTGTGTGCTTTTGTCGCGCAGTCT
CTTTAAATACATGGAGTGAGCATTACAACTAACGATCAGCTTTCGCCTCTCGGGGTGAAATAGTCTAGTTTCGACTGTTG
TTCGTGTAGTGACGTGAATATTGGCCCTCGTGGTCTAACTTTTACGTGTATCTGCCGAATGATAATTAAAAGTTGAGATC
AAGATGAACGATTGACCTAGTTTATGTTTGCGCGAGTAAACCATATGATTTTAAATATTTAATTATATTGAAGTCTGAAT
TTTGATCTGAGATGAAGCGAGACAACCCCCTGAATTTAAGCATATCAGTAAGCGGAGGATT
>OTU78
CAACTATCTCTCAGCAGCGTGTTTGCATTTAAGTTTCGGCTTATTTGTTTATGCGTGTTGGCTGGATAATGAGAGTCTGT
ATGCTTGCGTGCAGTCTCTTTAAGTACATGGAGTAAAACAATAACTTTCGATCAGTGCTGCTTAGGCTGCTAGCTTATTG
CTGACTGTTGCTCGATAGTGACGTGAATATTGGCCTTCGTGGTCTTCCTTTTACGTGTATCTATTGAATAACATTTAGTT
AGTGATAGGCGAACGAATGAAAGACTGTTTTACGTGAGAAAACCATACGATTTGTGGAACTTTGTTCTATGAGTCTGAAT
TTTGATCTGAGATGAAGCGAGACAACCCCCTGAATTTAAGCATATTAATAAGCGGAGGATT
>OTU79
CCGTTAATTCCTCACTCCCCAAAGTATTTTGTAATGAAGTACAGCGGGTGGTGGATTTGGTTTATCCCAAGATTTGTTTT
TTGGGTGAACTGAAATGGAGGGTCCGGAGCTTTTGTTCATGAAACCTTGAGGGGTTTCACGTCAAATTAGATACCTGCTT
CTGAGAAACGCTTCTTAGCATCTTTTGGATAAAATGTGAGGTCTTTGCTGGTCTCCTTTCCTCTAAGAGTGCGGAAAGCT
GTAAAGTTGCAACCTTTGAAACGACGTGATTCATTCCAAACTCTCTTAGATTCTGCCCTTTAAAATGGGTGCAAAAGTAT
ACGGCTCGTGTTATACATGCCAGGCGCCTTGAGTAATTTTTCTCAAGGTGAACACCTGAA
>OTU80
AGCACCCACTCAACCCTTTGGTGTTGTTATACGCAGCATCCGAGTAGGTTGGATTCTGGGGCTTTCTTTTTCTCTCTCCG
CTTGTCGGAGAAGGGGAAAAGGGCTCTGAAATGTGTCGAACCAAAGGGCCTCAACCGCTTCTTGCAGTAGAGAGACGAAA
TTACCCGATGGAAAGCGTAGTAGGTACACCACCAAAAATAGTGCGCCCTATCGCCTGTACATTGGTCGTTTTTTCATTAC
AAGGATGTGTTGGAGCCAATCACAAACTTTGGTGTTTTGACCAAACGTTCCTGGGAGGGGAACTTCCGATGAGGAAGTAC
AATTCCCTCTTGAACAATATTGCACAAAGGGAGGTTTCTTCCTTTATGCATGTTTTTGCG
>OTU81
ATAATTGTGTATTTTAATGAGAATTGTGATGAGAATCATAAAGGGTTATGATGAGAATTGTAATAAAGAGTTATGATGAA
AATTGTAATAAAGAGTTATGATGAAAATCATAGTAAAGAGTTATGATGAAAATTATGATTATCATTCTGATGCGATATGA
CGACTGTCTTGGATGACATGTGTATGGCATCAAAAGCTGTATACATACTCACTTTAAGACATTGTTTAAAAAGAGTTAGA
AAATGATTGTATTTTTGTTTACCAAGTGCTAAGCATTCTTGATGGACAGAAATGTAGTCAGTTGGAGGTGGAATGGAACA
AGATGAAATGGACTAATATCCATCAAGCTGATCCACAGCACCATCCAACATAACCCTACA
>OTU82
CAACCATCTCTCAGCAGCGTTTGTGCATCAAGTTTCGGCTTAGTGTACAGGCGTGTTGGCTGGATAATGAGAGTCTGTGT
GCTTGCATGCAGTCTCTTGAAATACATGGAGTGAACATTAACTTTCAAACAGTGCTATTTTTTGTAGCTAGTCAGTCTCC
GACTGTTGTTTGATAGTGACGTGAATATTGGCCTTCGTGGTCTTCTTTTTACGTGTATCTATCGAAGAACATTTAGTTTG
TGATTGGTGAACGTTTGAATAGTGATGACTCACGCGAGAAAACCATATGATTTGTAAAGCTTGCTTTATGAGTCTGAATT
TTGATCTGAGATGAAGCGAGACAACCCCCTGAATTTAAGCATATCAATAAGCGGAGGATT
>OTU83
CAACCACCTCTCAGCAGCGTATGCAAATGCGCGTTGGCTGGAGAATGAGAGTCTAACTGCTAAGCACGGTTAGTCTCTTG
AAATACATCGAGTGAGCTTTTATCATACATCTGCGCGCTCTGCCTCGGCAGGGAGCCAGCCGTCGGCTGGTCGCGTATGA
GTGACGTGAATACTGAGCCCCGTGCTCTCACATTTACGTGTAACTCGTGCGCGGCTATTAAGGCTAACGACTGGTGCGCT
CTTGGAGGTAGCTCATGTTACGCGGCCGTCACACGCTGCAATCGGCTTTGGAAAGATGAATTTCTTTCGGAGTCTGAATT
TTGATCTGAGATGAAGCGAGACAACCCCCTGAATTTAAGCATATCAATAAGCGGAGGATT
>OTU84
CACCACTCAAGCTATGCTTGGTATTGGGCGTCGTCCTTAGTTGGGCGCGCCTTAAAGACCTCGGCGAGGCCACTCCGGCT
TTAGGCGTAGTAGAATTTATTCGAACGTCTGTCAAAGGAGAGGAACTCTGCCGACTGAAACCTCTCCTTTGACAGACGTT
CGAATAAATTCTACTACGCCTAAAGCCGGAGTGGCCTCGCCGAGGTCTTTAAGGCGCGCCCAACTAAGGACGACGCCCAA
TACCAAGCATAGCTTGAGTGGTGTAATGACGCTCGAACAGGCATGCCCCTCGGAATACCAAGGGGCGCAATGTGCGTTCA
AAGATTCGATGATTCACTGAATTCTGCAATTCACATTACTTATCGCCCTTCGCTGCGTTC
>OTU85
CAACAACCTCTCAGCAGCGTCTGTGGAATTTCTTGAAATTCTACGGTCGTGTTGGCTGGAAAATGAGAGTCTGTGTGCTT
GCACATAGTCTCTTTAAATATATGGAGTGAGCATCTGTAACTATTCAGCTCGAATTTATTCGATAGCAGTCTCTGACTGT
TGCTATTAGTGACGTGAATACTGGCCTTCGGGTCTTTTCTACGTCTATCTCGTAGTGACAATTAAGTTAGTGATTGTGAA
CGGTGGTTATAATGTTCATGTATCGTGTGCAAACACAATCGGCTGTCTGACAGATTTATTTCTATCTGATAGTCTGAATT
TTGATCTGAGATGAAGCGAGACAACCCCCTGAATTTAAGCATATTAATAAGCGGAGGATT
>OTU86
TCACCTCTCAACCCCTTCTATTCTTCAGCCCAACGGTTGGAGTTTAAGGGGGGTTGGACTTTGAGCGTTCTGTCTGTAAA
GGCAGTTGCCTCCAAAAGTTTCGCCTTTGGTTTTGGACGCAAGTCCAAGTGAAACTGAAGTCTATTCTGTCGCAAAGACG
TGATGAGCATGATTTCCTTCGGGAGGTTTGTGTTAGCGTCGACATAAAGCGCAGTTGTAAAATTGAGCGTGGTTGTGAGC
TTGCTTACATTCACCTTGACTTACATTGACTTCAACTCCCTCTGTGGCGTTGTGAACTCTTTGCGAGTTTTTCACCCTGT
TGGTGTGTTGTGAGAGTCTTTTTTGCCTCTCGGAACACGCTTCAACTTGTACCCCTGAA
>OTU87
CTGATCCGCTCAGCTGCGTGTCTGCTGGTCAGACACGTGTAGGCTGGTGAATGAGCGTCTGCGCCGAACCCGCGCAGTCG
CTTGCAATCGATGGAGTGCATACGACCCGCGCATGCTGACATCGACCCCCCTCGGGAGGTCTAGCCGCAGGATCCGCTCG
AGTCGCAGTGACGTGAATACTGACCTTCGGGTCTTCCCTTTACGTGTGTCTGCGACGGAGACGACCGATCCGTCCTGCCC
GGCGACTGTATGTCCATGAGCCCGTATCGACACGCCGAGTACCCCATGCGATCGACTCCTTCGGGTGTCGGTCGAATCTT
TGATCTGAGATGAAGCGAGACAACCCCCTGAATTTAAGCATATCAATAAGCGGAGGATT
>OTU88
CAACAACCTCTCAGCAGCGTATGCAAATACGTGTTGGCTGGAAAATGAGAGTCTGTCGCATATTTTATTCGACAGTCTCT
TCAAATATATGGAGTGAGTGTATCAGACTAATCAGCTTAAACTTTCGAGTTTAATAGTTGCATTCGGACTGTCGCACTGG
AGTGACGTGAATACTGGCCTTTATGGTCTCCCTTTTACGTGTAACTTCAGAGCGATCTTTCAAGTCGGAATCAGCGAACG
TTTAGTACGGATCAGTCATGTGCCGTGGCGTCATGCTACAATCGGCTTCGAATTAATTCATTTAATACGAGTCTGAATTT
TGATCTGAGATGAAGCGAGACAACCCCCTGAATTTAAGCATATTAATAAGCGGAGGATT
>OTU89
CAACAACCTCTCAGCAGCGTAATAGTAAAATATCACGTGTTGGCTGGATAATGAGAGTCTGAGTGACACCATTCAGTCTC
TTGAAATACATTGAGTGAGCATCACATAACCTACGCTTAGACTTCGAGTCTAAAGCCGGTCTCTGACTGGTTGTATAGGA
GTGACGTGAATACTGACCCTTGTGGTCTCACATTTACGTGTAACTTTTATATGATCATTAAGGTCTAGGATTTGGTGCAT
AGTGTGAAGGATGTTCATGTTAAGCGGCGCAAGCTGCAATCGGCTTAAGAGAAATTAATTTTTTGAATAAGTCTGAATTT
TGATCTGAGATGAAGCGAGACAACCCCCTGAATTTAAGCATATCAGTAAGCGGAGGATT
>OTU90
CTATCTTCTCCAAAGAACAAACGTTTTTTTTGGGAAAATGAAAGTTCTTGTCtttttttttATAAGGGTAAGATCTTTTG
AAGTAAAATGAGCTCTCTGCTTAGTACAAtttttttttCTGATCTCTTTGATCTATGTACTGAAACCACAAGTGCGAAAG
AGCCTCTGTGTTCTTTCCACAACTAAGTGACGTGGGTAAACCCATTCAAACGTCTGCTTTTAGTTGTTTCTTTTTTTAGA
CTTGATGGATTCAAAGTAAGTACATAGGATTTTATCATGGAGCCaaaaaaaagaagaaaaaaaaGAACAGCAACCAAAAA
GAGTGTGAGAAGTGAGAGAAAGGAAAAACTTTTTTCTTCACTTCAAATTTTTTTCAAAC
>OTU91
CTAACTCCTCTCAGCAGCGTCGCCAATTTATTTTGGTGATCGTGTGGCTGGATAATGAGAGTCTGAGTGCTAGTCACTTT
GTCTCTTGAAATACATGGAGTAATCTCGACTCGTAATGCAGCTTGAAGCAATTCAATAGTCAAGTGTCTGACTTCGCTGT
GTAGGGTGACGTGAATAATGATCTTCGGATCTTTACCTTTTACGTGTAACTCTCACAATGAACTCCAGTCGGAATATTTG
GCGAACGCTATTACACAATGAGTGCTTGAATTTACGTAGGAAATCCATATGAGCCGCCTGCAAACGGTGTCTCTGAATTT
TGATCTGAGATGAAGCGAGACAACCCCCTGAATTTAAGCATATTAATAAGCGGAGGATT
>OTU92
TCTACATTTCAAAGCTCTCTTTTGAGCATTGGATTTGGGCCTTTTGCGGGGAAACCTGCAAGGTCTTAAAGAGACATTGG
CATTCTCTATGGTCTCGTCTTTATGACGAACAGCCATTTTTTGCAGCGCTCTTTGGTTTTTTTGAAAGGGACAGGGGAAT
ATGTTTCCAGTGTCTTTGAGAGAATCAAGTGTTATCAAGTCCTGGTCTTTCTCTGAAAGCAACCTTGACACGGATCGCTT
TGTTCAATCACTGATGCGGGGTCATATTTATTCCAAACTCTGTGTTGAGTAGATTAGCTTAAAGTGATGTAAAAATGACA
ACCAAGCTGAGGACTCTTGTACCAGAACAGTAAAGGCAACTTTGACTGACACTCTTAA
>OTU93
TTAAATCAATCAGCCCTATCGACCGGAGATTTTTCTCCTAGTAGACTTTTGGGCTGGACTATGAGACCACTGCGTTTTTA
ACTTTTGAACGTAGGGACTTTGAATTCAATTTATTTGCCTACCCTGATTAAGCTCTTGATAAGACTTACTCTTTGCTCTA
GGGAAGCATGACCAGTGAAAGAAAGACTAGAGGCGAAAAAGGGGCACATTATCCCCTCGATTACACCAAAGGTCTCTCTT
TTTTTGATTGTTGCCCATTACGGAGTTTAGAGTGTTTTTTTCTAGTAGGCAGAAAAGGAAGGGATAATCAAAAAGGCCTT
CACTTCCATCTTGACTCAAGATATAGTGGATACCaaaaaaaaaGAGTAATCTTTTAAC
>OTU94
CAACAACCTCTCAGCAGCGTATATGAATAATATTCGTGTTGGCTGGATAATGAGAGTCTGAGTGACACCATTCAGTCTCT
TGAAATACATTGAGTGAATTATCACATTACCTACGCTTTGACTTCGAGTCTAAAGTCAATCTCTGACTGATCGTATGGAA
GTGACGTGAATACTGACCCTTGTGGTCTCACATTTACGTGTAACTTTTATTCGATCATTAAGGTCTAGGATTGATGCATA
GTGTAAATAGATATTCATGTTAAGCGGCGCAAGCTGCAATCGGCTTTGGTAAATTAATTTTTATTCAAGTCTGAATTTTG
ATCTGAGATGAAGCGAGACAACCCCCTGAATTTAAGCATATTAATAAGCGGAGGATT
>OTU95
CTACCTCTTCTCTTTGGACCTTTTTCTTCGTTAATGAAGAAAAAAGAACTTAGGAAATTGAGTTTTGTCTCGTTGAAAAT
GAAAACAAAAAATTAGTTTTTTGTTTTCATTGTTAAATGAGTCACTTTAAGAAGCGACGAAAAAATGACTGAATTTTTAT
TCTCTAAAATTGATTTTTCATTTGAAAAAGAAGTTGGAAGAGTTTTGACGTTGATAATATTTCATTTTCTTACGTTAACT
CAATTAATTCTAATTTCTTTTAGAAAATTCAATTGAATAAAGTTTTGTTTAGTCACTAAATTAATTCGTTTGGAAAAATT
ATTTCTGGGCATTTTCTTGAATGAAAACGTTTTATGAAGTAATATTTTTTGTTTTGA
>OTU96
CATCCTCTCACACACTAATTGTTTTTGATTTATCGGAAAACAATTAGTAACAAGTTATGTGTGGACATTGAGGCGTTCTC
AAATCCATTGTTTACAATGGCCATTTGAGTGCTTTTAAATGGATGAATTGGCTTGCGACTTTCTTATTGGGAGGATTTTT
TAATTCTCTCGATATCTTTTTTTGCCAGAAAAGCGTGATAAGAAACCAGTAATGGTTTTAACTATAACGCTGATTAATGG
CTTTAGAAGAAAACGAAAGAAGCGCTTTCCTTAACTGGAGAAATAGCCGATCAATCAACTGATAAACCTAAGTAACAATT
GGAAAGTGTAAGGAATTAGAACTTCCGGTTCTGCTCCCTTCCTTTTTCTTTTGTGA
>OTU97
CTATCTCTTCCAAACTCTCACTGAGCTTGGGACAATGAGAGTTCTTGCATGCATATGCAGGATCTCTTGAAACATAATGA
GCTCTTCAGCTGAGTACACACCTGCCAAAGGTCTTTGTGCTGAAACCACAGTGTGAAAGTTTACCTCGTGTGAGCTTTCC
ATAACTAAGTGACGTGGGTAAACCCATCAAAAACGTCTGCTCAGTTATTTTTTTAAGACTGTGGGTCTAAGTACGTGCAA
GGACTGAAGCAAATGCATTTTTGCTAGGCTGGTCGTCGAACAGCTAATCACAAAAGAGCGACAGAAGGGGAGCACGCACG
CCCTAGACAACTAGgtgtgtgtgtgtgtCATTTCTCTTCAAACTTATTTTTCTAAA
>OTU98
CAACCCTCTCTCAGCAGCGCTATTGCAAAATAGTCGTGTTGGCTGGATAATGAGAGTCTGTGTGCTAGCCACGCAGTCTC
TTTAAGTACATGGAATTAAAAATGCGACTAACGATCAGCTTTCGCCTCTCGGGGTGAGTATAGTCTAATTTCGACTGTTG
TTCGGTAGTGACGTGAATATTGGCCCTTGTGGTCTAACTTTTACGTGTATCTGCTGTAATGATAATTAAAAGTTGGAATT
AAATGAACGATCGACCTGGCTGTATTTTAATGTGAGTAAACCATATGATTTTTAATTAATTTTAGAAGTCTGAATTTTGA
TCTGAGATGAAGCGAGACAACCCCCTGAATTTAAGCATATCAATAAGCGGAGGATT
>OTU99
AGCAGTAACATCCTCTGGACCGCAGGGTTTGGCTTGCGCCTTGGCGCCGCCTCATCCTGTCGTTCCGATCTGGGTCAAAC
ATCGCTGCTGACGGCTCTGGATTCGCGTCCGGGTCTGGAGGCGGCGTGACCTTAAAGCCATGGACCGTGAGAGGCACGGG
GTCGCTTGACCTTGTCCGGCAAATAGACGTGACTGATATGGATGGCCCCTGGGCTGTTCCGTTTTCCGGCGTCGACCTGT
CTGTGACATTTTGGTCCTGCATCAAACCACGCGCGCTTTATCTCGCACGGCTCACGCATTCACGTGCCAGGCGCTCACGA
CTCCTCTTCGTCTTCCCTCCTGGGGATCGGAAAGGGGTTTGGGCGAACACCTGAAC
>OTU100
TTAAATCTCTCACCCTAATAAATTTTATTTATGAAAGAGATAGAAATATTTTTTTCTTTATTTTGTTTAGAAGGTTAGTG
GGGAATTGAGATTTCTCCTTCTAAAAAAAGTAGATTTCTTTAAATTCAACGTTTTTCCCGAAAAGCCTTGaaaaaaaaaT
ATCAAAACTTTTCTTGTTGATTTACAACTCGAAACCTATATAAGGCATAATTTAGTGGGACTGTTTATTCAGTTTCTTTT
TTATTGCTGATAAAAGGGATTAGTGCTGTAATAGAGGAtttttttgtttttttcaaaaactttaccatcattttttttgt
tgggggggaaaaaataaaattttaaaatacgaaaGAAATCCAATTTCTTTTAAGA
>OTU101
CAACAACCTCTCAGCAGCGTATAGAATTTATTCGATATGTGTTGGCTGGATAATGAGAGTCTGAGTAACACTATTCAGTC
TCTTGAAATACATTGAGTGAGCATCATATTACCTACGCTTGGACTTCGAGTCTAAAATCAGTCTCTGACTGATTGTATAG
GAGTGACGTGAATATTGACCCTTGTGGTCTCACATTTACGTGTAACTTTTATGTAATCATTAAGGTCTAGGATTGGTGCA
TAGTGTAAAGATGTTCATGTTAAGCGGCGCAAGCTGCAATCGGCTTTGAAAATTAATTTTGAATAAGTCTGAATTTTGAT
CTGAGATGAAGCGAGACAACCCCCTGAATTTAAGCATATCAATAAGCGGAGGATT
>OTU102
CAACCCCCTCTCAGCAGCGCTATTGCAAAATGGCGCGTTGGCTGGACAATGAGAGTCTGTGCGCTTCGCCGCGCAGTCTC
TTTAAGTACATGGAGTAAACATGACTAACGATCAGCTTTTGCCTTCGGGCGGAATAGTCCTTTCTCGGCTGTTGTTCGGT
AGTGACGTGAATATTGGCCCTCGCGGTCTAACTTTTACGTGTATCTGCTGTAATGATATTAAAGTTGAGATCGCGGCGAA
CGATCGAGCTAGTTTGTGTTTGCGCGAGTAAACCATATCGATTCCAATTACTTTAATTAGTAACGAGTCTGAATTTTGAT
CTGAGATGAAGCGAGACAACCCCCTGAATTTAAGCATATCAATAAGCGGAGGATT
>OTU103
CAACCCTCTCTCAGCAGCGTGTGTGCAATTAAGTTTCGGCTTTTTGTGCATGCGTGTGGCTGGATAATGAGAGTCTGTAT
GCTTGCATGCAGTCTCTTTAAGTACATGGAGTGAACATTAACTTTCGATCAGTGTAGCTTTATTGCTACTAGTCAGTCTC
TGGCTGTTGTTCGATAGTGACGTGAATATTGGCCCTTCGTGGTCTTCCTTTTACGTTTATCTATTGGATGACATTAAGCG
AGTGATTGGTGAACGATTGAATAGTCTGTCTCACGTGAGAAAACCATATGATTAGTCTTCGGACGAGTCTGAATTTTGAT
CTGAGATGAAGCGAGACAACCCCCTGAATTTAAGCATATCAATAAGCGGAGGATT
>OTU104
GAATCCCATCAACAATAATCTTGTGTTATTGTTGGACATGAGCGTTCGTGTCTCAACACACGTCGCTTGAAATGTAGGCG
CAACGGCACTAGCAAACCCTGGGCTGTTGGACACTCTCTAATGCTGCTTCGGCTTGAAAGAGTCCTTGATCGGGGTTATG
TGCTTGTCTGTGACACCTAAGCATGCGTGCATGCTAACGAGCCACTGCCGGCGTGTTCACCGCCCAGAAATGGGAGGAGA
TGGCGCTGGCGTGCAAGAGAAGGTGGTGATGATGGGGCAGCCAAGTTTGGGGTGTTGAGCACGCGTATTTCGGTACGCGC
TGCTTGCTGCGCTCCTTGCAAGGCACGCACTCGTCGGTCATCAGCGACTCCAACC
>OTU105
CAACAATCTCTCAGCAGCGTGTACAATAAGAAGCAATTCTTAGTGTTATGTGTGTAGCTGGATAATGAGAGTCTGAGTTC
GCTCAGTCTCTTTAAGTACATGGAGTAAGCATGACTAACGATCAACTCTGTTTCGGCAGATAGTCAGTCACAGACTGGCG
TTCGATAGTGACGTGAATAATGGCCTTCTGGTCAACCTTTACGTGTATCTATCAGCGCTACTAAAGTTGGTGATTGGTGA
ACGTTCGACTAGTGTGTGTTTATGTAAAAAAACCATACGATCGTAATTCTATTCATTTAGGTTATTATCTGAATTTTGAT
CTGAGATGAAGCGAGACAACCCCCTGAATTTAAGCATATCAATAAGCGGAGGATT
>OTU106
CAACCCTCTCTCAGCAGCGTAGGCAGCAATGCTCTATTGCAGTTGGAAAATGAGAGTCGAGTGCGCTTGCGCAGTCGTCT
CTTGAAATCTATCGAGTGTCAGCTCATCGAACTCAGCTTTTACTTTCGGGTAAAATAGCGGATCTCGACTGTAGCGCACA
AGTGACGTGAATACTGGCCTTTATGGTCTCCTTTTACGTGTATCTTGAGCACTGCATTCAAGTTGAGAAAAGCGAACGTG
ATCGTATCGAGTCGACATGGAGCGTGGCAGCGATGCTACAATCGGCGTGCTAATTTATTAGTAAGTCTGAATATTTGATC
TGAGATGAAGCGAGACAACCCCCTGAATTTAAGCATATCAATAAGCGGAGGATT
>OTU107
CAACAACCGCTCAGCAGCGTGCTTGATTCGTCAAGTGCGTGTGGCTGGAAAATGAGAGTCCGAGTGCCTGTCATTCGGTC
TCTTTAAATACATCGAGTTTGCACACGACTCTCCGGTCAGTGGCGCCTTTACTGGCGCCTAGGCGGTGTCGGACTGTTTC
TCACTAGTGACGTGAATACTGACCTCCGGGTCTCCCGTTTACGTGTAACTGGTCCGAGGGATATCTAGGTCCGGGATAGC
TGAACGACCGAATCGGAGTAGTGCCGACGTGccccccccATATGACTGCGCAGCTCTGCTGCCTGGTCTGAATTTTGATC
TGAGATGAAGTGAGACAACCCCCTGAATTTAAGCATATCAATAAGCGGAGGATT
>OTU108
TCACTCTTCCGGGCAACTGGCCAGTCTGTCCTCGGCCCGTTTGCGCAAGCGAGCGGCCACACGACAGGCCGTGTCCGGAG
GTGTCTTGCCTGTCTGCAGGCGTGTGTGCGCTGCCTTGCCGCAGCGTCAATCTCTGAGTGTCTGCTGTGAATATGCGATC
GAGCTGGTCTGGTAGCGAGCGCCTGCGCCTGCGCCTGCGCCTGCGCCCGCCCTCTGCTCCCTCTCTCTACATGCTAGCCG
CCTTGCGAGTGTCCAGAGATGGATGCGAGCATCTTTGCAGGCAGGGCCCATCTGGCAAATCCGTTCAATGTGCATGTCAT
GCTTGCGTGACGGTGCACGGCCATGCCAGAGACGTCCCGTGTCGGCAATCAAAC
>OTU109
CAAATCAATCTCAGCAGCGCTATTGAATTTAATTATTCAGTGTGCGCGTTGGCTGGACAATGAGAGTCTGCTTCGCGGCA
GTCTCTTGAAGTGAATGGAGCCTGCATAGCTAACGATCAGTTTCTCGCCCTCGGGAGAGAATAGTCTGTTTGAGACTGTC
GATCGGTAGTGACGTGAATATTGGCCCTCGCGGTCTAACTTTTACGTGTATCTGCCGCATTGATGCTTAAAGTTTTGAAT
GGGTGAACGATTTATTTAGTCTGTGTTGTGCGCGAGAAAACCATATGATTTTGAGTCAAATCGAAGTCTGAATTTTGATC
TGAGATGAAGCGAGACAACCCCCTGAATTTAAGCATATTAATAAGCGGAGGATT
>OTU110
CAACCCTCTCTCAGCAGCGTGTGTGTATTTAGTTTCGGCTTTTTATATATGCGTGTTGGCTGGATAATGAGAGTCTGTAT
GCTTGCATGCAGTCTCTTTAAGTACATGGAGTGACCATTAACTTTCGATCAGAGTCGCATTCGTGTGACTAGTCAGTCTC
TGGCTGTTGTTCGATAGTGACGTGAATATTGGCCCTTGTGGTCTTCCTTTTACGTTTATCTATTGAGTAACATTAAGCTC
GTGATTGGTGAACGTTTGAATAGCATGTGCCACGTGAGATAACCATATGATGAGTCTTCGGACGAGTCTGAATTTTGATC
TGAGATGAAGCGAGACAACCCCCTGAATTTAAGCATATTAATAAGCGGAGGATT
>OTU111
TCAACCCTTCACCCCAACTGATTTTTCTTGTAAAAGTTGGTTTGGTCGAGTGGATTTGGGCAATACAGCTTTTTTTATTA
AAAGATGTATGCCTTAAATAAAGTGCTTGGAACTGTCGCTAGAAGTCTCTTTCTCAAAGGACTTCGACAGCAAACAAGGG
GTCGATCTTGTCTAATTGACTATGTGCGACTGAAAAAACGTGATGATGGGAGTTTTACTCTCTTTTTGCGTTGAGTACAG
TTCTACAGTCAATGATACGGACAGATCTTCATTCCAAACTCTTGTATGTTTTGTTAGACGGTATACAACTCATTTGAAAT
GTGCCAGGCGTCTCTTATCTTATTATTTTAAGATAATAGGCGAATACCTGAAC
>OTU112
GAATCCCATCAACAACCTAGTTGTTGGAAATGAGCGTTCGTAGGTGGGGTGTGTTGGGGGTTGGTGGTGGTGATTCTGTC
ATCGCCACCTTTCTCCAATGCACCATATATCACAATTACGTCGCTTGAAATATAGGCGCAGCAGCACTATTAAAACATAC
TTGCGCTGTTGGACACTCTCTAATGCTTCGGCTTGAAAGAGTCCTTTGAGTGAGGAGTTGTGTGTTGACCTGTGACAAAT
AAACATGCTTGCATGTTAAGCAGCCATGTGGTACATCATTCTCATGCATAATAATACTATGTGTGGAGATGATGCAACTG
CGTGCAAGGGAAGGAAGATGTGTGTGCATCGCGCACCGTTGACCAACTCCAAA
>OTU113
CTAACATCATCTCAGTTCTCTTTGGAGAAATTGGACAATGAGTTGTCTCTCTGTTATAGGAGAGTCACTTGAAGCATACC
TGGGATTTCATTTGCACACTTCTCCGTCAAAAGAGAGCTGTTCATTTTCGTTTGTATTTCCTGCATCCTTTTCTATCTCT
ATCtttttttttCCTCTTGGGAAAAAAAGGGAAGAGACGTGGATAATATCCAATACGTCTTTTTCTTACAAGATTAGAGA
CTGAAGAGAGCAGGAGAGAGAAAGTAAACAGTCAATAACGTGGAAATGATCCAGACACTGTTTTGTTGTTGTTTCGCTAT
CCCTTTTTTCTTAAAAAGGCTCTGGGTTGAAACCAACATAAAATCAAACCGAA
>OTU114
CTACCTTTTCTCGACAGCGTTCTTAATTGTAACGTGTAGTTCGGAAAGTGAGCTGTCACAGtttttttttAAAACCTTAA
CTGTGTCGCTTTAAGCGTAGAAAAAGCTACAATCGCACATTCCCGACTTTAACAGGGGGTGACGTAAAGATAATGACACC
TTCATCGGTGTGAATTCTTAACTCGTCGCTTCACCTCAGGGTTTGAAAGCGATAGAAGCTTGATTTTTCGAGGAACGGTT
TTGATCAGCCTTAACCAGCAATCAGCCAATCCCCAAAAATCtttttttttATTATAATTAAAAAGACACCAAAACAGATC
TCAGATGAAGCGAGGAAACCCGCCGAATTTAAGCATATCAATAAGCGGAGGA
>OTU115
ACTTACTCAATACCCAAAGTATAAACTTGATTTATATTTCTGGGAATATTGGAATTTGGGCTTTGCTGAATTTACAAAAG
AATCCAATTCCTTTAGTTTTCAGCTGGCTTTAAACTTAAGCAGAGCAAAATCCGGaaaaaaaaaaCTTTTTTTTCACAAG
TTAAAAGGCGTAATAGTTGACTTAGGTCATCTTTCGCTGAAATTTATAACTTGGCTGGAATTTTGAACACTGATAGCAGG
AAAAATTAATTGAAATTATTTAGAAGGAATTGTATGAATAGGAAATAAAAATTAATTTTTGGCCTTAAATTTTTTAAAGG
TCAGGAATATTTTTATCCTCCCATATTTACATTTTCGATCTAATTTTCAAGA
>OTU116
CTCACACCTCTCAGCAGCTGATGCAAATCAGTGTTAGCTGGATAATGAGAGTCTGAGTTGTCACGACTCAGTCTCTTTAA
ATACATTGAGTGAGATTCATTTCTTCGTACACATTGCTATTTATTTAGCAAGCCGGTCTCGACCTGTGTTGTATGATGAG
TGACGTGAATATTGACCCTTGTGGTCTCACATTTACGTGTAACTTATCGTCAACAATTAAACAGGCTAGGATAGGTGTGT
CGAGGTGAGTCTTACGGTACGCGGCCTTCAACAGCCGCAATCGACTAATCATTAATTTGTGAAGTCTGAATTTTGATCTG
AGATGAAGCGAGACAACCCCCTGAATTTAAGCATATCAATAAGCGGAGGATT
>OTU117
CCTGGCACCCACAAAGAGAACCCACGTTTTTCTCACAGAAGACGTAAGTGGTACTCGGATCCTCCTTCCCGTAAAAAAGG
AAATGATCAAAAATGGACCATCTCTTTTTCTTGCAAAAGAGTCGTCCGAAATACCATTTCCCGTTTGGGAGGTGGAGACC
GACGCTAAGATGGAACGTCTAGATGACGACTGCAGCTCCGGTGACGATATTTTTGTCCTTCGACTCGCGCGTAACAGCGT
TTGAGGCAGGCATTCAAATAAATCCTCTCACCTTTTAGTAGCAGCGACTGACATCTGTTTCCTTGTCTATACCGGTCTGT
TCTTTTTGAAAAGAGTCTCGACTCTTTTTCAAATATGAACAAAACACAAAAA
>OTU118
CAACAACCTCTCAGCAGCGTACATAGTCTAACTATGTTTATGTGTTAGCTGGATAATGAGAGTCTGACTTTCACAAGTCA
GTCTCTTTAAATACATCGAGTGAGCATCATATTCTTTAACGCGTGTTTTCGGACACAAGCTAGTCTTCGACTGGTTGTTA
GGAGTGACGTGAATACTGACCCTAGTGGTCTCTCATTTACGTGTAACTTCTCAACAGCTATCAAAAGTTGTTTATTAGTG
TTTTAGAAGAGATTGTCTCATGTTAAGCGGGTAAAACTGCAATCGGCTATGAGTTAAATTATAGTCTGAATTTTGATCTG
AGATGAAGCGAGACAACCCCCTGAATTTAAGCATATCAATAAGCGGAGGATT
>OTU119
CAACCTCATCTCAGCAGCGCTATTGCTTAAAACCCAATGGCGTGTTGGCTGGACAATGAGAGTCTGTGTGCCTCGTCGCG
CAGTCTCTTTAAGTGCATGGAGTGAGCATGACTAACGATCAGCTTTCGCCCTCGGGCGGAATAGTCTTTTCTCGACTGTT
GTTCGTGTAGTGACGTGAATATTGGCCCTCGTGGTCTAACTTTTACGTGTATCTGCCGGATGATAATTAAAAGTGGAGAT
CAGGTGAACGATCGAGCTAGTTTGTGTTTGCGTGAGTAAACCATATGATTTTGAGCAATCAAAGTCTGAATTTTGATCTG
AGATGAAGCGAGACAACCCCCTGAATTTAAGCATATCAATAAGCGGAGGATT
>OTU120
CAACATCTTCTCGACCTCGTTGTCGGAGAGTGGCTTTCTCTTTTTGTTTCTTTCTTCCAAGAAATGAAATaaaaaaaaGA
GTCTGCTCAAACATGGATGAACCTTCTCTGGGACGACGTTACAACTGCTTCTCTTTCTTGTTCTCTTTCGAAGCAAAGCA
CACGCGTCACAACGAAGCTAAACATGGTCAAGTACTTAATGGTTGGTTTCTAGTGTGTTGCACATTGCTTCTTCTTGGAA
CGCGGAGGAAGTTAGGTTATAACCATAACCGGTTGGACGATTCCTGGAACATACAAGAAGGTGTGAGAGAGGATCCTccc
ccccccTCCAAAGGGGGGTGGGGGGTAGCCCACTCAACTCCAAAACATCTG
>OTU121
TTACTTCTCACAACCCTTTTATATTTTCTTTTTCACAAAAGAAATTATAAAGGTGGTTTGTGGACTTTGGGACATTTCTA
GCGCGCTCCTCGGGGTAGCTAGAATGTGCCTGGAAATCAAGCCTTTTTAAGGACCTCTAACGAGTCCTAGAAAAGCAACA
GGCCAAAAAAAGAGTCTGAAGGCATGATTAAATAGAGACGGTTTTCCTCGGAAGATTTGTCTTGAAATTTTCTTGCTGAT
AAGGACAATTTTTGATAAATCTGGTGCTACTAATTTCTAGAACTTTAAAGAAATACTTGGAAAGTTGTAAACTTAAACAC
GGAAGAAAAGGAATGGCTTTTAAAAGAGTCCTCTCCCTTTGATTCCAAGAC
>OTU122
CAACCCTCTCTCAGCAGCGTGTGAGTAATTAAGTTTATTTCTGCGTGTTGGCTGGATAATGAGAGTCTGTATGCTTGCGT
GCAGTCTCTTTAAGTACATGGAGTGAAACATTAACTTTCAATCAATTCAATAGTTTATTCTGTTGATAGTCAGTCTTTGG
CTGTTGTTTGATAGTGACGTGAATATTGGCCCTTGTGGTCTTCCTTTTACGTTTATCTATTGAATGACATTAAGCTATTG
ACTGGTGAACGTTTGAATAGCATATTTCACGTGAGAAAACCATATGATGAGTCTTCGGACGAGTCTGAATTTTGATCTGA
GATGAAGCGAGACAACCCCCTGAATTTAAGCATATTAATAAGCGGAGGATT
>OTU123
TAACCACACCTCGACGGCGTTTTCATTAGCGTGCAGTCGGATATTGAGAGTCAGCATTTAATGTGCTGTCTTTTCAAATG
GAGTCGGATCGTAACCGGTACGCATATATACGGGTTTGCACCGAGTTCTTAAACGTGCGCCTCTAGAGTACTAGCTCTGA
GTCGGCAAACGTGGATAATGTGTGAGGCACTTCGGTGTTTTACCAACTTCTCATGTTATACCGCACTCTACTTGCTGGGA
AGAGGCCGAACTCAGTGTTTGAACCTGCGTCCTGTTACGCAACGACGAACAACCCAACTTTAATTCATACTTAGACCTGA
AATGAAGCGAGAGCACCCGCTGAACTTAAGCATATTAATAAGCGGAGGATT
>OTU124
CAACCATCACTCGTCTGCGTATTGTTAAAAAGGTATGTATGTACGGAAAATGAGAGTCAAAGCTGAACAGCTTCGTCTCT
TGAAATATATTGAGCTTCAATCTCCTAGTATTGTGTTTTTCGAAACACTAGCCTATGTGGCTTTTATTCAACTAGTGACG
TGGATAACATCACGTAGTGATACGAAACGTCGTAGCTAATTGAATAATACAACCAGTTACATAGTGTGAAACGATTAGGT
AAGATTGATAGCGTTTGAATTGAAGCCGTAATAAAAAGTATACTTGTATATGGATTGTTACGTATTGACATTAGATCTCA
GATGAAGTGAGAAGACCCCCTGAATTTAAGCATATCAATAAGCGGAGGATT
>OTU125
CAACAACAACTCACCAGCGTGTTTGGTAAAACATTCATATCTGTGTGGAAAATGAGAGTCTGAACTGCTAAGGTTTAGTC
TCTTTAAATATGTTGAGCTTAGATCATACTAGTTTCTTCGATATGTAACAGTATCGAATAGTCTTATTGACTTTTTCCGA
CTAGTGACGTGGATAATATCACTTTGTGATTGAAACGTCTGCTAGGCTGAAAAATTCAGTCAGTAAGGTGAACAATTAAT
TTGATCGACAGCGATAAATTGAACCCGTTCTTGTAAGCTTTACTGCTTGTTTGAACGATATTTCTGAAATTAGATCTCAG
ATGGAGCGAGAGGACCCCCTGAATTTAAGCATATCAATAAGCGGAGGATT
>OTU126
CGTAAACTCACACCCCCTTTTGCGAGTCCTTCTGGTCTTGCTCTTGGTTCTCGTGTGGATCTGGGTCCAACGCTTATAGG
GCGTGACCTTAAACGTAATGTCGAGAGGAATTATCTCACTGCCGCGAGCTGTTTCTGATGGCTTCCTGTGGTTGACGTGA
TAGTACTGGCGAAAGCCGTTCAGACGTTTTCCATGGATCATCAGCAGGCGAGCATTTTATTCATTTAAAAAGGCAGATTT
GGGAACCTACCGATTCAAGGGAATGATTTGATTCATTCCATACCTGCCAGGCACATTGATGCTATTTGAAGTGTTGCATG
TTGGTTTCATCACCAATGTGTTCCCCCAGCATCGATCTGAATACCTGAAC
>OTU127
CAACAACCTCTCAGCAGCGTCTGTGGAATTTATTCCTTAGTCGTGTCGGCTGGAAAATGAGAGTCTGAGTGCTTGCACTT
AGTCTCTTTAAATATATTGAGTGGACATTTATAACTACAGCTCGAATTTATTCGATAGCAGTCTCTGACTGTTGCTGCTA
GTAACGTGAATACTGGCCCTTGTGGTCTTTTCTACGTCTATCTAGTGGTGACAACCAAGTGAGTGATTGTGAACGGTAAT
TATTGTGTTCATGTATCGTGTGCAAACACAATCGGCTGTCTGAAATTCATTTTTCTTTCGGTCTGAATTTTGATCTGAGA
TGAAGCGAGACAACCCCCTGAATTTAAGCATATCAATAAGCGGAGGATT
>OTU128
TTTACCTCTCACCAACCTCTGGAGGAAACTCTGGAGAGCGGTGGATTTGGGCAATCTCTGGCCGTCAATCCGGAGCTGCC
TTAAATTGATCATTGGGAAAGAGACGTTGCCTGGGAGGGGCTTGACCTTTTATAAttttttttGCCTTGGATTTTGACAG
TGCGGACAATTGAAGACGAGACAATGTGGAACGCCGTGGCGTTCTCACTTTTTATCGTTGAAGACTGATCGCTCTGTCCC
TTTCCTTTGCAAAAGAAGCTGTTGACAAAAAAAGGACTCGCTCACACCAAACTCCCTGGCGCGCCAGCTCTCTGTCTCAA
TCCTCTTTTAACATGCCAGGCGCGTCTTTGTTGACGCGAATACCTGAAC
>OTU129
CCTAAACCCCTCGCCCTGCGACGCAGTTCCGTAGCCCGTAAAACGGCAAAGGAATCTAGTGTTCAGCGGGGCGGATCAAT
GAGCCTTTTCCTGGGGGTAAAACCTGCAGGAATGGCTTGAATAAGATTGGTTGTCTTGCGTCAATGATTGTAGTTGGCTT
TGCACGGACTCCTGCAGAATGCGATAGCTTTGTTGAGATCCAACAAATAACCATTCCTGCCTAGGATGCCGCGCACGATA
GACCGAGCCGGCGCTTCAAACAGTCGTACGCCCAAGGGACTTCCACGTCACTTTCAAGGCGGCCCCAAAAAGCCTCCCTG
AAAACGAGCACCCGACATGCAGCCGTGCGCTACAGCCCGAGTGTCTCAA
>OTU130
ACACGATCAACTCTAGTTAGAGTTGGAATTGGCCTCATGCGTCGCATGACGCATCTGGTTTGAATGGATCAAGTTGATGG
GCTTCCCAGCGGTGCTCAATGTGTGCTAGCGAGACAGTCGTCCTGTATTTACAAGCCGTGATTAGGACTCTGCAACGAGA
CTAAATGTGAGATCGGGACGACTGTCTCGCTAGCACACATTGAGCACCGCTGGGAAGCCCATCAACTTGATCCATTCAAA
CCAGATGCGTCATGCGACGCATGAGGCCAATTCCAACTCTAACTAGAGTTGATCGTGTTTGCGATTCTCAAACAGACATA
CTGCTATTTACATAACAGTGCCATTCGCGTTCAAAGATTAGATGACTCA
>OTU131
CATCCTCTCTCCACAGACGTGCTTATTCATTTAGGTGCGAGCCTGTTTCGGAGGACACTGAGGGTCACCCGTTTCTCGAA
TCGAGTGTCCCTTTAAAAGGAGCGGATTGCAAACAGAAAGGGTCTGGCGCATGTAAGCGTACTTACGAGTGCCTGCCAAT
GACGTGGATGATAGTTCTCTTGTAATTGTCTACCAAAACGTGATTGACGGGTCGCATCGTTCGTAGGCTTGTGCCGGAAG
ATTGGTCCTGTTTCGACGGGACCAGTCTAGTTGTACGCCTTTCAAAAACGTACAACTCGTCTGAGTGCGCCGAGTATCTT
TTTGTGCGAGACCATTCATTTGGCCGCCCGGAAAAAACAACCTCTTTGA
>OTU132
ACACGATCAACTCTAGTTAGAGTTGGAATTGGCCTCATGCGTCGCATGACGCATCTGGTTTGAATGGATCAAGTTGATGG
GCTTCCCAGCGGTGCTCAATGTGTGCTAGCGAGACAGTCGTCCGATCGTAATAGATAAATGTATTTACAAGCCGTGATTA
GGACTCTGCAACGAGACTAAATGTGAGATCGGGACGACTGTCTCGCTAGCACACATTGAGCACCGCTGGGAAGCCCATCA
ACTTGATCCATTCAAACCAGATGCGTCATGCGACGCATGAGGCCAATTCCAACTCTAACTAGAGTTGATCGTGTTTGCGA
TTCTCAAACAGACATACTGCTATTTACATAACAGTGCCATTCGCGTTCA
>OTU133
CATTATAGCAAAAATTCCTTATTTTCTATTTTCTCGAAAGGGATATAAAAATAAAATTATTGCTGATATGAGCCTTTCTT
ATCTTTTGCAAAGTTGACGGCTAAGTCTTCACTTCTTAACAGAAGCGCAAAAGAAAAGAGGCTTGAAATATAGTGAACGG
CAGTTTGTATGACTCGTTTCTCTCATGTATAGAGTCTCTGGTGTAATATGTAGCCTTTTTCATAAAAGGAATTCTACAAG
AAAAATTCGCCTCAGATTTCGAATGAGAGGCTATGTTAGCGTGATCATATTCTTACTGGCCCGTCGTCtttttacatttt
ttttGATAAAAAATATTTAAAGGGAAATAGCTGATTTTCTTTTAAAAAT
>OTU134
CAACAACCTCTCAGCAGCGTATAGTAATATTCGTGTTGGCTGGATAATGAGAGTCTGAGTGACACCATTCAGTCTCTTGA
AATACATTGAGTGAGCATCACATAACCTACGCTTAGACTTCGAGTCTAAAGCCGGTCTCTGACTGGTTGTATAGGAGTGA
CGTGAATACTGACCCTTGTGGTCTCACATTTACGTGTAACTTTTATATGATCATTAAGGTCTAGGATTGGTGCATAGTGT
AAAGATGTTCATGTTAAGCGGCGCAAGCTGCAATCGGCTTTGAAAATTAATTTTGAATAAGTCTGAATTTTGATCTGAGA
TGAAGCGAGACAACCCCCTGAATTTAAGCATATCAGTAAGCGGAGGATT
>OTU135
ACACGATCAACTCTAGTTAGAGTTGGAATTGGCCTCATGCGTCGCATGACGCATCTGGTTTGAATGGATCAAGTTGATGG
GCTTCCCAGCGGTGCTCAATGTGTGCTAGCGAGACAGTCGTCCAGCGGGTAATCTTGCCTGATTTGAGATCGTAATAGAT
AAATGTATTTACAAGCCGTGATTAGGACTCTGCAACGAGACTAAATGTGAGATCGGGACGACTGTCTCGCTAGCACACAT
TGAGCACCGCTGGGAAGCCCATCAACTTGATCCATTCAAACCAGATGCGTCATGCGACGCATGAGGCCAATTCCAACTCT
AACTAGAGTTGATCGTGTTTGCGATTCTCAAACAGACATACTGCTATTT
>OTU136
TTTAATTTCTTTATCCCTTTTCTTTTTAACTAAAGAATAGGTTTGATAAAGGACTTGGATTTTTATATTTTTCCTTTTTG
GATAAATATTAATCTTAAATTTTATGGATTCCCTTTTACTCTTTTCTTTGGTCATTTCTATTTATTTAGAAAGACCCAAA
GAAAAACAGAATGGAAATTTCTATATATTAAAAGTGTTATTAAGACCTTTACTTTAAATAAGTGATTGTGTTTATTTCGC
TTTGATATAAATTATAAAGAAAGTTTCATAATGTTTAAAAGAGTTAAATTGAAGGGCTATAATTAAATCGGAACGTTTAC
TACTAAACATAGTAAGAACGACCTCACTTTTTATTTACTAAAAAGAAA
>OTU137
TAAACCTCACCTCTATAGTTTTCTATAGTTGTGCTTTGGGTGTTGCCGTTTACTCTGGCTCGCCTTAAATGTCTAAGTGG
AATGCGTAATAAGTTCTCGCAACCCTCCACTCTAACACACTTGTCCTACCTGATTTGAGGTCAGAATATAAAGTGTGTTA
GAGTGGAGGGTTGCGAGAACTTATTACGCATTCCACTTAGACATTTAAGGCGAGCCAGAGTAAACGGCAACACCCAAAGC
ACAACTATAGAAAACTATAGAGGTGAGGTTTATAAGACACTCAAACAGGCATGCCCTTCGGAATACCAAAGGGCGCAATC
TGCGTTCAAAGATTCGATGATTCACTGAATTCTGCAATTCACATTACT
>OTU138
TAAACCTCACCCCTAATGTTTTATTACAATAGGTTGGTGCTTTGGGTGTTGCCATTTACCTGGCTCGCCTTAAATGACTA
AGTGGAATGCGTAATAAGTTCTCGCAACCCTCCACTCTAATAGGTCAGAATATAAATTGTATTAGAGTGGAGGGTTGCGA
GAACTTATTACGCATTCCACTTAGTCATTTAAGGCGAGCCAGGTAAATGGCAACACCCAAAGCACCAACCTATTGTAATA
AAACATTAGGGGTGAGGTTTATAAGACACTCAAACAGGCATGCCCTTCGGAATACCAAAGGGCGCAATTTGCGTTCAAAG
ATTCGATGATTCACTGAATTCTGCAATTCACATTACTTATCGCCCTTC
>OTU139
TCACCCCCTCAAGCCCTGGCTTGGTGTTGGACTCGGTGCGCGACTCTGCGCTCCCCACCGGTCCCAAAGTGAATGACGGC
GTCTGTGAGGACTCCAGTACACTGAGCTTCTTCGTGAGCACGACCTTGAAAAACGTGGGAACCGCCCTCGAAAAGACGAG
GGTGGTCCCGGGGTAGACCGGGCCTGGAGGGCTGATCCGAGTACGTGCTCACGAAGAAGCTCAGTGTACTGGAGTCCTCA
CAGACGCCGTCATTCACTTTGGGACCGGTGGGGAGCGCAGAGTCGCGCACCGAGTCCAACACCAAGCCAGGGCTTGAGGG
GGTGATAATGACGCTCGAACAGGCATGCCCTTCGGAATACCAAAGGGC
>OTU140
AACCCTCAAACCCAAGTTTTGGATTTCGATCCATGCTTGAGTTTGGATTTGGATGTTTGCCGGTGATGAACCGACTCATC
TTAAAAGTATTAGCTTGGATCTGTCTATATGACTGGTTTGACCTTGATTTGAGGCCAGATGTCAAAGTTACACAATGAGT
AACATCCAAAGATGCACTTAAAGTGATGGTTTAGTTAGCAGACAGTAGTCTAGGTCCTGGCCATCCGAGGATGTCCTCAG
CAAAATACTTATTATGCCAAGTCAAACCAGTCATATAGACAGATCCAAGCTAATACTTTTAAGATGAGTCGGTTCATCAC
CGGCAAACATCCAAATCCAAACTCAAGCATGGATCGAAATCCAAAACT
>OTU141
CACCACTCAAGCTATGCTTGGTATTGGGCGTCGTCCTTAGTTGGGCGCGCCTTAAAGACCTCGGCGAGGCCACTCCGGCT
TTAGGCGTAGTAGAATTTATTCGAACGTCTGTCAAAGGAGAGAATAAAGGTTTCAGTCGGCAGAGTTCCTCTCCTTTGAC
AGACGTTCGAATAAATTCTACTACGCCTAAAGCCGGAGTGGCCTCGCCGAGGTCTTTAAGGCGCGCCCAACTAAGGACGA
CGCCCAATACCAAGCATAGCTTGAGTGGTGTAATGACGCTCGAACAGGCATGCCCCTCGGAATACCAAGGGGCGCAATGT
GCGTTCAAAGATTCGATGATTCACTGAATTCTGCAATTCACATTACTT
>OTU142
TAAACCTCACCTCTATAGTTTTCTATAGTTGTGCTTTGGGTGTTGCCGTTTACTCTGGCTCGCCTTAAATGTCTAAGTGG
AATGCGTAATAAGTTCTCGCAACCCTCCACTCTAACACACTTGGTCAGAATATAAAGTGTGTTAGAGTGGAGGGTTGCGA
GAACTTATTACGCATTCCACTTAGACATTTAAGGCGAGCCAGAGTAAACGGCAACACCCAAAGCACAACTATAGAAAACT
ATAGAGGTGAGGTTTATAAGACACTCAAACAGGCATGCCCTTCGGAATACCAAAGGGCGCAATCTGCGTTCAAAGATTCG
ATGATTCACTGAATTCTGCAATTCACATTACTTATCGCCCTTCGCTGC
>OTU143
CTGCCCTCAAGCACGGCTTGTGTGTTGGGCCCCGTCCTCCGATCCCGGGGGACGGGCCCGAAAGGCAGCGGCGGCACCGC
GTCCGGTCCTCGAGCGTATGGGGCTTTGTCACCCGCTCTGTAAATTTGGGTTGATCGGCAAGCGCCGGCCGGGCCTACAG
AGCGGGTGACAAAGCCCCATACGCTCGAGGACCGGACGCGGTGCCGCCGCTGCCTTTCGGGCCCGTCCCCCGGGATCGGA
GGACGGGGCCCAACACACAAGCCGTGCTTGAGGGCAGCAATGACGCTCGGACAGGCATGCCCCCCGGAATACCAGGGGGC
GCAATGTGCGTTCAAAGACTCGATGATTCACTGAATTTGCAATTCACA
>OTU144
TCACCCCCTCAAGCCCTGGCTTGGTGTTGGACTCGGTGCGCGACTCTGCGCTCCCCACCGGTCCCAAAGTGAATGACGGC
GTCTGTGAGGACTCCAGTACACTGAGCTTCTTCGTGAGCACGCCTGATCCGAGGTCAACCTTGAAAAACGTGGGAACCGC
CCTCGAAAAGACGAGGGTGGTCCCGGGGTAGACCGGGCCTGGAGGGCTGATCCGAGTACGTGCTCACGAAGAAGCTCAGT
GTACTGGAGTCCTCACAGACGCCGTCATTCACTTTGGGACCGGTGGGGAGCGCAGAGTCGCGCACCGAGTCCAACACCAA
GCCAGGGCTTGAGGGGGTGATAATGACGCTCGAACAGGCATGCCCTTC
>OTU145
TCACCCCCTCAAGCCCTGGCTTGGTGTTGGACTCGGTGCGCGACTCTGCGCTCCCCACCGGTCCCAAAGTGAATGACGGC
GTCTGTGAGGACTCCAGTACACTGAGCTTCTTCGTGAGCACGCGAGGGTGGTCCCGGGGTAGACCGGGCCTGGAGGGCTG
ATCCGAGTACGTGCTCACGAAGAAGCTCAGTGTACTGGAGTCCTCACAGACGCCGTCATTCACTTTGGGACCGGTGGGGA
GCGCAGAGTCGCGCACCGAGTCCAACACCAAGCCAGGGCTTGAGGGGGTGATAATGACGCTCGAACAGGCATGCCCTTCG
GAATACCAAAGGGCGCAATATGCGTTCAAAGATTCGATGACTCACGGA
>OTU146
AACCCTCAAACCCAAGTTTTGGATTTCGATCCATGCTTGAGTTTGGATTTGGATGTTTGCCGGTGATGAACCGACTCATC
TTAAAAGTATTAGCTTGGATCTGTCTATATGACTGGTTTGACCAATGAGTAACATCCAAAGATGCACTTAAAGTGATGGT
TTAGTTAGCAGACAGTAGTCTAGGTCCTGGCCATCCGAGGATGTCCTCAGCAAAATACTTATTATGCCAAGTCAAACCAG
TCATATAGACAGATCCAAGCTAATACTTTTAAGATGAGTCGGTTCATCACCGGCAAACATCCAAATCCAAACTCAAGCAT
GGATCGAAATCCAAAACTTGGGTTTGAGGGTTTCATGACACTCAAACA
>OTU147
AATACTTCAACCCTCCTCTTTCTTAATGATTGAAGAGGTGTTTGGTTTCTGAGCGCTGCTGGCCTTTACGGTCTAGCTCG
TTCGTAATGCATTAGCATCCGCAATCGAACTTCGGATTGACTATCTTAAAATGTAGACATTCTGATTAGAAGCTTCCTTT
AACCCAACCCGGCTCTAATCCGAAGACTAGAATTCCTCAGCGAATAGTCTATTACGCCAAGTCAATCCGAAGTTCGATTG
CGGATGCTAATGCATTACGAACGAGCTAGACCGTAAAGGCCAGCAGCGCTCAGAAACCAAACACCTCTTCAATCATTAAG
AAAGAGGAGGGTTGAAGTATTCATGACACTCAAACAGGCATGCTCCAC
>OTU148
GTACCCTCAAGCTTTGCTTGGTGTTGGGCGTCTTTTGTCTCCAGTTCGCTGGAGACTCGCCTTAAAGTCATTGGCAGCCG
GCCTACTGGTTTCGGAGCGCAGCACAAGTCGCGCTCTTTGCCAAAGGCTTGCTGGACGCTGACCTTGGCTGGCAAAGAGC
GCGACTTGTGCTGCGCTCCGAAACCAGTAGGCCGGCTGCCAATGACTTTAAGGCGAGTCTCCAGCGAACTGGAGACAAAA
GACGCCCAACACCAAGCAAAGCTTGAGGGTACAAATGACGCTCGAACAGGCATGCCCTTTGGAATACCAAAGGGCGCAAT
GTGCGTTCAAAGATTCGATGATTCACTGAATTCTGCAATTCACACTAC
>OTU149
CACCACTCAAGCCTCGCTTGGTATTGGGCAACGCGGTCCGCCGCGTGCCTCAAATCGTCCGGCTGGGTCTTCTGTCCCCT
AAGCGTTGTGGAAACTATTCGCTAAAGGGTGTTCGGGAGGCTGAGGTCAACCTTAGAAATGGGGTTGTTTTACGGCGTAG
CCTCCCGAACACCCTTTAGCGAATAGTTTCCACAACGCTTAGGGGACAGAAGACCCAGCCGGACGATTTGAGGCACGCGG
CGGACCGCGTTGCCCAATACCAAGCGAGGCTTGAGTGGTGAAATGACGCTCGAACAGGCATGCCCCCCGGAATACCAGGG
GGCGCAATGTGCGTTCAAAGATTCGATGATTCACTGAATTCTGCAATT
>OTU150
AATCTCCCACCCCAAGCGGTTTTTAAATGAAACGGCTTGGCGGATGGGGTCTGGATGGGTGCCTCTGCCTGCGCTACCTA
GCACAGGCTCGCCCGAAATGCATGAGCGCCTTGAGACACTTTCCTCCTTTAGGCGACATAGCAAATGACGTATCATGCCA
TGCCAGGAGAAAAACACTGCTTGGCCGCCTCCTCCCAAACAGAGAGGCGGATGCAAAGTGTCTCAAGGCGCTCATGCATT
TCGGGCGAGCCTGTGCTAGGTAGCGCAGGCAGAGGCACCCATCCAGACCCCATCCGCCAAGCCGTTTCATTTAAAAACCG
CTTGGGGTGGGAGATTTCATGGCACTCAAACAGGCATGCTCTACGGAT
>OTU151
CACCACTCAAGCTATGCTTGGTATTGGGCGTCGTCCTTAGTTGGGCGCGCCTTAAAGACCTCGGCGAGGCCACTCCGGCT
TTAGGCGTAGTAGAATTTATTCGAACGTCTGTCAAAGGAGAGCCTGATCCGAGGTCAACCTAGAAAAATAAAGGTTTCAG
TCGGCAGAGTTCCTCTCCTTTGACAGACGTTCGAATAAATTCTACTACGCCTAAAGCCGGAGTGGCCTCGCCGAGGTCTT
TAAGGCGCGCCCAACTAAGGACGACGCCCAATACCAAGCATAGCTTGAGTGGTGTAATGACGCTCGAACAGGCATGCCCC
TCGGAATACCAAGGGGCGCAATGTGCGTTCAAAGATTCGATGATTCAC
>OTU152
ACACCCTCAAGCTCTGCTTGGTGTTGGGCGTCTGTCCCGCCTCTGCGCGCGGACTCGCCCCAAATTCATTGGCAGCGGTC
TTTGCCTCCTCTCGCGCAGCACAATTGCGTCTGCGAGGGGGCGATCCGAGGTCAAAGACGGTAATGTTGCTTCGTGGATG
CGGGCCACGCCCCCTCGCAGACGCAATTGTGCTGCGCGAGAGGAGGCAAAGACCGCTGCCAATGAATTTGGGGCGAGTCC
GCGCGCAGAGGCGGGACAGACGCCCAACACCAAGCAGAGCTTGAGGGTGTAGATGACGCTCGAACAGGCATGCCCCATGG
AATACCAAGGGGCGCAATGTGCGTTCAAAGATTCGATGATTCACTGAA
>OTU153
GTACCCTCAAGCTTTGCTTGGTGTTGGGCGTCTTTTGTCTCCAGTTCGCTGGAGACTCGCCTTAAAGTCATTGGCAGCCG
GCCTACTGGTTTCGGAGCGCAGCACAAGTCGCGCTCTTCGCCTCCCTACCTGATCCGAGGTCAAAGGTTGAAAAAAAGGC
TTGCTGGACGCTGACCTTGGCTGGCGAAGAGCGCGACTTGTGCTGCGCTCCGAAACCAGTAGGCCGGCTGCCAATGACTT
TAAGGCGAGTCTCCAGCGAACTGGAGACAAAAGACGCCCAACACCAAGCAAAGCTTGAGGGTACAAATGACGCTCGAACA
GGCATGCCCTTTGGAATACCAAAGGGCGCAATGTGCGTTCAAAGATTC
>OTU154
TCACCCCCTCAAGCCCTGGCTTGGTGTTGGACTCGGTGCGCGACTCTGCGCTCCCCACCGGTCCCAAAGTGAATGACGGC
GTCTGTGAGGACTCCAGTACACTGAGCTTCTTCGTGAGCACGCCGCCCTCGAAAAGACGAGGGTGGTCCCGGGGTAGACC
GGGCCTGGAGGGCTGATCCGAGTACGTGCTCACGAAGAAGCTCAGTGTACTGGAGTCCTCACAGACGCCGTCATTCACTT
TGGGACCGGTGGGGAGCGCAGAGTCGCGCACCGAGTCCAACACCAAGCCAGGGCTTGAGGGGGTGATAATGACGCTCGAA
CAGGCATGCCCTTCGGAATACCAAAGGGCGCAATATGCGTTCAAAGAT
>OTU155
AACCCTCAAACCCAAGTTTTGGATTTCGATCCATGCTTGAGTTTGGATTTGGATGTTTGCCGGTGATGAACCGACTCATC
TTAAAAGTATTAGCTTGGATCTGTCTATATGACTGGTTTGACGCCATCCGAGGATGTCCTCAGCAAAATACTTATTATGC
CAAGTCAAACCAGTCATATAGACAGATCCAAGCTAATACTTTTAAGATGAGTCGGTTCATCACCGGCAAACATCCAAATC
CAAACTCAAGCATGGATCGAAATCCAAAACTTGGGTTTGAGGGTTTCATGACACTCAAACAGGCATGCTCCTCGGAATAC
CAAGGAGCGCAAGGTGCGTTCAAAGATTCGATGATTCACTGAATTCTG
>OTU156
AACCCTCAAACCCAAGTTTTGGATTTCGATCCATGCTTGAGTTTGGATTTGGATGTTTGCCGGTGATGAACCGACTCATC
TTAAAAGTATTAGCTTGGATCTGTCTATATGACTGGTTTGACCAGCGGGTAGTCCTACTTGATTTGAGGCCAGATGTCAA
AGTTACACAATGAGTAACATCCAAAGATGCACTTAAAGTGATGGTTTAGTTAGCAGACAGTAGTCTAGGTCCTGGCCATC
CGAGGATGTCCTCAGCAAAATACTTATTATGCCAAGTCAAACCAGTCATATAGACAGATCCAAGCTAATACTTTTAAGAT
GAGTCGGTTCATCACCGGCAAACATCCAAATCCAAACTCAAGCATGGA
>OTU157
AACCCTCAAACCCAAGTTTTGGATTTCGATCCATGCTTGAGTTTGGATTTGGATGTTTGCCGGTGATGAACCGACTCATC
TTAAAAGTATTAGCTTGGATCTGTCTATATGACTGGTTTGACAGTCTAGGTCCTGGCCATCCGAGGATGTCCTCAGCAAA
ATACTTATTATGCCAAGTCAAACCAGTCATATAGACAGATCCAAGCTAATACTTTTAAGATGAGTCGGTTCATCACCGGC
AAACATCCAAATCCAAACTCAAGCATGGATCGAAATCCAAAACTTGGGTTTGAGGGTTTCATGACACTCAAACAGGCATG
CTCCTCGGAATACCAAGGAGCGCAAGGTGCGTTCAAAGATTCGATGAT
>OTU158
AACCCTCAAACCCAAGTTTTGGATTTCGATCCATGCTTGAGTTTGGATTTGGATGTTTGCCGGTGATGAACCGACTCATC
TTAAAAGTATTAGCTTGGATCTGTCTATATGACTGGTTTGACTGTCAAAGTTACACAATGAGTAACATCCAAAGATGCAC
TTAAAGTGATGGTTTAGTTAGCAGACAGTAGTCTAGGTCCTGGCCATCCGAGGATGTCCTCAGCAAAATACTTATTATGC
CAAGTCAAACCAGTCATATAGACAGATCCAAGCTAATACTTTTAAGATGAGTCGGTTCATCACCGGCAAACATCCAAATC
CAAACTCAAGCATGGATCGAAATCCAAAACTTGGGTTTGAGGGTTTCA
>OTU159
GTACCTTCAAGCTCTGCTTGGTGTTGGGTGTTTGTCTCGCCTCTGCGTGTAGACTCGCCTTAAAACAATTGGCAGCCGGC
GTATTGATTTCGGAGCGCAGTACATCTCGCGCTTTGCACTCAAAAAATGTACTTTTGGACGTCGTCGTTATGAGTGCAAA
GCGCGAGATGTACTGCGCTCCGAAATCAATACGCCGGCTGCCAATTGTTTTAAGGCGAGTCTACACGCAGAGGCGAGACA
AACACCCAACACCAAGCAGAGCTTGAAGGTACAAATGACGCTCGAACAGGCATGCCCCATGGAATACCAAGGGGCGCAAT
GTGCGTTCAAAGATTCGATGATTCACTGAATTCTGCAATTCACACTAC
>OTU160
GTACCCTCAAGCTTTGCTTGGTGTTGGGCGTCTTGTCTCTAGCTTTGCTGGAGACTCGCCTTAAAGTAATTGGCAGCCGG
CCTACTGGTTTCGGAGCGCAGCACAAGTCGCACTCTCTATCAGTTGAAAAAAAGGCTTAATGGATGCTAGACCTTTGCTG
ATAGAGAGTGCGACTTGTGCTGCGCTCCGAAACCAGTAGGCCGGCTGCCAATTACTTTAAGGCGAGTCTCCAGCAAAGCT
AGAGACAAGACGCCCAACACCAAGCAAAGCTTGAGGGTACAAATGACGCTCGAACAGGCATGCCCTTTGGAATACCAAAG
GGCGCAATGTGCGTTCAAAGATTCGATGATTCACTGAATTCTGCAATT
>OTU161
TAAACCTCACCTCTATAGTTTTCTATAGTTGTGCTTTGGGTGTTGCCGTTTACTCTGGCTCGCCTTAAATGTCTAAGTGG
AAAGATCGGAAGAGCACACGTCTGAACTCCAGTCACACTGATTTCCACTTAGACATTTAAGGCGAGCCAGAGTAAACGGC
AACACCCAAAGCACAACTATAGAAAACTATAGAGGTGAGGTTTATAAGACACTCAAACAGGCATGCCCTTCGGAATACCA
AAGGGCGCAATCTGCGTTCAAAGATTCGATGATTCACTGAATTCTGCAATTCACATTACTTATCGCCCTTCGCTGCGTTC
GACACTGAAAAAAGATCGGAAGAGCGTCGTGTAGGGAAAGAGTGTAGA
>OTU162
TAAACCTCACCTCTATAGTTTTCTATAGTTGTGCTTTGGGTGTTGCCGTTTACTCTGGCTCGCCTTAAATGTCTAAGTGG
AATGCGTAATAAGTTCTCGCAACCCTCCACTCTAACACACTAAGTGTGTTAGAGTGGAGGGTTGCGAGAACTTATTACGC
ATTCCACTTAGACATTTAAGGCGAGCCAGAGTAAACGGCAACACCCAAAGCACAACTATAGAAAACTATAGAGGTGAGGT
TTATAAGACACTCAAACAGGCATGCCCTTCGGAATACCAAAGGGCGCAATCTGCGTTCAAAGATTCGATGATTCACTGAA
TTCTGCAATTCACATTACTTATCACCCTTTGCTGCGTTCGACACTGAA
>OTU163
TCACCCCTCAAGCTCAGCTTGGTGTTGGGGCCTGCCCGTCACAGGGCAGCCCTTAAAAGCAGTGGCGGTGCCATCTGGCT
CTACGCGTAGTAATACTCCTCGCGACAGAGTCCCGGTGGTGTAAAAATATGGGGGGTTCTGGCAGGACACCACCGGGACT
CTGTCGCGAGGAGTATTACTACGCGTAGAGCCAGATGGCACCGCCACTGCTTTTAAGGGCTGCCCTGTGACGGGCAGGCC
CCAACACCAAGCTGAGCTTGAGGGGTGATAATGACGCTCGAACAGGCATGCCCCCCGGAATACCAAGGGGCGCAATGTGC
GTTCAAAGATTCGATGATTCACTGAATTCTGCAATTCACATTACTTAT
>OTU164
TAAACCTCACCTCTATAGTTTTCTATAGTTGTGCTTTGGGTGTTGCCGTTTACTCTGGCTCGCCTTAAATGTCTAAGTGG
AATGCGTAATAAGAGATCGGAAGAGCACACGTCTGAACTCCACTTATTACGCATTCCACTTAGACATTTAAGGCGAGCCA
GAGTAAACGGCAACACCCAAAGCACAACTATAGAAAACTATAGAGGTGAGGTTTATAAGACACTCAAACAGGCATGCCCT
TCGGAATACCAAAGGGCGCAATCTGCGTTCAAAGATTCGATGATTCACTGAATTCTGCAATTCACATTACTTATCGCCCT
TCGCTGCGTTCGACACTGAAAAAAGATCGGAAGAGCGTCGTGTAGGGA
>OTU165
TAAACCTCACCCCTAATGTTTTATTACAATAGGTTGGTGCTTTGGGTGTTGCCATTTACCTGGCTCGCCTTAAATGACTA
AGTGGAATGCGTAATAAGTTCTCGCAACCCTCCACTCTAATAAATTGTATTAGAGTGGAGGGTTGCGAGAACTTATTACG
CATTCCACTTAGTCATTTAAGGCGAGCCAGGTAAATGGCAACACCCAAAGCACCAACCTATTGTAATAAAACATTAGGGG
TGAGGTTTATAAGACACTCAAACAGGCATGCCCTTCGGAATACCAAAGGGCGCAATTTGCGTTCAAAGATTCGATGATTC
ACTGAATTCTGCAATTCACATTACTTATCGCCCTTTGCTGCGTTCGAC
>OTU166
AAAGCCCCTCGGCAGCTAAAGGCTGCCGGTGTTGGTGCTCCGCCCAGCCCCATTGTGGGCTAGGCGGGCTGCCCAAATAC
AGTGGCGGTCCCTCTCAGGCCTCCCAGCGTAGTAGCAATAGCTAGAAAGGCAGGACGCCATCTCTTCCTTCCACAACGAA
GCTATTGCTACTACGCTGGGAGGCCTGAGAGGGACCGCCACTGTATTTGGGCAGCCCGCCTAGCCCACAATGGGGCTGGG
CGGAGCACCAACACCGGCAGCCTTTAGCTGCCGAGGGGCTTTAAATGACGCTCGGACAGGCATGCCCGCTGGAGTACCAG
CGGGCGCAATGTGCGTTCAAAGATTCGATGATTCACTGAATTCTGCAA
>OTU167
AATACTTCAACCCTCCTCTTTCTTAATGATTGAAGAGGTGTTTGGTTTCTGAGCGCTGCTGGCCTTTACGGTCTAGCTCG
TTCGTAATGCATTAGCATCCGCAATCGAACTTCGGATTGACTGAAGCTTCCTTTAACCCAACCCGGCTCTAATCCGAAGA
CTAGAATTCCTCAGCGAATAGTCTATTACGCCAAGTCAATCCGAAGTTCGATTGCGGATGCTAATGCATTACGAACGAGC
TAGACCGTAAAGGCCAGCAGCGCTCAGAAACCAAACACCTCTTCAATCATTAAGAAAGAGGAGGGTTGAAGTATTCATGA
CACTCAAACAGGCATGCTCCACGGAATACCATGGAGCGCAAGGTGCGT
>OTU168
AATACTTCAACCCTCCTCTTTCTTAATGATTGAAGAGGTGTTTGGTTTCTGAGCGCTGCTGGCCTTTACGGTCTAGCTCG
TTCGTAATGCATTAGCATCCGCAATCGAACTTCGGATTGACTGCGAATAGTCTATTACGCCAAGTCAATCCGAAGTTCGA
TTGCGGATGCTAATGCATTACGAACGAGCTAGACCGTAAAGGCCAGCAGCGCTCAGAAACCAAACACCTCTTCAATCATT
AAGAAAGAGGAGGGTTGAAGTATTCATGACACTCAAACAGGCATGCTCCACGGAATACCATGGAGCGCAAGGTGCGTTCA
AAGATTCGATGATTCACTGAATTCTGCAATTCACATTACTTATCGCCC
>OTU169
AATACTTCAACCCTCCTCTTTCTTAATGATTGAAGAGGTGTTTGGTTTCTGAGCGCTGCTGGCCTTTACGGTCTAGCTCG
TTCGTAATGCATTAGCATCCGCAATCGAACTTCGGATTGACTGATTTGAGATCTAATCTTAAAATGTAGACATTCTGATT
AGAAGCTTCCTTTAACCCAACCCGGCTCTAATCCGAAGACTAGAATTCCTCAGCGAATAGTCTATTACGCCAAGTCAATC
CGAAGTTCGATTGCGGATGCTAATGCATTACGAACGAGCTAGACCGTAAAGGCCAGCAGCGCTCAGAAACCAAACACCTC
TTCAATCATTAAGAAAGAGGAGGGTTGAAGTATTCATGACACTCAAAC
>OTU170
GTACCCTCAAGCTTTGCTTGGTGTTGGGCGTCTTTTGTCTCCAGTTCGCTGGAGACTCGCCTTAAAGTCATTGGCAGCCG
GCCTACTGGTTTCGGAGCGCAGCACAAGTCGCGCTCTTCGCAAGGTTGAAAAAAAGGCTTGCTGGACGCTGACCTTGGCT
GGCGAAGAGCGCGACTTGTGCTGCGCTCCGAAACCAGTAGGCCGGCTGCCAATGACTTTAAGGCGAGTCTCCAGCGAACT
GGAGACAAAAGACGCCCAACACCAAGCAAAGCTTGAGGGTACAAATGACGCTCGAACAGGCATGCCCTTTGGAATACCAA
AGGGCGCAATGTGCGTTCAAAGATTCGATGATTCACTGAATTCTGCA
>OTU171
CACCACTCAAGCCTCGCTTGGTATTGGGCAACGCGGTCCGCCGCGTGCCTCAAATCGTCCGGCTGGGTCTTCTGTCCCCT
AAGCGTTGTGGAAACTATTCGCTAAAGGGTGTTCGGGAGGCGAAATGGGGTTGTTTTACGGCGTAGCCTCCCGAACACCC
TTTAGCGAATAGTTTCCACAACGCTTAGGGGACAGAAGACCCAGCCGGACGATTTGAGGCACGCGGCGGACCGCGTTGCC
CAATACCAAGCGAGGCTTGAGTGGTGAAATGACGCTCGAACAGGCATGCCCCCCGGAATACCAGGGGGCGCAATGTGCGT
TCAAAGATTCGATGATTCACTGAATTCTGCAATTCACATTACTTATC
>OTU172
AACCCTCAAACCCAAGTTTTGGATTTCGATCCATGCTTGAGTTTGGATTTGGATGTTTGCCGGTGATGAACCGACTCATC
TTAAAAGTATTAGCTTGGATCTGTCTATATGACTGGTTTGAGTTAGCAGACAGTAGTCTAGGTCCTGGCCATCCGAGGAT
GTCCTCAGCAAAATACTTATTATGCCAAGTCAAACCAGTCATATAGACAGATCCAAGCTAATACTTTTAAGATGAGTCGG
TTCATCACCGGCAAACATCCAAATCCAAACTCAAGCATGGATCGAAATCCAAAACTTGGGTTTGAGGGTTTCATGACACT
CAAACAGGCATGCTCCTCGGAATACCAAGGAGCGCAAGGTGCGTTCA
>OTU173
CACCACTCAAGCCTCGCTTGGTATTGGGCAACGCGGTCCGCCGCGTGCCTCAAATCGTCCGGCTGGGTCTTCTGTCCCCT
AAGCGTTGTGGAAACTATTCGCTAAAGGGTGTTCGGGAGGCCCCTACCTGATCCGAGGTCAACCTTAGAAATGGGGTTGT
TTTACGGCGTAGCCTCCCGAACACCCTTTAGCGAATAGTTTCCACAACGCTTAGGGGACAGAAGACCCAGCCGGACGATT
TGAGGCACGCGGCGGACCGCGTTGCCCAATACCAAGCGAGGCTTGAGTGGTGAAATGACGCTCGAACAGGCATGCCCCCC
GGAATACCAGGGGGCGCAATGTGCGTTCAAAGATTCGATGATTCACT
>OTU174
GTACCCTCAAGCTTTGCTTGGTGTTGGGCGTCTTTTGTCTCCAGTTCGCTGGAGACTCGCCTTAAAGTCATTGGCAGCCG
GCCTACTGGTTTCGGAGCGCAGCACAAGTCGCGCTCTTTGCGATCCGAGGTCAAAGGTTGAAAAAAAGGCTTGCTGGACG
CTGACCTTGGCTGGCAAAGAGCGCGACTTGTGCTGCGCTCCGAAACCAGTAGGCCGGCTGCCAATGACTTTAAGGCGAGT
CTCCAGCGAACTGGAGACAAAAGACGCCCAACACCAAGCAAAGCTTGAGGGTACAAATGACGCTCGAACAGGCATGCCCT
TTGGAATACCAAAGGGCGCAATGTGCGTTCAAAGATTCGATGATTCA
>OTU175
ATGCTCTCACCTCATGCATGCTGCCTTTACGGGCGGGATGCGCGATGGTGGATTTGAGGCGTAGGACCTTCATTGCGTCC
TTGCTTCCAAATGCATGATCTTGCTCCAATGGACAAGTCTTGCCTGAATATGACTCTCTTCGTAAGATCGTGGGGGGGAC
TACTGCCTGAACGTCTTTAGGGTGGTTGATCCTTACGATTGACAAGTCGAGTGTCACATTGGGAGCCAACTTGGGATAAC
GTCCATCAAGTTTGGTTACTTTGTCAATCATTGGACTTTGGAGGCCTGCAAAGGTCTTGCGGATCAATTGAACGTGGGTC
AGCCTTGCGTAAACGCGCAGGTCTTGACTTGCAACACCATTTTGACG
>OTU176
GTACCTTCAAGCTCTGCTTGGTGTTGGGTGTTTGTCTCGCCTCTGCGTGTAGACTCGCCTTAAAACAATTGGCAGCCGGC
GTATTGATTTCGGAGCGCAGTACATCTCGCGCTTTGCACTCGGTCAAGAGTGTAAAAATGTACTTTTGGACGTCGTCGTT
GTGAGTGCAAAGCGCGAGATGTACTGCGCTCCGAAATCAATACGCCGGCTGCCAATTGTTTTAAGGCGAGTCTACACGCA
GAGGCGAGACAAACACCCAACACCAAGCAGAGCTTGAAGGTACAAATGACGCTCGAACAGGCATGCCCCATGGAATACCA
AGGGGCGCAATGTGCGTTCAAAGATTCGATGATTCACTGAATTCTGC
>OTU177
ACCTTAACGTACCTCACACCATACCTCGGCTTTCATTAACCGGCCGGTTTGGAGTGGATCTGGGCCATTATTTGACGACC
TTGGCTGTCGCGAATAGGCCTTAAATTCAATGTCGACCGCATTTCAATTCAGTATTGGTTGAGTTAATTTGAAGCGCTCC
GTCGCGTAAGACGTTATTATTACCTTCATTGGTTTTTCACAACGTCTGACCGCGACGTGTAAGTCTCGTTGACTGTCCCA
GTCTGGAGCGAACCCGTTAAAACGGTTCGTTTTTGCATTGAACGCGCAATCGCTCATAACCTTCCACTTGCCAGGCAGGG
ACGTACGTCGTGAACTCGTTCATCGACGGAAACCTGAATACCTGAAC
>OTU178
AACCCTCAAACCCAAGTTTTGGATTTCGATCCATGCTTGAGTTTGGATTTGGATGTTTGCCGGTGATGAACCGACTCATC
TTAAAAGTATTAGCTTGGATCTGTCTATATGACTGGTTTGACTTAAAGTGATGGTTTAGTTAGCAGACAGTAGTCTAGGT
CCTGGCCATCCGAGGATGTCCTCAGCAAAATACTTATTATGCCAAGTCAAACCAGTCATATAGACAGATCCAAGCTAATA
CTTTTAAGATGAGTCGGTTCATCACCGGCAAACATCCAAATCCAAACTCAAGCATGGATCGAAATCCAAAACTTGGGTTT
GAGGGTTTCATGACACTCAAACAGGCATGCTCCTCGGAATACCAAGG
>OTU179
CACCACTCAAGCCTCGCTTGGTATTGGGCAACGCGGTCCGCCGCGTGCCTCAAATCGACCGGCTGGGTCTTCTGTCCCCT
AAGCGTTGTGGAAACTATTCGCTAAAGGGTGTTCGGGAGGCGTTTTACGGCGTAGCCTCCCGAACACCCTTTAGCGAATA
GTTTCCACAACGCTTAGGGGACAGAAGACCCAGCCGGTCGATTTGAGGCACGCGGCGGACCGCGTTGCCCAATACCAAGC
GAGGCTTGAGTGGTGAAATGACGCTCGAACAGGCATGCCCCCCGGAATACCAGGGGGCGCAATGTGCGTTCAAAGATTCG
ATGATTCACTGAATTCTGCAATTCACATTACTTATCGCCCTTCGCTG
>OTU180
AATCTCCCACCCCAAGCGGTTTTTAAATGAAACGGCTTGGCGGATGGGGTCTGGATGGGTGCCTCTGCCTGCGCTACCTA
GCACAGGCTCGCCCGAAATGCATGAGCGCCTTGAGACACTTCACGCAGACACAACCAAACATTCCTCCTTTAGGCGACAT
AGCAAATGACGTATCATGCCATGCCAGGAGAAAAACACTGCTTGGCCGCCTCCTCCCAAACAGAGAGGCGGATGCAAAGT
GTCTCAAGGCGCTCATGCATTTCGGGCGAGCCTGTGCTAGGTAGCGCAGGCAGAGGCACCCATCCAGACCCCATCCGCCA
AGCCGTTTCATTTAAAAACCGCTTGGGGTGGGAGATTTCATGGCACT
>OTU181
AACCCTCAAACCCAAGTTTTGGATTTCGATCCATGCTTGAGTTTGGATTTGGATGTTTGCCGGTGATGAACCGACTCATC
TTAAAAGTATTAGCTTGGATCTGTCTATATGACTGGTTTGAGCCAAGTCAAACCAGTCATATAGACAGATCCAAGCTAAT
ACTTTTAAGATGAGTCGGTTCATCACCGGCAAACATCCAAATCCAAACTCAAGCATGGATCGAAATCCAAAACTTGGGTT
TGAGGGTTTCATGACACTCAAACAGGCATGCTCCTCGGAATACCAAGGAGCGCAAGGTGCGTTCAAAGATTCGATGATTC
ACTGAATTCTGCAATTCACATTACTTATCGCCCTTCGCTGCGTTCTC
>OTU182
AACCCTCAAACCCAAGTTTTGGATTTCGATCCATGCTTGAGTTTGGATTTGGATGTTTGCCGGTGATGAACCGACTCATC
TTAAAAGTATTAGCTTGGATCTGTCTATATGACTGGTTTGACAGCAAAATACTTATTATGCCAAGTCAAACCAGTCATAT
AGACAGATCCAAGCTAATACTTTTAAGATGAGTCGGTTCATCACCGGCAAACATCCAAATCCAAACTCAAGCATGGATCG
AAATCCAAAACTTGGGTTTGAGGGTTTCATGACACTCAAACAGGCATGCTCCTCGGAATACCAAGGAGCGCAAGGTGCGT
TCAAAGATTCGATGATTCACTGAATTCTGCAATTCACATTACTTATC
>OTU183
AACCTCACCCCACTTAGGTTTTTGCCTAAGCGGTGGTGTATTGGGTGTTTGCCTTGCTAAAGGCTCGCCTTAAAGATATA
AGCACCTTGGATGTAATACGTTTCATCCTTCTGGGTGGCTGTTTGAGGCCAGATCATGAATATGTGGGGTTATCAGCCAC
CCAGAAGGATGAAACGTATTACATCCAAGGTGCTTATATCTTTAAGGCGAGCCTTTAGCAAGGCAAACACCCAATACACC
ACCGCTTAGGCAAAAACCTAAGTGGGGTGAGGTTTCATGACACTCAAACAGGCATGCCCTTCGGAATACCAAAGGGCGCA
AGGTGCGTTCAAAGATTCGATGATTCACTGAATTCTGCAATTCACAT
>OTU184
AATCTCCCACCCCAAGCGGTTTTTAAATGAAACGGCTTGGCGGATGGGGTCTGGATGGGTGCCTCTGCCTGCGCTACCTA
GCACAGGCTCGCCCGAAATGCATGAGCGCCTTGAGACACTTGACGTATCATGCCATGCCAGGAGAAAAACACTGCTTGGC
CGCCTCCTCCCAAACAGAGAGGCGGATGCAAAGTGTCTCAAGGCGCTCATGCATTTCGGGCGAGCCTGTGCTAGGTAGCG
CAGGCAGAGGCACCCATCCAGACCCCATCCGCCAAGCCGTTTCATTTAAAAACCGCTTGGGGTGGGAGATTTCATGGCAC
TCAAACAGGCATGCTCTACGGATTGCCATAGAGCGCAAGGTGCGTTC
>OTU185
GTACCCTCAAGCTTTGCTTGGTGTTGGGCGTCTTTTGTCTCCAGTTCGCTGGAGACTCGCCTTAAAGTCATTGGCAGCCG
GCCTACTGGTTTCGGAGCGCAGCACAAGTCGCGCTCTTCGCGGACGCTGACCTTGGCTGGCGAAGAGCGCGACTTGTGCT
GCGCTCCGAAACCAGTAGGCCGGCTGCCAATGACTTTAAGGCGAGTCTCCAGCGAACTGGAGACAAAAGACGCCCAACAC
CAAGCAAAGCTTGAGGGTACAAATGACGCTCGAACAGGCATGCCCTTTGGAATACCAAAGGGCGCAATGTGCGTTCAAAG
ATTCGATGATTCACTGAATTCTGCAATTCACACTACGTATCGCCCTT
>OTU186
AATCTCCCACCCCAAGCGGTTTTTAAATGAAACGGCTTGGCGGATGGGGTCTGGATGGGTGCCTCTGCCTGCGCTACCTA
GCACAGGCTCGCCCGAAATGCATGAGCGCCTTGAGACACTTTGCCAGGAGAAAAACACTGCTTGGCCGCCTCCTCCCAAA
CAGAGAGGCGGATGCAAAGTGTCTCAAGGCGCTCATGCATTTCGGGCGAGCCTGTGCTAGGTAGCGCAGGCAGAGGCACC
CATCCAGACCCCATCCGCCAAGCCGTTTCATTTAAAAACCGCTTGGGGTGGGAGATTTCATGGCACTCAAACAGGCATGC
TCTACGGATTGCCATAGAGCGCAAGGTGCGTTCAAAGATTCGATGAT
>OTU187
AATCTCCCACCCCAAGCGGTTTTTAAATGAAACGGCTTGGCGGATGGGGTCTGGATGGGTGCCTCTGCCTGCGCTACCTA
GCACAGGCTCGCCCGAAATGCATGAGCGCCTTGAGACACTTGAGGCAAGTTCGAAGCACACGCAGACACAACCAAACATT
CCTCCTTTAGGCGACATAGCAAATGACGTATCATGCCATGCCAGGAGAAAAACACTGCTTGGCCGCCTCCTCCCAAACAG
AGAGGCGGATGCAAAGTGTCTCAAGGCGCTCATGCATTTCGGGCGAGCCTGTGCTAGGTAGCGCAGGCAGAGGCACCCAT
CCAGACCCCATCCGCCAAGCCGTTTCATTTAAAAACCGCTTGGGGTG
>OTU188
AATCTCCCACCCCAAGCGGTTTTTAAATGAAACGGCTTGGCGGATGGGGTCTGGATGGGTGCCTCTGCCTGCGCTACCTA
GCACAGGCTCGCCCGAAATGCATGAGCGCCTTGAGACACTTGTGAAATTGGGATGTGCCACAGAGGCAAGTTCGAAGCAC
ACGCAGACACAACCAAACATTCCTCCTTTAGGCGACATAGCAAATGACGTATCATGCCATGCCAGGAGAAAAACACTGCT
TGGCCGCCTCCTCCCAAACAGAGAGGCGGATGCAAAGTGTCTCAAGGCGCTCATGCATTTCGGGCGAGCCTGTGCTAGGT
AGCGCAGGCAGAGGCACCCATCCAGACCCCATCCGCCAAGCCGTTTC
>OTU189
AATCTCCCACCCCAAGCGGTTTTTAAATGAAACGGCTTGGCGGATGGGGTCTGGATGGGTGCCTCTGCCTGCGCTACCTA
GCACAGGCTCGCCCGAAATGCATGAGCGCCTTGAGACACTTCTGCTTGGCCGCCTCCTCCCAAACAGAGAGGCGGATGCA
AAGTGTCTCAAGGCGCTCATGCATTTCGGGCGAGCCTGTGCTAGGTAGCGCAGGCAGAGGCACCCATCCAGACCCCATCC
GCCAAGCCGTTTCATTTAAAAACCGCTTGGGGTGGGAGATTTCATGGCACTCAAACAGGCATGCTCTACGGATTGCCATA
GAGCGCAAGGTGCGTTCAAAGATTCGATGATTCACGGAATTCTGCAA
>OTU190
CAACCCTTAAGCCTTAGTTGCTTAGTGTTGGGGGCTCGCCTAGCTATAGACGCTGGCGACCCCTTAAAAATATCGGCGGA
GTCGTGTCGACCCTAAGCGTAGTAATTTATTCCTCGCTTCATTAAAAAATAGGGGGTTTAACGGCCGGACGCCAGCGCCT
ACAAGCCTGAAGCGAGGAATAAATTACTACGCTTAGGGTCGACACGACTCCGCCGATATTTTTAAGGGGTCGCCAGCGTC
TATAGCTAGGCGAGCCCCCAACACTAAGCAACTAAGGCTTAAGGGTTGAAATGACGCTCGAACAGGCATGCCCACTAGAA
TACTAATGGGCGCAATGTGCGTTCAAAGATTCGATGATTCACTGAAT
>OTU191
GTACCTTCAAGCTCTGCTTGGTGTTGGGTGTTTGTCTCGCCTCTGCGTGTAGACTCGCCTTAAAACAATTGGCAGCCGGC
GTATTGATTTCGGAGCGCAGTACATCTCGCGCTTTGCACTCCCCTACCTGATCCGAGGTCAAGAGTGTAAAAATGTACTT
TTGGACGTCGTCGTTGTGAGTGCAAAGCGCGAGATGTACTGCGCTCCGAAATCAATACGCCGGCTGCCAATTGTTTTAAG
GCGAGTCTACACGCAGAGGCGAGACAAACACCCAACACCAAGCAGAGCTTGAAGGTACAAATGACGCTCGAACAGGCATG
CCCCATGGAATACCAAGGGGCGCAATGTGCGTTCAAAGATTCGATGA
>OTU192
AACCTCACCCCACTTAGGTTTTTGCCTAAGCGGTGGTGTATTGGGTGTTTGCCTTGCTAAAGGCTCGCCTTAAAGATATA
AGCACCTTGGATGTAATACGTTTCATCCTTCTGGGTGGCTGTGAATATGTGGGGTTATCAGCCACCCAGAAGGATGAAAC
GTATTACATCCAAGGTGCTTATATCTTTAAGGCGAGCCTTTAGCAAGGCAAACACCCAATACACCACCGCTTAGGCAAAA
ACCTAAGTGGGGTGAGGTTTCATGACACTCAAACAGGCATGCCCTTCGGAATACCAAAGGGCGCAAGGTGCGTTCAAAGA
TTCGATGATTCACTGAATTCTGCAATTCACATTACTTATCGCCCTTC
>OTU193
AATCTCCCACCCCAAGCGGTTTTTAAATGAAACGGCTTGGCGGATGGGGTCTGGATGGGTGCCTCTGCCTGCGCTACCTA
GCACAGGCTCGCCCGAAATGCATGAGCGCCTTGAGACACTTCCTGATTTGAGACCAGAAGTGAAATTGGGATGTGCCACA
GAGGCAAGTTCGAAGCACACGCAGACACAACCAAACATTCCTCCTTTAGGCGACATAGCAAATGACGTATCATGCCATGC
CAGGAGAAAAACACTGCTTGGCCGCCTCCTCCCAAACAGAGAGGCGGATGCAAAGTGTCTCAAGGCGCTCATGCATTTCG
GGCGAGCCTGTGCTAGGTAGCGCAGGCAGAGGCACCCATCCAGACCC
>OTU194
CACCACTCAAGCTATGCTTGGTATTGGGCGTCGTCCTTAGTTGGGCGCGCCTTAAAGACCTCGGCGAGGCCACTCCGGCT
TTAGGCGTAGTAGAATTTATTCGAACGTCTGTCAAAGGAGACGGCAGAGTTCCTCTCCTTTGACAGACGTTCGAATAAAT
TCTACTACGCCTAAAGCCGGAGTGGCCTCGCCGAGGTCTTTAAGGCGCGCCCAACTAAGGACGACGCCCAATACCAAGCA
TAGCTTGAGTGGTGTAATGACGCTCGAACAGGCATGCCCCTCGGAATACCAAGGGGCGCAATGTGCGTTCAAAGATTCGA
TGATTCACTGAATTCTGCAATTCACATTACTTATCGCCCTTCGCTGC
>OTU195
AAAGCCCCTCGGCAGCTAAAGGCTGCCGGTGTTGGTGCTCCGCCCAGCCCCATTGTGGGCTAGGCGGGCTGCCCAAATAC
AGTGGCGGTCCCTCTCAGGCCTCCCAGCGTAGTAGCAATAGGGTCAAGCTTTTAAAAAATAGAAAGGCAGGACGCCATCT
CTTCCTTCCACAACGAAGCTATTGCTACTACGCTGGGAGGCCTGAGAGGGACCGCCACTGTATTTGGGCAGCCCGCCTAG
CCCACAATGGGGCTGGGCGGAGCACCAACACCGGCAGCCTTTAGCTGCCGAGGGGCTTTAAATGACGCTCGGACAGGCAT
GCCCGCTGGAGTACCAGCGGGCGCAATGTGCGTTCAAAGATTCGATG
>OTU196
CACCACTCAAGCTATGCTTGGTATTGGGCGTCGTCCTTAGTTGGGCGCGCCTTAAAGACCTCGGCGAGGCCACTCCGGCT
TTAGGCGTAGTAGAATTTATTCGAACGTCTGTCAAAGGAGAGTCAACCTAGAAAAATAAAGGTTTCAGTCGGCAGAGTTC
CTCTCCTTTGACAGACGTTCGAATAAATTCTACTACGCCTAAAGCCGGAGTGGCCTCGCCGAGGTCTTTAAGGCGCGCCC
AACTAAGGACGACGCCCAATACCAAGCATAGCTTGAGTGGTGTAATGACGCTCGAACAGGCATGCCCCTCGGAATACCAA
GGGGCGCAATGTGCGTTCAAAGATTCGATGATTCACTGAATTCTGCA
>OTU197
GTACCCTCAAGCTTTGCTTGGTGTTGGGCGTTTTGTCCTCTTCTAGAGGACTCGCCTCAAAACAATTGGCAGCCGGCATA
TTGGTATCGGAGCGCAGCACAAGTCGCACTTCTTTCCATGAGAAAAATGGTCTTGATGGATGCCAACATTCATGGAAAGA
AGTGCGACTTGTGCTGCGCTCCGATACCAATATGCCGGCTGCCAATTGTTTTGAGGCGAGTCCTCTAGAAGAGGACAAAA
CGCCCAACACCAAGCAAAGCTTGAGGGTACAAATGACGCTCGAACAGGCATGCCCCATGGAATACCAAGGGGCGCAATGT
GCGTTCAAAGATTCGATGATTCACTGAATTCTGCAATTCACACTACT
>OTU198
GTACCTTCAAGCTCTGCTTGGTGTTGGGTGTTTGTCTCGCCTCTGCGTGTAGACTCGCCTTAAAACAATTGGCAGCCGGC
GTATTGATTTCGGAGCGCAGTACATCTCGCGCTTTGCACTCGAGTGCAAAGCGCGAGATGTACTGCGCTCCGAAATCAAT
ACGCCGGCTGCCAATTGTTTTAAGGCGAGTCTACACGCAGAGGCGAGACAAACACCCAACACCAAGCAGAGCTTGAAGGT
ACAAATGACGCTCGAACAGGCATGCCCCATGGAATACCAAGGGGCGCAATGTGCGTTCAAAGATTCGATGATTCACTGAA
TTCTGCAATTCACACTACTTATCGCCCTTCGCTGCGTTCGACTGATG
>OTU199
CTGCCCTCAAGCCCGGCTTGTGTGTTGGGCCTTCGCCCCCCCGGGAGTCGGGGGGGCGGGCCCAAAAGGCAGCGGCGGCA
CCGCGTCCGGTCCTCGAGCGTATGGGGCTTCGTCACCCGCTGGTCAACCTGGAAAGATTGGTGGAGGGTCGCCGGCGGGC
GCCGGCCGGGGCCTACAGAGCGGGTGACGAAGCCCCATACGCTCGAGGACCGGACGCGGTGCCGCCGCTGCCTTTTGGGC
CCGCCCCCCCGACTCCCGGGGGGGCGAAGGCCCAACACACAAGCCGGGCTTGAGGGCAGCAATGACGCTCGGACAGGCAT
GCCCCCCGGAATACCAGGGGGCGCAATGTGCGTTCAAAGATTCGATG
>OTU200
GTACCTTCAAGCTCTGCTTGGTGTTGGGTGTTTGTCTCGCCTCTGCGTGTAGACTCGCCTTAAAACAATTGGCAGCCGGC
GTATTGATTTCGGAGCGCAGTACATCTCGCGCTTTGCACTCCGTCGTCGTTGTGAGTGCAAAGCGCGAGATGTACTGCGC
TCCGAAATCAATACGCCGGCTGCCAATTGTTTTAAGGCGAGTCTACACGCAGAGGCGAGACAAACACCCAACACCAAGCA
GAGCTTGAAGGTACAAATGACGCTCGAACAGGCATGCCCCATGGAATACCAAGGGGCGCAATGTGCGTTCAAAGATTCGA
TGATTCACTGAATTCTGCAATTCACACTACTTATCGCCCTTCGCTGC
>OTU201
AACTCTCAACCCCCCTATTTTGTAATGAGATGGGCGTGGGCTTGGATTATGACTGCTGTCGGCGTAATTGCCGGCTCAGT
TGAAATACACGAGCAACCCATTTGAAATAAACAGCTTGACTAAACGTCCTCAGCGAAATAATTATTACGCCGAGTCAAGC
TGTTTATTTCAAATGGGTTGCTCGTGTATTTCAACTGAGCCGGCAATTACGCCGACAGCAGTCATAATCCAAGCCCACGC
CCATCTCATTACAAAATAGGGGGGTTGAGAGTTTCATGACACTCAAACAGACATACTCTTCGGAATACCAAAGAGTGCAA
GGTGCGTTCAAAGATTCGATGATTCACTGAATTCTGCAATTCACATT
>OTU202
CTACCTCAACTCGACAGCGttttttttttAATTAAAAAAATGTGTTAGTCGGATAATGAGTGTCTCAGCTTCTTCGTAAG
CTGTGTCGCTTTAAAAAGAGAAAGCTATTTTTATACTCCTCAGTATTTCAAAAGAATTTCAAACGAAAAACTCATGTCAG
GTGGAAGGCGGCTCTTTACCGTTTTAACTTGAGGTGACGTGGATAATCTTCACCTTTAGTGTGAACGTCCAATACGTCGC
TCCAATAGGTAAAAAGCATTTTGCTCGCCCCTAACATTTTCTGTTTGCAGGTTCCGCTGCAGGACGTTCAGCCATGGCAC
TTTCGATAGTTTAACCCTATCAAGAAAGTTTTTGCCCTCTTTCAGAA
>OTU203
AAACCTTCAAGCTCAGCTTGGTGATGGGCGACTGTccccccccTCGCGGGGGGACTCGCCTCAAAAACATTGGCGGCCGG
TACATTGGCTTCGAGCGCAGCAGAAACGCGGTCTCGAGCCCGGTCAAAATAAAAGAATAGGCTTATGGGAGCCGATCCAC
CGGGCTCGAGACCGCGTTTCTGCTGCGCTCGAAGCCAATGTACCGGCCGCCAATGTTTTTGAGGCGAGTCCCCCCGCGAg
gggggggACAGTCGCCCATCACCAAGCTGAGCTTGAAGGTTTAAATGACGCTCGAACAGGCATGCCCTAAGGAATACCAA
AGGGCGCAATGTGCGTTCAAAGATTCGATGATTCACTGAATTCTGCA
>OTU204
ACACCCTCAAGCTCTGCTTGGTGTTGGGCGTCTGTCCCGCCTCTGCGCGCGGACTCGCCCCAAATTCATTGGCAGCGGTC
TTTGCCTCCTCTCGCGCAGCACAATTGCGTCTGCGAGGGGGTGTTGCTTCGTGGATGCGGGCCACGCCCCCTCGCAGACG
CAATTGTGCTGCGCGAGAGGAGGCAAAGACCGCTGCCAATGAATTTGGGGCGAGTCCGCGCGCAGAGGCGGGACAGACGC
CCAACACCAAGCAGAGCTTGAGGGTGTAGATGACGCTCGAACAGGCATGCCCCATGGAATACCAAGGGGCGCAATGTGCG
TTCAAAGATTCGATGATTCACTGAATTCTGCAATTCACACTACTTAT
>OTU205
CACCACTCAAGCCTGGCTTGGTATTGAGCGCCGCGGCCTGCCCGCGCGCTCCAATGTCTCCGGCTGAGCCGTCCGTCTCT
AAGCGTTGTGAATAGCGATCGCTTGCGAGGCCCGGGCGGTTGGTCAACCATAGAAAATGGGGGGTTTAACGGCGTCGAAC
CGCCCGGGCCTCGCAAGCGATCGCTATTCACAACGCTTAGAGACGGACGGCTCAGCCGGAGACATTGGAGCGCGCGGGCA
GGCCGCGGCGCTCAATACCAAGCCAGGCTTGAGTGGTGTAATGACGCTCGAACAGGCATGCCCCCCGGAATGCCAGGGGG
CGCAATGTGCGTTCAAAGATTCGATGATTCACTGAATTCTGCAATTC
>OTU206
GTACCCTTAAGCTTTGCTTAGTGTTAGGCGTCTTTTGTCTCTAGTTCGCTGGAGACTTGCCTTAAAGTCATTGGCAGCTG
GCCTACTAGTTTCGGAGCGCAGCACAAGTCGCGCTCTTTGCGGTTaaaaaaaaGGCTTACTAGACGCTAACCTTAGCTGG
CAAAGAGCGCGACTTGTGCTGCGCTCCGAAACTAGTAGGCCAGCTGCCAATGACTTTAAGGCAAGTCTCCAGCGAACTAG
AGACAAAAGACGCCTAACACTAAGCAAAGCTTAAGGGTACAAATGACGCTCAAACAGGCATGCCCTTTAGAATACCAAAG
GGCGCAATGTGCGTTCAAAGATTCAATGATTCACTAAATTCTGCAAT
>OTU207
AATCTCCCACCCCAAGCGGTTTTTAAATGAAACGGCTTGGCGGATGGGGTCTGGATGGGTGCCTCTGCCTGCGCTACCTA
GCACAGGCTCGCCCGAAATGCATGAGCGCCTTGAGACACTTCAGAGAGGCGGATGCAAAGTGTCTCAAGGCGCTCATGCA
TTTCGGGCGAGCCTGTGCTAGGTAGCGCAGGCAGAGGCACCCATCCAGACCCCATCCGCCAAGCCGTTTCATTTAAAAAC
CGCTTGGGGTGGGAGATTTCATGGCACTCAAACAGGCATGCTCTACGGATTGCCATAGAGCGCAAGGTGCGTTCAAAGAT
TCGATGATTCACGGAATTCTGCAATTCACATTACCTATCGCCCTTCG
>OTU208
CTGCCCTCAAGCCCGGCTTGTGTGTTGGGCCTTCGCCCCCCCGGGAGTCGGGGGGGCGGGCCCAAAAGGCAGCGGCGGCA
CCGCGTCCGGTCCTCGAGCGTATGGGGCTTCGTCACCCGCTAGGGTCGCCGGCGGGCGCCGGCCGGGGCCTACAGAGCGG
GTGACGAAGCCCCATACGCTCGAGGACCGGACGCGGTGCCGCCGCTGCCTTTTGGGCCCGCCCCCCCGACTCCCGGGGGG
GCGAAGGCCCAACACACAAGCCGGGCTTGAGGGCAGCAATGACGCTCGGACAGGCATGCCCCCCGGAATACCAGGGGGCG
CAATGTGCGTTCAAAGATTCGATGATTCACTGAATTCTGCAATTCAC
>OTU209
ACACCCTCAAGCTTTGCTTGGTGTTGGGCGTCTGTCCCGCCTCAGAGCGCGGACTCGCCCCAAAGGCATTGGCAGCGGTC
TCTTGCACCTCTCGCGCAGCACATTGCGCTTCTCGAGGCGGGGTCAAAGACGGTAAAAGAGCTTGGTGGACGCGACCTCG
CCGCCTCGAGAAGCGCAATGTGCTGCGCGAGAGGTGCAAGAGACCGCTGCCAATGCCTTTGGGGCGAGTCCGCGCTCTGA
GGCGGGACAGACGCCCAACACCAAGCAAAGCTTGAGGGTGTAGATGACGCTCGAACAGGCATGCCCCACGGAATACCGAG
GGGCGCAATGTGCGTTCAAAGATTCGATGATTCACTGAATTCTGCAA
>OTU210
GTACCCTCAAGCTTTGCTTGGTGTTGGGCGTCTTGTCTCTAGCTTTGCTGGAGACTCGCCTTAAAGTAATTGGCAGCCGG
CCTACTGGTTTCGGAGCGCAGCACAAGTCGCACTCTCTATCCCTGATCCGAGGTCAAAAGTTGAAAAAAAGGCTTAATGG
ATGCTAGACCTTTGCTGATAGAGAGTGCGACTTGTGCTGCGCTCCGAAACCAGTAGGCCGGCTGCCAATTACTTTAAGGC
GAGTCTCCAGCAAAGCTAGAGACAAGACGCCCAACACCAAGCAAAGCTTGAGGGTACAAATGACGCTCGAACAGGCATGC
CCTTTGGAATACCAAAGGGCGCAATGTGCGTTCAAAGATTCGATGAT
>OTU211
CAACCCTTAAGCCTAGCTTAGTGTTGGGAGACTGCCTAATACGCAGCTCCTCAAAACCAGTGGCGGAGTCGGTTCGTGCT
CTGAGCGTAGTAATTTTTTATCTCGCTTCTGCAAGCCGGACTTAAAAAGTGCCCCCGAAGGGTGCGGTTTATGGCTGTTG
CCAGTCCGGCTTGCAGAAGCGAGATAAAAAATTACTACGCTCAGAGCACGAACCGACTCCGCCACTGGTTTTGAGGAGCT
GCGTATTAGGCAGTCTCCCAACACTAAGCTAGGCTTAAGGGTTGAAATGACGCTCGAACAGGCATGCCCACTAGAATACT
AATGGGCGCAATGTGCGTTCAAAGATTCGATGATTCACTGAATTCTG
>OTU212
AAAGCCCCTCGGCAGCTAAAGGCTGCCGGTGTTGGTGCTCCGCCCAGCCCCATTGTGGGCTAGGCGGGCTGCCCAAATAC
AGTGGCGGTCCCTCTCAGGCCTCCCAGCGTAGTAGCAATAGGCGGGTAGTCCTACCTGATCCGAGGTCAAGCTTTTAAAA
AATAGAAAGGCAGGACGCCATCTCTTCCTTCCACAACGAAGCTATTGCTACTACGCTGGGAGGCCTGAGAGGGACCGCCA
CTGTATTTGGGCAGCCCGCCTAGCCCACAATGGGGCTGGGCGGAGCACCAACACCGGCAGCCTTTAGCTGCCGAGGGGCT
TTAAATGACGCTCGGACAGGCATGCCCGCTGGAGTACCAGCGGGCGC
>OTU213
AATCTCAACCATTAGGGTTTCTTAATGGCTTGGATTTGGGCGCTGCCACTTGCCTGGCTCGCCTTAAAAGAGTTAGCGTA
TTAACTTGTCGATCTGGCGTAATAAGTTTCGCTGGTGTAGAAGACGATTAGAAGCGCACTTCTCAAGTCTACACCAGCGA
AACTTATTACGCCAGATCGACAAGTTAATACGCTAACTCTTTTAAGGCGAGCCAGGCAAGTGGCAGCGCCCAAATCCAAG
CCATTAAGAAACCCTAATGGTTGAGATTTCATGATACTCAAACAGGCATGCTCTCCGGAATACCAGAGAGCGCAAGTTGC
GTTCAAAGATTCGATGATTCACTGAATTCTGCAATTCACATTACTTA
>OTU214
CAACCCTCAAGCCTGGCTTGGTGTTGGGGCTCTGCGCAACGCAGTCCCTTAAATTCAGTGGCGGACACGCTAGGTCTCCG
AGCGCAGTAGTTTCTTCTCGCTTCGGGCGTCCGGCGTGGGCTTCCTACCTGATCCGAGGTCAACCTTGAGAAGTTGGGTG
CGAGGCAAGCCCACGCCGGACGCCCGAAGCGAGAAGAAACTACTGCGCTCGGAGACCTAGCGTGTCCGCCACTGAATTTA
AGGGACTGCGTTGCGCAGAGCCCCAACACCAAGCCAGGCTTGAGGGTTGAAATGACGCTCGAACAGGCATGCCCACCAGA
ATACTAGTGGGCGCAATGTGCGTTCAAAGATTCGATGATTCACTGAA
>OTU215
AACTCTCAACCCCCCTATTTTGTAATGAGATGGGCGTGGGCTTGGATTATGACTGCTGTCGGCGTAATTGCCGGCTCAGT
TGAAATACACGAGCAACCCATTTGAAATAAACAGCTTGACTAGTGCTGTAATAGCGCATTAGAAGCACCTCTAACTTTTG
AAGAAAACGTCCTCAGCGAAATAATTATTACGCCGAGTCAAGCTGTTTATTTCAAATGGGTTGCTCGTGTATTTCAACTG
AGCCGGCAATTACGCCGACAGCAGTCATAATCCAAGCCCACGCCCATCTCATTACAAAATAGGGGGGTTGAGAGTTTCAT
GACACTCAAACAGACATACTCTTCGGAATACCAAAGAGTGCAAGGTG
>OTU216
GTACCTTCAAGCTCTGCTTGGTGTTGGGTGTTTGTCTCGCCATTTGCGTGTAGACTCGCCTCAAAACGATTGGCAGCCGG
CGTATTGATTTCGGAGCGCAGTACATCTCGCGCTTTGCACTTTTTGGACGTCGTCGTTGTGAGTGCAAAGCGCGAGATGT
ACTGCGCTCCGAAATCAATACGCCGGCTGCCAATCGTTTTGAGGCGAGTCTACACGCAAATGGCGAGACAAACACCCAAC
ACCAAGCAGAGCTTGAAGGTACAAATGACGCTCGAACAGGCATGCCCCATGGAATACCAAGGGGCGCAATGTGCGTTCAA
AGATTCGATGATTCACTGAATTCTGCAATTCACACTACTTATCGCCC
>OTU217
AATCATCAACTTATAAGCCTTTCATGGGTCTGTAAGCTTGGACTTGGAGGCCTGTCGGCGGTCAACGTCGGCTCCTCTCA
AATGTATTAGCTTGGTTCCTTGCGGATCGGCTCCCGGTGTGGTCCCGCCTGATTTGAGGTCAGAGTCAATGAAGCTGTCT
CTCACGAGACGATTAGAAGCTCGCCAAACGCTTCACGGTCACAGCGTAGACATTATCACACCGGGAGCCGATCCGCAAGG
AACCAAGCTAATACATTTGAGAGGAGCCGACGTTGACCGCCGACAGGCCTCCAAGTCCAAGCTTACAGACCCATGAAAGG
CTTATAAGTTGATGATTTCATGACACTCAAACAGGCGTGCTCCTCGG
>OTU218
AACTCTCAACCCCCTTGTTTTGTAATGAAGCAGGCGTGGGCTTGGATTATGGCTGTCTGCTGGACTCTTTAAGTAGAGAC
CGGCTCGGCTGAAATACACGAGTAACCCAGTTTGAATATTAAACGTCCTCAGCGAAATAAAGCTATTACGCCGAGTCAAA
CCGTTAATATTCAAACTGGGTTACTCGTGTATTTCAGCCGAGCCGGTCTCTACTTAAAGAGTCCAGCAGACAGCCATAAT
CCAAGCCCACGCCTGCTTCATTACAAAACAAGGGGGTTGAGAGTTTCATGACACTCAAACAGACATACTCTTCGGAATAC
CAAAGAGTGCAAGGTGCGTTCAAAGATTCGATGATTCACTGAATTCT
>OTU219
AATCATCAACTTATAAGCCTTTCATGGGTCTGTAAGCTTGGACTTGGAGGCCTGTCGGCGGTCAACGTCGGCTCCTCTCA
AATGTATTAGCTTGGTTCCTTGCGGATCGGCTCCCGGTGTGTTATCACACCGGGAGCCGATCCGCAAGGAACCAAGCTAA
TACATTTGAGAGGAGCCGACGTTGACCGCCGACAGGCCTCCAAGTCCAAGCTTACAGACCCATGAAAGGCTTATAAGTTG
ATGATTTCATGACACTCAAACAGGCGTGCTCCTCGGAATACCAAGGAGCGCAAGGTGCGTTCAAAGATTCGATGATTCAC
TGAATTCTGCAATTCACATTACTTATCGCCCTTCGCTGCGTTCCATC
>OTU220
CAACCCTCAAGCCCTGCTTGGTGTTGGGGACCGGCTCAGCGGGTGCGGGCTTCGGCCCGTCCCGTGCCGCCCCCGAAATG
GATCGGCGGTCTCGTCGCAGCCTTCTTTGCGTAGTAACATAAAAGTTGGGCGTTTTACGGCAGTGGCCGCGCCGCGCTCC
TGTTGCGAGGTGGTATGTTACTACGCAAAGAAGGCTGCGACGAGACCGCCGATCCATTTCGGGGGCGGCACGGGACGGGC
CGAAGCCCGCACCCGCTGAGCCGGTCCCCAACACCAAGCAGGGCTTGAGGGTTGAAATGACGCTCGAACAGGCATGCCCG
CCAGAATACTGGCGGGCGCAATGTGCGTTCAAAGATTCGATGATTCA
>OTU221
AACTCTCAAACCCAAGTTTTGGATTTCGATCCATGCTTGAGTTTGGATTTGGATGTTTGCCGGTGATAAGCCGACTCATC
TTAAAAGTATTAGCTAGATCTGTCTCTATGACTGGTTTGACTGAGTAACATCCGAAGATGCACTTAAAGTGATGGTTTAG
TTAGCAGACAATAGTCTAGGTCCTGGCCATCCGAAGATGTCCTCAGCAAAATACTTATTATGCCAAGTCAAACCAGTCAT
AGAGACAGATCTAGCTAATACTTTTAAGATGAGTCGGCTTATCACCGGCAAACATCCAAATCCAAACTCAAGCATGGATC
GAAATCCAAAACTTGGGTTTGAGAGTTTCATGACACTCAAACAGGCA
>OTU222
CAACCCTCAAGCCTGGCTTGGTGTTGGGGCTCTGCGCAACGCAGTCCCTTAAATTCAGTGGCGGACACGCTAGGTCTCCG
AGCGCAGTAGTTTCTTCTCGCTTCGGGCGTCCGGCGTGGGCGGTCAACCTTGAGAAGTTGGGTGCGAGGCAAGCCCACGC
CGGACGCCCGAAGCGAGAAGAAACTACTGCGCTCGGAGACCTAGCGTGTCCGCCACTGAATTTAAGGGACTGCGTTGCGC
AGAGCCCCAACACCAAGCCAGGCTTGAGGGTTGAAATGACGCTCGAACAGGCATGCCCACCAGAATACTAGTGGGCGCAA
TGTGCGTTCAAAGATTCGATGATTCACTGAATTCTGCAATTCACATT
>OTU223
CTGCCCTCAAGCCCGGCTTGTGTGTTGGGCCTTCGCCCCCCCGGGAGAGATCGGAAGAGCACACGTCTGAACTCCAGTCA
CACTGATATATCTCGTATGCCGTCTTCTGCTTGaaaaaaaaCTCCCGGGGGGGCGAAGGCCCAACACACAAGCCGGGCTT
GAGGGCAGCAATGACGCTCGGACAGGCATGCCCCCCGGAATACCAGGGGGCGCAATGTGCGTTCAAAGATTCGATGATTC
ACTGAATTCTGCAATTCACATTACTTATCGCCCTTCGCTGCGTTCGTGTGTGTAAAAAGATCGGAAGAGCGTCGTGTAGG
GAAAGAGTGTAGATCTCGGTGGTCGCCGTATCATTaaaaaaaaaaaa
>OTU224
CACCACTCAAGCTATGCTTGGTATTGGGCGTCGTCCTTAGTTGGGCGCGCCTTAAAGACCTCGGCGAGGCCACTCCGGCT
TTAGGCGTAGTAGAATTTATTCGAACGTCTGAGATCGGAAGCAGACGTTCGAATAAATTCTACTACGCCTAAAGCCGGAG
TGGCCTCGCCGAGGTCTTTAAGGCGCGCCCAACTAAGGACGACGCCCAATACCAAGCATAGCTTGAGTGGTGTAATGACG
CTCGAACAGGCATGCCCCTCGGAATACCAAGGGGCGCAATGTGCGTTCAAAGATTCGATGATTCACTGAATTCTGCAATT
CACATTACTTATCGCCCTTCGCTGCGTTCGTGTGTGTAAAAAGATCG
>OTU225
AAACACAACCATTAGGGTTTCTTAATGGATTGGATTTGAGCGTTGCCATTAGCCTGGCTCGCTTTAAAAGAGTTAGCGTG
TTTAACTTGTCGATCTGGCGTAATAAGTTTCGCTGGTGTAGGTAAAAAAGTTGTCCGAAGACGATTAGAAGCGTACTTCT
CAAGTCTACACCAGCGAAACTTATTACGCCAGATCGACAAGTTAAACACGCTAACTCTTTTAAAGCGAGCCAGGCTAATG
GCAACGCTCAAATCCAATCCATTAAGAAACCCTAATGGTTGTGTTTTTATGATACTCAAACAGGCATGCTCTCCGGAATA
CCAGAGAGCGCAAGGTGCGTTCAAAGATTCGATGATTCACTGAATTC
>OTU226
CTACCCTGGAGCCCTGCTCTGTGATGGGCCCCGTCCTCGCGGACGGGCCCGAAACCCGTGGGCGCCGTCGTGTCCGGCCC
TGAGCGTAGCAAGAGAAATCCCTCGCTCGGAGTGCCTGTCGGTAAAAATGGGGGTTCGGGGCGACCGACCGACAGGCACT
CCGAGCGAGGGATTTCTCTTGCTACGCTCAGGGCCGGACACGACGGCGCCCACGGGTTTCGGGCCCGTCCGCGAGGACGG
GGCCCATCACAGAGCAGGGCTCCAGGGTAGAAATGGCGCTCGAACAGGTGTGCCCCCCGGAATACCAGGGGGCGCAATGT
GCGTTCAAAGATTCGATGATTCACTGAATTCTGCAATTCACATTACT
>OTU227
CAACCCTTAAGCCTAGCTTAGTGTTGGGAGCCTACTGCTTTTACTAGCTGTAGCTCCTGAAATACAACGGCGGATCTGCG
ATATCCTCTGAGCGTAGTAATTTTTATCTCGCTTTTGACTGTAAAAATTGGGGGATTTAGCGGCTAAAGACGCTGCAACT
CCAGTCAAAAGCGAGATAAAAATTACTACGCTCAGAGGATATCGCAGATCCGCCGTTGTATTTCAGGAGCTACAGCTAGT
AAAAGCAGTAGGCTCCCAACACTAAGCTAGGCTTAAGGGTTGAAATGACGCTCGAACAGGCATGCCCACTAGAATACTAA
TGGGCGCAATGTGCGTTCAAAGATTCGATGATTCACTGAATTCTGCA
>OTU228
TAATTTCAAACCCCTTGTCTTTGTTGACTCGGTTTGGTTTGGACTTGGAGGTTTGCCGGCGTTTGATGCCCACTTGATTG
CAGGCGTTTGTCGGCTCCTCTTAAATTCATTAGCCGGACTTAAGCTCAAAGAAGGTCAAGCGACCTTGTCCGAAGACGGT
TAGAAGCGGACCCATTAGGCAAGCACCCCGGCGAACACTTTACTATTACACCGGTTTAATGCGAACCAAAGTCCGGCTAA
TGAATTTAAGAGGAGCCGACAAACGCCTGCAATCAAGTGGGCATCAAACGCCGGCAAACCTCCAAGTCCAAACCAAACCG
AGTCAACAAAGACAAGGGGTTTGAAATTAACATGACACTCAAACAGG
>OTU229
AACCTCACCCCACCTGGGTTTTTCTAGGTGGTCGGTGGATTGGGCGTCTGCCGTTACTGGCTCGCCTGAAATGCATAAGC
GCCTTGGATGTAATACGTTTCATCCTCTCGGGTGGCTGATATGAGATGTGGGATTATCAGCCACCCGAGAGGATGAAACG
TATTACATCCAAGGCGCTTATGCATTTCAGGCGAGCCAGTAACGGCAGACGCCCAATCCACCGACCACCTAGAAAAACCC
AGGTGGGGTGAGGTTTCATGACACTCAAACAGGCATGCCCTTCGGAATACCAAAGGGTGCAAGGTGCGTTCAAAGATTCG
ATGATTCACTGAATTCTGCAATTCACATTACTTATCGCCCTTCGCTG
>OTU230
AACCTCACCCCACTTGGGTTTTTGCCTGAGCGGTGGTGTATTGGGTGTTGCCTTGCTAAAGGCTCGCCTTAAAGACATAA
GCACCTTGGATGTAATACGTTTCATCCTTCTGGGTGGCTGAGGCCAGATCATGAATATGTGGGGTTATCAGCCACCCAGA
AGGATGAAACGTATTACATCCAAGGTGCTTATGTCTTTAAGGCGAGCCTTTAGCAAGGCAACACCCAATACACCACCGCT
CAGGCAAAAACCCAAGTGGGGTGAGGTTTCATGACACTCAAACAGGCATGCCCTTCGGAATACCAAAGGGCGCAAGGTGC
GTTCAAAGATTCGATGATTCACTGAATTCTGCAATTCACATTACTTA
>OTU231
AATCTCAACCATTAGGGTTTCTTAATGGCTTGGATTTGGGCGCTGCCACTTGCCTGGCTCGCCTTAAAAGAGTTAGCGTA
TTAACTTGTCGATCTGGCGTAATAAGTTTCGCTGGTGTAGAAGAATTGTCCGAAGACGATTAGAAGCGCACTTCTCAAGT
CTACACCAGCGAAACTTATTACGCCAGATCGACAAGTTAATACGCTAACTCTTTTAAGGCGAGCCAGGCAAGTGGCAGCG
CCCAAATCCAAGCCATTAAGAAACCCTAATGGTTGAGATTTCATGATACTCAAACAGGCATGCTCTCCGGAATACCAGAG
AGCGCAAGTTGCGTTCAAAGATTCGATGATTCACTGAATTCTGCAAT
>OTU232
CTGCCCTCAAGCCCGGCTTGTGTGTTGGGCCTTCGCCCCCCCGGGAGTCGGGGGGGAGATCGGAAGAGCACACGTCTGAA
CTCCAGTCACACTGATATATCTCGTATGCCGTCTTCTGCTTCCCCCCCGACTCCCGGGGGGGCGAAGGCCCAACACACAA
GCCGGGCTTGAGGGCAGCAATGACGCTCGGACAGGCATGCCCCCCGGAATACCAGGGGGCGCAATGTGCGTTCAAAGATT
CGATGATTCACTGAATTCTGCAATTCACATTACTTATCGCCCTTCGCTGCGTTCGTGTGTGTAAAAAGATCGGAAGAGCG
TCGTGTAGGGAAAGAGTGTAGATCTCGGTGGTCGCCGTATCATTAAA
>OTU233
CTGCCCTCAAGCCCGGCTTGTGTGTTGGGCCTTCGCCCCCCCGGGAGTCGGGGGGGCGGGCCCAAAAGGCAGCGGCGGCA
CCGCGTCCGGTCCTCGAGCGTATGGGGCTTCGTCACCCGCTGAGCGGGTGACGAAGCCCCATACGCTCGAGGACCGGACG
CGGTGCCGCCGCTGCCTTTTGGGCCCGCCCCCCCGACTCCCGGGGGGGCGAAGGCCCAACACACAAGCCGGGCTTGAGGG
CAGCAATGACGCTCGGACAGGCATGCCCCCCGGAATACCAGGGGGCGCAATGTGCGTTCAAAGATTCGATGATTCACTGA
ATTCTGCAATTCACATTACTTATCGCCCTTCGCTGCGTTCGTGTGTG
>OTU234
CACCACTCAAGCTATGCTTGGTATTGGGCGTCGTCCTTAGTTGGGCGCGCCTTAAAGACCTCGGCGAGGCCACTCCGGCT
TTAGGCGTAGAGATCGGAAGAGCACACGTCTGAACTCCAGTCTACGCCTAAAGCCGGAGTGGCCTCGCCGAGGTCTTTAA
GGCGCGCCCAACTAAGGACGACGCCCAATACCAAGCATAGCTTGAGTGGTGTAATGACGCTCGAACAGGCATGCCCCTCG
GAATACCAAGGGGCGCAATGTGCGTTCAAAGATTCGATGATTCACTGAATTCTGCAATTCACATTACTTATCGCCCTTCG
CTGCGTTCATGTACACAAAAAGATCGGAAGAGCGTCGTGTAGGGAAA
>OTU235
CAACCCTCAAGCTTAGCTTGGTATTGAGTCTATGTCAGTAATGGCAGGCTCTAAAATCAGTGGCGGCGCCGCTGGGTCCT
GAACGTAGTAATATCTCTCGTTACAGGTTCTCGGTGTGCTTGAAAAATTTGGGTTTTGGCAGAAGCACACCGAGAACCTG
TAACGAGAGATATTACTACGTTCAGGACCCAGCGGCGCCGCCACTGATTTTAGAGCCTGCCATTACTGACATAGACTCAA
TACCAAGCTAAGCTTGAGGGTTGAAATGACGCTCGAACAGGCATGCCCCCCGGAATACCAAGGGGCGCAATGTGCGTTCA
AAGATTCGATGATTCACTGAATTCTGCAATTCACATTACTTATCGCC
>OTU236
AACCTCACCCCACTTAGGTTTTTGCCTAAGCGGTGGTGTATTGGGTGTTTGCCTTGCTAAAGGCTCGCCTTAAAGATATA
AGCACCTTGGATGTAATACGTTTCATCCTTCTGGGTGGCTGCAGCCACCCAGAAGGATGAAACGTATTACATCCAAGGTG
CTTATATCTTTAAGGCGAGCCTTTAGCAAGGCAAACACCCAATACACCACCGCTTAGGCAAAAACCTAAGTGGGGTGAGG
TTTCATGACACTCAAACAGGCATGCCCTTCGGAATACCAAAGGGCGCAAGGTGCGTTCAAAGATTCGATGATTCACTGAA
TTCTGCAATTCACATTACTTATCGCCCTTCGCTGCGTTCGACACTGA
>OTU237
CAACCCTCAAGCCTGGCTTGGTGTTGGGGCTCTGCGCAACGCAGTCCCTTAAATTCAGTGGCGGACACGCTAGGTCTCCG
AGCGCAGTAGTTTCTTCTCGCTTCGGGCGTCCGGCGTGGGCGAAGTTGGGTGCGAGGCAAGCCCACGCCGGACGCCCGAA
GCGAGAAGAAACTACTGCGCTCGGAGACCTAGCGTGTCCGCCACTGAATTTAAGGGACTGCGTTGCGCAGAGCCCCAACA
CCAAGCCAGGCTTGAGGGTTGAAATGACGCTCGAACAGGCATGCCCACCAGAATACTAGTGGGCGCAATGTGCGTTCAAA
GATTCGATGATTCACTGAATTCTGCAATTCACATTACTTATCGCCCT
>OTU238
AACCTCACCCCACCTGGGTTTTTCTAGGTGGTCGGTGGATTGGGCGTCTGCCGTTACTGGCTCGCCTGAAATGCATAAGC
GCCTTGGATGTAATACGTTTCATCCTCTCGGGTGGCTGATAGATTTGAGGCCAGATCATGAGATGTGGGATTATCAGCCA
CCCGAGAGGATGAAACGTATTACATCCAAGGCGCTTATGCATTTCAGGCGAGCCAGTAACGGCAGACGCCCAATCCACCG
ACCACCTAGAAAAACCCAGGTGGGGTGAGGTTTCATGACACTCAAACAGGCATGCCCTTCGGAATACCAAAGGGTGCAAG
GTGCGTTCAAAGATTCGATGATTCACTGAATTCTGCAATTCACATTA
>OTU239
AACTCTCAACCCCCCTATTTTGTAATGAGATGGGCGTGGGCTTGGATTATGACTGCTGTCGGCGTAATTGCCGGCTCAGT
TGAAATACACGAGCAACCCATTTGAAATAAACAGCTTGACTTGAGGTCTAAAATTTAAAGTGCTGTAATAGCGCATTAGA
AGCACCTCTAACTTTTGAAGAAAACGTCCTCAGCGAAATAATTATTACGCCGAGTCAAGCTGTTTATTTCAAATGGGTTG
CTCGTGTATTTCAACTGAGCCGGCAATTACGCCGACAGCAGTCATAATCCAAGCCCACGCCCATCTCATTACAAAATAGG
GGGGTTGAGAGTTTCATGACACTCAAACAGACATACTCTTCGGAATA
>OTU240
GTACCTTCAAGCTCTGCTTGGTGTTGGGTGTTTGTCTCGCCTCTGCGCGCAGACTCGCCTCAAAACAATTGGCAGCCGGC
GTATTGATTTCGGAGCGCAGTACATCTCGCGCTTTGCACTCAGAGTGTAAAAAATGTACTTTATGGACGTCGTCGTTATG
AGTGCAAAGCGCGAGATGTACTGCGCTCCGAAATCAATACGCCGGCTGCCAATTGTTTTGAGGCGAGTCTGCGCGCAGAG
GCGAGACAAACACCCAACACCAAGCAGAGCTTGAAGGTACAAATGACGCTCGAACAGGCATGCCCCATGGAATACCAAGG
GGCGCAATGTGCGTTCAAAGATTCGATGATTCACTGAATTCTGCAAT
>OTU241
ACACCCTCAAGCTCTGCTTGGTGTTGGGCGTCTGTCCCGCCTCTGCGCGCGGACTCGCCCCAAATTCATTGGCAGCGGTC
CTTGCCTCCTCTCGCGCAGCACATTTGCGTTTCTCGAGGTGGGTCAAAGACTGGTAATGTTGCTTCGTGGACGCGGGCCG
CGCACCTCGAGAAACGCAAATGTGCTGCGCGAGAGGAGGCAAGGACCGCTGCCAATGAATTTGGGGCGAGTCCGCGCGCA
GAGGCGGGACAGACGCCCAACACCAAGCAGAGCTTGAGGGTGTAGATGACGCTCGAACAGGCATGCCCCATGGAATACCA
AGGGGCGCAATGTGCGTTCAAAGATTCGATGATTCACTGAATTCTGC
>OTU242
GTACCTTCAAGCTCTGCTTGGTGTTGGGTGTTTGTCTCGCCTCTGCGTGTAGACTCGCCTTAAAACAATTGGCAGCCGGC
GTATTGATTTCGGAGCGCAGTACAAGATCGGAAGAGCACACTGTACTGCGCTCCGAAATCAATACGCCGGCTGCCAATTG
TTTTAAGGCGAGTCTACACGCAGAGGCGAGACAAACACCCAACACCAAGCAGAGCTTGAAGGTACAAATGACGCTCGAAC
AGGCATGCCCCATGGAATACCAAGGGGCGCAATGTGCGTTCAAAGATTCGATGATTCACTGAATTCTGCAATTCACACTA
CTTATCGCCCTTCGCTGCGTTCGACTGATGAAAAAGATCGGAAGAGC
>OTU243
GTACCCTCAAGCTTTGCTTGGTGTTGGGCGTCTTGTCTCTAGCTTTGCTGGAGACTCGCCTTAAAGTAATTGGCAGCCGG
CCTACTGGTTTCGGAGCGCAGCACAAGTCGCACTCTCTATCGGATGCTAGACCTTTGCTGATAGAGAGTGCGACTTGTGC
TGCGCTCCGAAACCAGTAGGCCGGCTGCCAATTACTTTAAGGCGAGTCTCCAGCAAAGCTAGAGACAAGACGCCCAACAC
CAAGCAAAGCTTGAGGGTACAAATGACGCTCGAACAGGCATGCCCTTTGGAATACCAAAGGGCGCAATGTGCGTTCAAAG
ATTCGATGATTCACTGAATTCTGCAATTCACACTACTTATCGCCCTT
>OTU244
CACCACTCAAGCCTCGCTTGGTATTGGGCAACGCGGTCCGCCGCGTGCCTCAAATCGAGATCGGAAGAGCACACGTCTGA
ACTCCAGTCACACTGATATATCTCGTATGCCGTCTTCTGCTCGATTTGAGGCACGCGGCGGACCGCGTTGCCCAATACCA
AGCGAGGCTTGAGTGGTGAAATGACGCTCGAACAGGCATGCCCCCCGGAATACCAGGGGGCGCAATGTGCGTTCAAAGAT
TCGATGATTCACTGAATTCTGCAATTCACATTACTTATCGCCCTTTGCTGCGTTCGACTGATGAAAAAGATCGGAAGAGC
GTCGTGTAGGGAAAGAGTGTAGATCTCGGTGGTCGCCGTATCATTAA
>OTU245
AACTCTCAACCCCCTTGTTTTGTAATGAAGCAGGCGTGGGCTTGGATTATGGCTGTCTGCTGGACTCTTTAAGTAGAGAC
CGGCTCGGCTGAAATACACGAGTAACCCAGTTTGAATATTAAGCTATTACGCCGAGTCAAACCGTTAATATTCAAACTGG
GTTACTCGTGTATTTCAGCCGAGCCGGTCTCTACTTAAAGAGTCCAGCAGACAGCCATAATCCAAGCCCACGCCTGCTTC
ATTACAAAACAAGGGGGTTGAGAGTTTCATGACACTCAAACAGACATACTCTTCGGAATACCAAAGAGTGCAAGGTGCGT
TCAAAGATTCGATGATTCACTGAATTCTGCAATTCACATTACGTATC
>OTU246
CAACCCTTAAGCCTAGCTTAGTGTTGGGAGACTGCCTAATACGCAGCTCCTCAAAACCAGTGGCGGAGTCGGTTCGTGCT
CTGAGCGTAGTAATTTTTTATCTCGCTTCTGCAAGCCGGACCCTGATCCGAGGTCAACCATTAAAAAGTGCCCCCGAAGG
GTGCGGTTTATGGCTGTTGCCAGTCCGGCTTGCAGAAGCGAGATAAAAAATTACTACGCTCAGAGCACGAACCGACTCCG
CCACTGGTTTTGAGGAGCTGCGTATTAGGCAGTCTCCCAACACTAAGCTAGGCTTAAGGGTTGAAATGACGCTCGAACAG
GCATGCCCACTAGAATACTAATGGGCGCAATGTGCGTTCAAAGATTC
>OTU247
CAACCCTCAAGCCCTGCTTGGTGTTGGGGACCGGCTCAGCGGGTGCGGGCTTCGGCCCGTCCCGTGCCGCCCCCGAAATG
GATCGGCGGTCTCGTCGCAGCCTTCTTTGCGTAGTAACATACCTGATTCGAGGTCAACTCTAAAAAGTTGGGCGTTTTAC
GGCAGTGGCCGCGCCGCGCTCCTGTTGCGAGGTGGTATGTTACTACGCAAAGAAGGCTGCGACGAGACCGCCGATCCATT
TCGGGGGCGGCACGGGACGGGCCGAAGCCCGCACCCGCTGAGCCGGTCCCCAACACCAAGCAGGGCTTGAGGGTTGAAAT
GACGCTCGAACAGGCATGCCCGCCAGAATACTGGCGGGCGCAATGTG
>OTU248
ACACCCTCAAGCACAGCTTGGTGTTGGGCGTCTGTCCCGCTTCGGCGCGGACTCGCCTCAAAACGATTGGCAGCCACTTC
AGCGGCTTTGAGCGCAGCAGAATTGCGTCTCTCGTCGCGGCGGTCAAGATATAAATGTTGCTTACTGGATGCCACCCGCC
GCGACGAGAGACGCAATTCTGCTGCGCTCAAAGCCGCTGAAGTGGCTGCCAATCGTTTTGAGGCGAGTCCGCGCCGAAGC
GGGACAGACGCCCAACACCAAGCTGTGCTTGAGGGTGTAAATGACGCTCGAACAGGCATGCCCTAAGGAATACCAAAGGG
CGCAATGTGCGTTCAAAGATTCGATGATTCACTGAATTCTGCAATTC
>OTU249
GTACCCTTAAGCTTTGCTTAGTGTTAGGCGTCTTTTGTCTCTAGTTCGCTGGAGACTTGCCTTAAAGTCATTGGCAGCTG
GCCTACTAGTTTCGGAGCGCAGCACAAGTCGCGCTCTTTGCTCCAAGGTCAAAGGTTaaaaaaaaGGCTTACTAGACGCT
AACCTTAGCTGGCAAAGAGCGCGACTTGTGCTGCGCTCCGAAACTAGTAGGCCAGCTGCCAATGACTTTAAGGCAAGTCT
CCAGCGAACTAGAGACAAAAGACGCCTAACACTAAGCAAAGCTTAAGGGTACAAATGACGCTCAAACAGGCATGCCCTTT
AGAATACCAAAGGGCGCAATGTGCGTTCAAAGATTCAATGATTCACT
>OTU250
CTGCCCTCAAGCCCGGCTTGTGTGTTGGGCCTTCGCCCCCCCGGGAGTCGGGGGGGCGGGCCCAAAAGGCAGCGGCGGCA
CCGCGTCCGGTCCTCGAGCGTATGGGGCTTCGTCACCCGCTTCCCTACCTGATCCGAGGTCAACCTGGAAAGATTGGTGG
AGGGTCGCCGGCGGGCGCCGGCCGGGGCCTACAGAGCGGGTGACGAAGCCCCATACGCTCGAGGACCGGACGCGGTGCCG
CCGCTGCCTTTTGGGCCCGCCCCCCCGACTCCCGGGGGGGCGAAGGCCCAACACACAAGCCGGGCTTGAGGGCAGCAATG
ACGCTCGGACAGGCATGCCCCCCGGAATACCAGGGGGCGCAATGTGC
>OTU251
AATCTCAACCATTAGGGTTTCTTAATGGCTTGGATTTGGGCGCTGCCACTTGCCTGGCTCGCCTTAAAAGAGTTAGCGTA
TTAACTTGTCGATCTGGCGTAATAAGTTTCGCTGGTGTAGAGATTTGAGACCAGAGTTCAAGAATTGTCCGAAGACGATT
AGAAGCGCACTTCTCAAGTCTACACCAGCGAAACTTATTACGCCAGATCGACAAGTTAATACGCTAACTCTTTTAAGGCG
AGCCAGGCAAGTGGCAGCGCCCAAATCCAAGCCATTAAGAAACCCTAATGGTTGAGATTTCATGATACTCAAACAGGCAT
GCTCTCCGGAATACCAGAGAGCGCAAGTTGCGTTCAAAGATTCGATG
>OTU252
CTGCCCTCAAGCCCGGCTTGTGTGTTGGGCCTTCGCCCCCCCGGGAGTCGGGGGGGCGGGCCCAAAAGGCAGCGGCGGCA
CCGCGTCCGGTCAGATCGGAAGAGCACACGTCTGAACTCCAGACCGGACGCGGTGCCGCCGCTGCCTTTTGGGCCCGCCC
CCCCGACTCCCGGGGGGGCGAAGGCCCAACACACAAGCCGGGCTTGAGGGCAGCAATGACGCTCGGACAGGCATGCCCCC
CGGAATACCAGGGGGCGCAATGTGCGTTCAAAGATTCGATGATTCACTGAATTCTGCAATTCACATTACTTATCGCCCTT
CGCTGCGTTCGTGTGTGTAAAAAGATCGGAAGAGCGTCGTGTAGGGA
>OTU253
CACCACTCAAGCATCGCTTGGTATTGGGAACGGTCCGTCGCAAGGCGGGCCTTCCTCGAAGACCTCGGCGGGGTTCAACC
AACTTCGGGCGTAGTAGAGTTAAATCGAACGTCTTATAAGCAATTTAAAGGTTTAACGGCAATGAGATCCGACCAAGCTT
ATAAGACGTTCGATTTAACTCTACTACGCCCGAAGTTGGTTGAACCCCGCCGAGGTCTTCGAGGAAGGCCCGCCTTGCGA
CGGACCGTTCCCAATACCAAGCGATGCTTGAGTGGTGTAATGACGCTCGAACAGGCATGCCCCTCGGAATACCAAGGGGC
GCAATGTGCGTTCAAAGATTCGATGATTCACTGAATTCTGCAATTCA
>OTU254
CTACCCTGGAGCCCTGCTCTGTGATGGGCCCCGTCCTCGCGGACGGGCCCGAAACCCGTGGGCGCCGTCGTGTCCGGCCC
TGAGCGTAGCAAGAGAAATCCCTCGCTCGGAGTGCCTGTCGCCTGATCCGAGGCCAACCTTGTAAAAATGGGGGTTCGGG
GCGACCGACCGACAGGCACTCCGAGCGAGGGATTTCTCTTGCTACGCTCAGGGCCGGACACGACGGCGCCCACGGGTTTC
GGGCCCGTCCGCGAGGACGGGGCCCATCACAGAGCAGGGCTCCAGGGTAGAAATGGCGCTCGAACAGGTGTGCCCCCCGG
AATACCAGGGGGCGCAATGTGCGTTCAAAGATTCGATGATTCACTGA
>OTU255
ATTCTTCAACCCAACTGTTTCTTGTAAACAGCTGGTGTTTGGATTCTGAGCGCTGCTGGCTTCGTGCCTAGCTCGTTCGT
AATACATCAGCATCCCTAATACAAGTTTGGATTGACTTGGCCTAAAGGTAGACTTTTCAATTAGAAGCTTCCATAATTAA
GTTGGCTCAATGCGAACATTGAATCCTTAGCGAATAGTCTATTACGCCAAGTCAATCCAAACTTGTATTAGGGATGCTGA
TGTATTACGAACGAGCTAGGCACGAAGCCAGCAGCGCTCAGAATCCAAACACCAGCTGTTTACAAGAAACAGTTGGGTTG
AAGAATTCATGACACTCAAACAGACATGCTCTCCGGAATACCAGAGA
>OTU256
ATTCTTCAACCCAACTGTTTCTTGTAAACAGCTGGTGTTTGGATTCTGAGCGCTGCTGGCTTCGTGCCTAGCTCGTTCGT
AATACATCAGCATCCCTAATACAAGTTTGGATTGACTTGGCTTAAGTTGGCTCAATGCGAACATTGAATCCTTAGCGAAT
AGTCTATTACGCCAAGTCAATCCAAACTTGTATTAGGGATGCTGATGTATTACGAACGAGCTAGGCACGAAGCCAGCAGC
GCTCAGAATCCAAACACCAGCTGTTTACAAGAAACAGTTGGGTTGAAGAATTCATGACACTCAAACAGACATGCTCTCCG
GAATACCAGAGAGCGCAAGATGCGTTCAAAGATTCGATGATTCACTG
>OTU257
ATTCTTCAACCCAACTGTTTCTTGTAAACAGCTGGTGTTTGGATTCTGAGCGCTGCTGGCTTCGTGCCTAGCTCGTTCGT
AATACATCAGCATCCCTAATACAAGTTTGGATTGACTTGGCATCCTGCCTGATTTGAGATCTAATCTAAAGGTAGACTTT
TCAATTAGAAGCTTCCATAATTAAGTTGGCTCAATGCGAACATTGAATCCTTAGCGAATAGTCTATTACGCCAAGTCAAT
CCAAACTTGTATTAGGGATGCTGATGTATTACGAACGAGCTAGGCACGAAGCCAGCAGCGCTCAGAATCCAAACACCAGC
TGTTTACAAGAAACAGTTGGGTTGAAGAATTCATGACACTCAAACAG
>OTU258
ACACCCTCAAGCTCTGCTTGGTGTTGGGCGTCTGTCCCGCCTCTGCGCGTGGACTCGCCCCAAATTCATTGGCAGCGGTC
TTTGCCTCCTCTCGCGCAGCACATTGCGCTTCAGAGGGGTGTGTTGCTTCGTGGACGCGGCCCACACCCCTCTGAAGCGC
AATGTGCTGCGCGAGAGGAGGCAAAGACCGCTGCCAATGAATTTGGGGCGAGTCCACGCGCAGAGGCGGGACAGACGCCC
AACACCAAGCAGAGCTTGAGGGTGTAGATGACGCTCGAACAGGCATGCCCCATGGAATACCAAGGGGCGCAATGTGCGTT
CAAAGATTCGATGATTCACTGAATTCTGCAATTCACACTACTTATCG
>OTU259
GTACCCTCAAGCTTTGCTTGGTGTTGGGCGTCTTTTGTCTCCAGTTCGCTGGAGACTCGCCTTAAAGTCATTGGCAGCCG
GCCTACTGGTTTCGGAGCGCAGCACAAGTCGCGCTCTTTGCGGCTGGCAAAGAGCGCGACTTGTGCTGCGCTCCGAAACC
AGTAGGCCGGCTGCCAATGACTTTAAGGCGAGTCTCCAGCGAACTGGAGACAAAAGACGCCCAACACCAAGCAAAGCTTG
AGGGTACAAATGACGCTCGAACAGGCATGCCCTTTGGAATACCAAAGGGCGCAATGTGCGTTCAAAGATTCGATGATTCA
CTGAATTCTGCAATTCACACTACGTATCGCCCTTCGCTGCGTTCTGT
>OTU260
AAACCCTCAAGCCCTGCTTGGTGTTGGGTGCCTGTCCCGCCCCCGCGCGTGGACTCACCTCAAATCCATTGGCGGCCCCC
GCACGGCCACGAGCGCAGCAGAAACGCAAACTCGTGCGCAGGGTCAAAAATGGTGGGTGTAGCTTCTGGGAGCCGCCCGC
TCTGCGCACGAGTTTGCGTTTCTGCTGCGCTCGTGGCCGTGCGGGGGCCGCCAATGGATTTGAGGTGAGTCCACGCGCGG
GGGCGGGACAGGCACCCAACACCAAGCAGGGCTTGAGGGTTTAAATGACGCTCGAACAGGCATGCCCTAAGGAATACCAA
AGGGCGCAATGTGCGTTCAAAGATTCGATGATTCACTGAATTCTGCA
>OTU261
CACCACTCAAGCCTGGCTTGGTATTGAGCGCCGCGGCCTGCCCGCGCGCTCCAATGTCTCCGGCTGAGCCGTCCGTCTCT
AAGCGTTGTGAATAGCGATCGCTTGCGAGGCCCGGGCGGTTTGGGGGGTTTAACGGCGTCGAACCGCCCGGGCCTCGCAA
GCGATCGCTATTCACAACGCTTAGAGACGGACGGCTCAGCCGGAGACATTGGAGCGCGCGGGCAGGCCGCGGCGCTCAAT
ACCAAGCCAGGCTTGAGTGGTGTAATGACGCTCGAACAGGCATGCCCCCCGGAATGCCAGGGGGCGCAATGTGCGTTCAA
AGATTCGATGATTCACTGAATTCTGCAATTCACATTACTTATCGCCC
>OTU262
AACTCTCAACCCCCCTATTTTGTAATGAGATGGGCGTGGGCTTGGATTATGACTGCTGTCGGCGTAATTGCCGGCTCAGT
TGAAATACACGAGCAACCCATTTGAAATAAACAGCTTGACTGCGCATTAGAAGCACCTCTAACTTTTGAAGAAAACGTCC
TCAGCGAAATAATTATTACGCCGAGTCAAGCTGTTTATTTCAAATGGGTTGCTCGTGTATTTCAACTGAGCCGGCAATTA
CGCCGACAGCAGTCATAATCCAAGCCCACGCCCATCTCATTACAAAATAGGGGGGTTGAGAGTTTCATGACACTCAAACA
GACATACTCTTCGGAATACCAAAGAGTGCAAGGTGCGTTCAAAGATT
>OTU263
AACTCTCAAACCCAAGTTTTGGATTTCGATCCATGCTTGAGTTTGGATTTGGATGTTTGCCGGTGATAAGCCGACTCATC
TTAAAAGTATTAGCTAGATCTGTCTCTATGACTGGTTTGACATAGTCTAGGTCCTGGCCATCCGAAGATGTCCTCAGCAA
AATACTTATTATGCCAAGTCAAACCAGTCATAGAGACAGATCTAGCTAATACTTTTAAGATGAGTCGGCTTATCACCGGC
AAACATCCAAATCCAAACTCAAGCATGGATCGAAATCCAAAACTTGGGTTTGAGAGTTTCATGACACTCAAACAGGCATG
CTCCTCGGAATACCAAGGAGCGCAAGGTGCGTTCAAAGATTCGATGA
>OTU264
GTACCTTCAAGCTCTGCTTGGTGTTGGGTGTTTGTCTCGCCTCTGCGCGCAGACTCGCCTCAAAACAATTGGCAGCCGGC
GTATTGATTTCGGAGCGCAGTACATCTCGCGCTTTGCACTCCTTTATGGACGTCGTCGTTATGAGTGCAAAGCGCGAGAT
GTACTGCGCTCCGAAATCAATACGCCGGCTGCCAATTGTTTTGAGGCGAGTCTGCGCGCAGAGGCGAGACAAACACCCAA
CACCAAGCAGAGCTTGAAGGTACAAATGACGCTCGAACAGGCATGCCCCATGGAATACCAAGGGGCGCAATGTGCGTTCA
AAGATTCGATGATTCACTGAATTCTGCAATTCACACTACTTATCGCC
>OTU265
AACCCTCAAACCCAAGTTTTGGATTTCGATCCATGCTTGAGTTTGGATTTGGATGTTTGCCGGTGATGAACCGACTCATC
TTAAAAGTATTAGCTTGGATCTGTCTATATGACAGATCGGAGTCATATAGACAGATCCAAGCTAATACTTTTAAGATGAG
TCGGTTCATCACCGGCAAACATCCAAATCCAAACTCAAGCATGGATCGAAATCCAAAACTTGGGTTTGAGGGTTTCATGA
CACTCAAACAGGCATGCTCCTCGGAATACCAAGGAGCGCAAGGTGCGTTCAAAGATTCGATGATTCACTGAATTCTGCAA
TTCACATTACTTATCGCCCTTCGCTGCGTTCTCTACGACAAAAAGAT
>OTU266
AACTCTCAACCCCCCTATTTTGTAATGAGATGGGCGTGGGCTTGGATTATGACTGCTGTCGGCGTAATTGCCGGCTCAGT
TGAAATACACGAGCAACCCATTTGAAATAAACAGCTTGACTCCTCTAACTTTTGAAGAAAACGTCCTCAGCGAAATAATT
ATTACGCCGAGTCAAGCTGTTTATTTCAAATGGGTTGCTCGTGTATTTCAACTGAGCCGGCAATTACGCCGACAGCAGTC
ATAATCCAAGCCCACGCCCATCTCATTACAAAATAGGGGGGTTGAGAGTTTCATGACACTCAAACAGACATACTCTTCGG
AATACCAAAGAGTGCAAGGTGCGTTCAAAGATTCGATGATTCACTGA
>OTU267
ACACCCTCAAGCTCTGCTTGGTGTTGGGCGTCTGTCCCGCCTCTGCGCGCGGACTCGCCCCAAATTCATTGGCAGCGGTC
TTTGCCTCCTCTCGCGCAGCACAAGATCGGAAGAGCACACGTGTGCTGCGCGAGAGGAGGCAAAGACCGCTGCCAATGAA
TTTGGGGCGAGTCCGCGCGCAGAGGCGGGACAGACGCCCAACACCAAGCAGAGCTTGAGGGTGTAGATGACGCTCGAACA
GGCATGCCCCATGGAATACCAAGGGGCGCAATGTGCGTTCAAAGATTCGATGATTCACTGAATTCTGCAATTCACACTAC
TTATCACCCTTCGCTGCGTTCATGTACACAAAAAGATCGGAAGAGCG
>OTU268
AACCCTCAAACCCAAGTTTTGGATTTCGGTCCATGCTTGAGTTTGGATTTGGATGTTTGCCGGTGATGAACCGACTCATC
TTAAAAGTATTAGCTGGATCTGTCTATATGACTGGTTTGACAAGTTACACAATGAGTAACATCCAAGGATGCACTTAAAG
TGATGGTTTAGTTAGCAGACAATAGTCTAGGTCCTGGCCATCCGAAGATGTCCTCAGCAAAATACTTATTATGCCAAGTC
AAACCAGTCATATAGACAGATCCAGCTAATACTTTTAAGATGAGTCGGTTCATCACCGGCAAACATCCAAATCCAAACTC
AAGCATGGACCGAAATCCAAAACTTGGGTTTGAGGGTTTCATGACAC
>OTU269
TAATTTCAAACCCCTTGTCTTTGTTGACTCGGTTTGGTTTGGACTTGGAGGTTTGCCGGCGTTTGATGCCCACTTGATTG
CAGGCGTTTGTCGGCTCCTCTTAAATTCATTAGCCGGACTTTTACACCGGTTTAATGCGAACCAAAGTCCGGCTAATGAA
TTTAAGAGGAGCCGACAAACGCCTGCAATCAAGTGGGCATCAAACGCCGGCAAACCTCCAAGTCCAAACCAAACCGAGTC
AACAAAGACAAGGGGTTTGAAATTAACATGACACTCAAACAGGCATGCCCCTCGGAATACCAAGGGGCGCAAGGTGCGTT
CAAAGATTCGATGATTCACTGAATTCTGCAATTCACATTACTTATCG
>OTU270
AATTCTCAACCCCTCCAGTTGTGATGGGGCTTGGATATGGGAGTTTGCGGGTCCTTTATCAGTAAAGGTCAGCTCTCCTG
AAATACATTAGCGGAACCGTTTGCAGTCCCGTCACTAGTGTTTTGAGGTCAAGAAGTTCATTAAACATTGTCCGTAACGG
ACGATTAGCAGCTGAACTAGTCAGAGAGCAATCATCACAGTGTAGATAATTATCACACTAGTGACGGGACTGCAAACGGT
TCCGCTAATGTATTTCAGGAGAGCTGACCTTTACTGATAAAGGACCCGCAAACTCCCATATCCAAGCCCCATCACAACTG
GAGGGGTTGAGAATTTAATGACACTCAAACAGGCATGCTCCTCGGAA
>OTU271
AATCATCAACTTATAAGCCTTTCATGGGTCTGTAAGCTTGGACTTGGAGGCCTGTCGGCGGTCAACGTCGGCTCCTCTCA
AATGTATTAGCTTGGTTCCTTGCGGATCGGCTCCCGGTGTGGGTCAGAGTCAATGAAGCTGTCTCTCACGAGACGATTAG
AAGCTCGCCAAACGCTTCACGGTCACAGCGTAGACATTATCACACCGGGAGCCGATCCGCAAGGAACCAAGCTAATACAT
TTGAGAGGAGCCGACGTTGACCGCCGACAGGCCTCCAAGTCCAAGCTTACAGACCCATGAAAGGCTTATAAGTTGATGAT
TTCATGACACTCAAACAGGCGTGCTCCTCGGAATACCAAGGAGCGCA
>OTU272
AAACCTTCAAGCTCAGCTTGGTGATGGGTGACTGTCCCCTCCCTTCGCGGGGGGACTCGCCTCAAAAACATTGGCGGCCG
GTACATTGGCTTCGAGCGCAGCAGAAACGCGGTCTCGAGCCTAAAGAATGAGGCTTATGGGAGCCGATCCACCGGGCTCG
AGACCGCGTTTCTGCTGCGCTCGAAGCCAATGTACCGGCCGCCAATGTTTTTGAGGCGAGTCCCCCCGCGAAGGGAGGGG
ACAGTCACCCATCACCAAGCTGAGCTTGAAGGTTTAAATGACGCTCGAACAGGCATGCCCTAAGGAATACCAAAGGGCGC
AATGTGCGTTCAAAGATTCGATGATTCACTGAATTCTGCAATTCACA
>OTU273
ACACCCTCAAGCTCTGCTTGGTGTTGGGCGTCTGTCCCGCCTCTGCGCGTGGACTCGCCCCAAATTCATTGGCAGCGGTC
TTTGCCTCCTCTCGCGCAGCACATTGCGCTTTAGAGGGGTGCCTGATCCGAGGTCAAAGACGATAATGTTGCTTCGTGGA
CGCGGCCCACACCCCTCTAAAGCGCAATGTGCTGCGCGAGAGGAGGCAAAGACCGCTGCCAATGAATTTGGGGCGAGTCC
ACGCGCAGAGGCGGGACAGACGCCCAACACCAAGCAGAGCTTGAGGGTGTAGATGACGCTCGAACAGGCATGCCCCATGG
AATACCAAGGGGCGCAATGTGCGTTCAAAGATTCGATGATTCACTGA
>OTU274
CACCACTCAAGCCCGGCTTGGTATTGGGCGACGGGGATTCCCCGCGCCTGCATTTCACCGGCGGACGACCCGTATCTCAG
CGTTGTGGCATCAAATTCGCTGGCGAGAGGGGGCGGTCTGGCCCCGCCTGATCCGAGGTCAACCTGAGATGAAGTGCTTA
ACGGCCAGACCGCCCCCTCTCGCCAGCGAATTTGATGCCACAACGCTGAGATACGGGTCGTCCGCCGGTGAAATGCAGGC
GCGGGGAATCCCCGTCGCCCAATACCAAGCCGGGCTTGAGTGGTGTAATGACGCTCGAACAGGCGTGCCCCTCGGAATGC
CAAAGGGCGCAATGTGCGTTCAAAGATTCGATGATTCACTGAATTCT
>OTU275
AACTCTCAAACCCAAGTTTTGGATTTCGATCCATGCTTGAGTTTGGATTTGGATGTTTGCCGGTGATAAGCCGACTCATC
TTAAAAGTATTAGCTAGATCTGTCTCTATGACTGGTTTGACGTCCTACCTGATTTGAGGCCAGATGTCAAAGTTACACAA
TGAGTAACATCCGAAGATGCACTTAAAGTGATGGTTTAGTTAGCAGACAATAGTCTAGGTCCTGGCCATCCGAAGATGTC
CTCAGCAAAATACTTATTATGCCAAGTCAAACCAGTCATAGAGACAGATCTAGCTAATACTTTTAAGATGAGTCGGCTTA
TCACCGGCAAACATCCAAATCCAAACTCAAGCATGGATCGAAATCCA
>OTU276
ACACCCTCAAGCACAGCTTGGTGTTGGGCGTCTGTCCCGCTTCGGCGCGGACTCGCCTCAAAACGATTGGCAGCCACTTC
AGCGGCTTTGAGCGCAGCAGAATTGCGTCTCTCGTCGCGGCAATGTTGCTTACTGGATGCCACCCGCCGCGACGAGAGAC
GCAATTCTGCTGCGCTCAAAGCCGCTGAAGTGGCTGCCAATCGTTTTGAGGCGAGTCCGCGCCGAAGCGGGACAGACGCC
CAACACCAAGCTGTGCTTGAGGGTGTAAATGACGCTCTAACAGGCATGCCCTAAGGAATACCAAAGGGCGCAATGTGCGT
TCAAAGATTCGATGATTCACTGAATTCTGCAATTCACACTACTTATC
>OTU277
AACCTCACCCCACTTAGGTTTTTGCCTAAGCGGTGGTGTATTGGGTGTTTGCCTTGCTAAAGGCTCGCCTTAAAGATATA
AGCACCTTGGATGTAATACGTTTCATCCTTCTGGGTGGCTGAGCGGGTAGCCCTACCTGATTTGAGGCCAGATCATGAAT
ATGTGGGGTTATCAGCCACCCAGAAGGATGAAACGTATTACATCCAAGGTGCTTATATCTTTAAGGCGAGCCTTTAGCAA
GGCAAACACCCAATACACCACCGCTTAGGCAAAAACCTAAGTGGGGTGAGGTTTCATGACACTCAAACAGGCATGCCCTT
CGGAATACCAAAGGGCGCAAGGTGCGTTCAAAGATTCGATGATTCAC
>OTU278
CCTTCTCAAACATTCTGTTTGGTAGTGAGTGATACTCTTTGGAGTTAACTTGAAATTGCTGGCCTTTTCATTGGATGttt
tttttCCAAAGAGAGGTTTCTCTGCGTGCTTGAGGTATAATTTGTTCGCCTAGACGCTCTCTTCTTATCGATAACGTTCC
AATACGCTCAGTATAAAAAAAGATTAGCCGCAGTTGGTAAAACCTAAAACGACCGTACTTGCATTATACCTCAAGCACGC
AGAGAAACCTCTCTTTGGaaaaaaaaCATCCAATGAAAAGGCCAGCAATTTCAAGTTAACTCCAAAGAGTATCACTCACT
ACCAAACAGAATGTTTGAGAAGGAAATGACGCTCAAACAGGCATGCC
>OTU279
ACAACCTCAACCTTGATTGGTTTTACCATCAAGGCTTGGACTTGGGTGTTGCTGCTGCAAAGTGGCTCGCCTTAAAACTA
TTAGCTGGACTTGTCTATGACTTGGTTCGACTCGATGTAATTTTGAGGCCACACAGTAAAGTAGCGTCTCATAGTGAGAA
CATGATTAGAAGCAGACGGCATCAAGCCTTGGCCAGGTTTAACCCTGTCCCCGATGAATACTTATTACATCGAGTCGAAC
CAAGTCATAGACAAGTCCAGCTAATAGTTTTAAGGCGAGCCACTTTGCAGCAGCAACACCCAAGTCCAAGCCTTGATGGT
AAAACCAATCAAGGTTGAGGTTGTTCACGACACTCAAACAGGCATGC
>OTU280
AATCTCCCACCCCAAGCGGTTTTTACATGAAACGGCTTGGCGGATGGGGTCTGGATGGGTGCCTCTGCCTGCGCTACCTA
GCACAGGCTCGCCCGAAATGCATGAGCGCCTTGAGACACTTGGCGACATAGCAAATGACGTATCATGCCATGCCAGGAGA
AAAACACTGCTTGGCCGCCTCCTCCCAAACAGAGAGGCGGATGCAAAGTGTCTCAAGGCGCTCATGCATTTCGGGCGAGC
CTGTGCTAGGTAGCGCAGGCAGAGGCACCCATCCAGACCCCATCCGCCAAGCCGTTTCATGTAAAAACCGCTTGGGGTGG
GAGATTTCATGGCACTCAAACAGGCATGCTCTACGGATTGCCATAGA
>OTU281
AATCTCCCACCCCAAGCGGTTTTTAAATGAAACGGCTTGGCGGATGGGGTCTGGATGGGTGCCTCTGCCTGCGCTACCTA
GCACAGGCTCGCCCGAAATGCATGAGCGCCTGAGACACTTTCAACCAAACATTCCTCCTTTAGGCGACATAGCAAATGAC
GTATCATGCCATGCCAGGAGAAAAACACTGCTTGGCCGCCTCCTCCCAAACAGAGAGGCGGATGCAAAGTGTCTCAGGCG
CTCATGCATTTCGGGCGAGCCTGTGCTAGGTAGCGCAGGCAGAGGCACCCATCCAGACCCCATCCGCCAAGCCGTTTCAT
TTAAAAACCGCTTGGGGTGGGAGATTTCATGGCACTCAAACAGGCAT
>OTU282
AATCTCCCACCCCAAGCGGTTTTTAAATGAAACGGCTTGGCGGATGGGGTCTGGATGGGTGCCTCTGCCTGCGCTACCTA
GCACAGGCTCGCCCGAAATGCATGAGCGCCTGAGACACTTTGTGATCCTACCTGATTTGAGACCAGAAGTGAAATTGGGA
TGTGCCACAGAGGCAAGTTCGAAGCACACGCAGACACAACCAAACATTCCTCCTTTAGGCGACATAGCAAATGACGTATC
ATGCCATGCCAGGAGAAAAACACTGCTTGGCCGCCTCCTCCCAAACAGAGAGGCGGATGCAAAGTGTCTCAGGCGCTCAT
GCATTTCGGGCGAGCCTGTGCTAGGTAGCGCAGGCAGAGGCACCCAT
>OTU283
AAACCCTCAACCTTAGATTGGTTAACACCTTTCTTTGGCTTGGATTTGGACGTTTGCCGATGATAAGTCGGCTCGTCTTA
AAAGTAATAGCTGGATCTGTCTCGCGACATGGTTTGACTTGTTGAGGCCAGATGTCAAGAATATTAATCCGAAGATCAAT
GGATTAGAAAGCGGTCTTTAGTCTTGCAACGCGGCCATCCGAAGATGTCCTTAGCGAAATACTTATTACGCCAAGTCAAA
CCATGTCGCGAGACAGATCCAGCTATTACTTTTAAGACGAGCCGACTTATCATCGGCAAACGTCCAAATCCAAGCCAAAG
AAAGGTGTTAACCAATCTAAGGTTGAGGGTTTTCATGACACTCAAAC
>OTU284
GTACCCTCAAGCTTTGCTTGGTGTTGGGCGTTTTGTCCTCTTCTAGAGGACTCGCCTCAAAACAATTGGCAGCCGGCATA
TTGGTATCGGAGCGCAGCACAAGTCGCACTTCTTTCCATGATGATCCGAGGTCAAGAGTGAAAAATGGTCTTGATGGATG
CCAACATTCATGGAAAGAAGTGCGACTTGTGCTGCGCTCCGATACCAATATGCCGGCTGCCAATTGTTTTGAGGCGAGTC
CTCTAGAAGAGGACAAAACGCCCAACACCAAGCAAAGCTTGAGGGTACAAATGACGCTCGAACAGGCATGCCCCATGGAA
TACCAAGGGGCGCAATGTGCGTTCAAAGATTCGATGATTCACTGAAT
>OTU285
AAACCCTCAAGCTCAGCTTGGTGTTGGGTGCTTGTCCCGCCCCCGCGCGGCGACTCACCTCAAAATCAGTGGCAGCCCGC
ACCCGCCGGCCGTGAGCGCAGCACAGTCGCGCCCTAGGCAACCTGATCCGAGGTCAAAAGTGGAAGAAGGAGCTTCTGGA
GAGCCGACCTGCCAATTGCCTAGGGCGCGACTGTGCTGCGCTCACGGCCGGCGGGTGCGGGCTGCCACTGATTTTGAGGT
GAGTCGCCGCGCGGGGGCGGGACAAGCACCCAACACCAAGCTGAGCTTGAGGGTTTAAATGACGCTCGAACAGGCATGCC
CCACGGAATACCGAGGGGCGCAATGTGCGTTCAAAGATTCGATGATT
>OTU286
CTGCCCTCAAGCCCGGCTTGTGTGTTGGGCCTTCGCCCCCCCGGGAGTCGGGGGGGCGGGCCCAAAAGGCAGCGGCGGCA
CCGCGTCCGGTCCTCGAGCGTATGGGGCTTCGTCACCCGCTGCGCCGGCCGGGGCCTACAGAGCGGGTGACGAAGCCCCA
TACGCTCGAGGACCGGACGCGGTGCCGCCGCTGCCTTTTGGGCCCGCCCCCCCGACTCCCGGGGGGGCGAAGGCCCAACA
CACAAGCCGGGCTTGAGGGCAGCAATGACGCTCGGACAGGCATGCCCCCCGGAATACCAGGGGGCGCAATGTGCGTTCAA
AGATTCGATGATTCACTGAATTCTGCAATTCACATTACTTATCGCCC
>OTU287
ACACCCTCAAGCTCTGCTTGGTGTTGGGCGTCTGTCCCGCCTCTGCGCGCGGACTCGCCCCAAATTCATTGGCAGCGGTC
TTTGCCTCCTCTCGCGCAGCACAATTGCGTCTGCGAGGGGGGCGGGCCACGCCCCCTCGCAGACGCAATTGTGCTGCGCG
AGAGGAGGCAAAGACCGCTGCCAATGAATTTGGGGCGAGTCCGCGCGCAGAGGCGGGACAGACGCCCAACACCAAGCAGA
GCTTGAGGGTGTAGATGACGCTCGAACAGGCATGCCCCATGGAATACCAAGGGGCGCAATGTGCGTTCAAAGATTCGATG
ATTCACTGAATTCTGCAATTCACACTACTTATCGCCCTTCGCTGCGT
>OTU288
ACACCCTCAAGCTTTGCTTGGTGTTGGGCGTCTGTCCCGCCTCAGAGCGCGGACTCGCCCCAAAGGCATTGGCAGCGGTC
TCTTGCACCTCTCGCGCAGCACATTGCGCTTCTCGAGGCGGAAAGAGCTTGGTGGACGCGACCTCGCCGCCTCGAGAAGC
GCAATGTGCTGCGCGAGAGGTGCAAGAGACCGCTGCCAATGCCTTTGGGGCGAGTCCGCGCTCTGAGGCGGGACAGACGC
CCAACACCAAGCAAAGCTTGAGGGTGTAGATGACGCTCGAACAGGCATGCCCCACGGAATACCGAGGGGCGCAATGTGCG
TTCAAAGATTCGATGATTCACTGAATTCTGCAATTCACACTACTTAT
>OTU289
AGACTCAACCTCCCTGGTTTATGATCGGGATGGGTTGGATGTGGGCGCTGCCGATTGCCGGCTCGCCTTAAATGTCTTAG
CGGCTTCTGAAGCCCCAACCTGGCGTAATAAGTTTCGCTGGAAAGTTGCCCAAGGGCGATTGTAAGCAGTCATCCGCACC
CTCTCCAGCGAAACTTATTACGCCAGGTTGGGGCTTCAGAAGCCGCTAAGACATTTAAGGCGAGCCGGCAATCGGCAGCG
CCCACATCCAACCCATCCCGATCATAAACCAGGGAGGTTGAGTCTACATGACACTCAAACAGGCATGCTCTCCGGAATAC
CAGAGGGCGCAAGGTGCGTTCAAAGATTCGATGATTCACTGAATTCT
>OTU290
CTACCCTGGAGCCCTGCTCTGTGATGGGCCCCGTCCTCGCGGACGGGCCCGAAACCCGTGGGCGCCGTCGTGTCCGGCCC
TGAGCGTAGCAAGAGAAATCCCTCGCTCGGAGTGCCTGTCGCCGACCGACAGGCACTCCGAGCGAGGGATTTCTCTTGCT
ACGCTCAGGGCCGGACACGACGGCGCCCACGGGTTTCGGGCCCGTCCGCGAGGACGGGGCCCATCACAGAGCAGGGCTCC
AGGGTAGAAATGGCGCTCGAACAGGTGTGCCCCCCGGAATACCAGGGGGCGCAATGTGCGTTCAAAGATTCGATGATTCA
CTGAATTCTGCAATTCACATTACTTATCGCCCTTCGCTGCGTTCGTA
>OTU291
ATTCTTCAACCCAACTGTTTCTTGTAAACAGCTGGTGTTTGGATTCTGAGCGCTGCTGGCTTCGTGCCTAGCTCGTTCGT
AATACATCAGCATCCCTAATACAAGTTTGGATTGACTTGGCCATTGAATCCTTAGCGAATAGTCTATTACGCCAAGTCAA
TCCAAACTTGTATTAGGGATGCTGATGTATTACGAACGAGCTAGGCACGAAGCCAGCAGCGCTCAGAATCCAAACACCAG
CTGTTTACAAGAAACAGTTGGGTTGAAGAATTCATGACACTCAAACAGACATGCTCTCCGGAATACCAGAGAGCGCAAGA
TGCGTTCAAAGATTCGATGATTCACTGAATTCTGCAATTCACATTAC
>OTU292
CACCACTCAAGCATCGCTTGGTATTGGGAACGGTCCGTCGCAAGGCGGGCCTTCCTCGAAGACCTCGGCGGGGTTCAACC
AACTTCGGGCGTAGTAGAGTTAAATCGAACGTCTTATAAGCCCTGATCCGAGGTCAACCTAGAAAATTTAAAGGTTTAAC
GGCAATGAGATCCGACCAAGCTTATAAGACGTTCGATTTAACTCTACTACGCCCGAAGTTGGTTGAACCCCGCCGAGGTC
TTCGAGGAAGGCCCGCCTTGCGACGGACCGTTCCCAATACCAAGCGATGCTTGAGTGGTGTAATGACGCTCGAACAGGCA
TGCCCCTCGGAATACCAAGGGGCGCAATGTGCGTTCAAAGATTCGAT
>OTU293
CACCACTCAAGCCTCGCTTGGTATTGGGCGTCGTCCTTAGTTGGGCGCGCCTTAAAGACCTCGGCGAGGCCACTCCGGCT
TTAGGCGTAGTAGAATTTATTCGAACGTCTGTCAAAGGAGACCTAGAAAAATAAAGGTTTCAGTCGGCAGAGTTCCTCTC
CTTTGACAGACGTTCGAATAAATTCTACTACGCCTAAAGCCGGAGTGGCCTCGCCGAGGTCTTTAAGGCGCGCCCAACTA
AGGACGACGCCCAATACCAAGCGAGGCTTGAGTGGTGAAATGACGCTCGAACAGGCATGCCCCCCGGAATACCAGGGGGC
GCAATGTGCGTTCAAAGATTCGATGATTCACTGAATTCTGCAATTCA
>OTU294
GTACTCTCAAGCCTTGCTTGGTGTTGGGTGTTTGTCTTTGCTCTGCCTAGACTCGCCTTAAATATATTGGCAGCCGGTAT
TTTGGTTTGAAGCGCAGCACATTTGCTTTTCAAATCTTTGTGTGTTAAAATGCTCATGGGTACCAATAACAAAGATTTGA
AAAGCAAATGTGCTGCGCTTCAAACCAAAATACCGGCTGCCAATATATTTAAGGCGAGTCTAGGCAGAGCAAAGACAAAC
ACCCAACACCAAGCAAGGCTTGAGAGTACAAATGACGCTCGAACAGGCATGCCCCATGGAATACCAAGGGGCGCAATGTG
CGTTCAAAGATTCGATGATTCACTGAATTCTGCAATTCACACTACTT
>OTU295
ATTCTTCAACCCAACTGTTTCTTGTAAACAGCTGGTGTTTGGATTCTGAGCGCTGCTGGCTTCGTGCCTAGCTCGTTCGT
AATACATCAGCATCCCTAATACAAGTTTGGATTGACTTGGCGAAGCTTCCATAATTAAGTTGGCTCAATGCGAACATTGA
ATCCTTAGCGAATAGTCTATTACGCCAAGTCAATCCAAACTTGTATTAGGGATGCTGATGTATTACGAACGAGCTAGGCA
CGAAGCCAGCAGCGCTCAGAATCCAAACACCAGCTGTTTACAAGAAACAGTTGGGTTGAAGAATTCATGACACTCAAACA
GACATGCTCTCCGGAATACCAGAGAGCGCAAGATGCGTTCAAAGATT
>OTU296
CACCACTCAAGCCTGGCTTGGTATTGAGCGCCGCGGCCTGCCCGCGCGCTCCAATGTCTCCGGCTGAGCCGTCCGTCTCT
AAGCGTTGTGAATAGCGATCGCTTGCGAGGCCCGGGCGGTTTCCCTACCTGATCCGAGGTCAACCATAGAAAATGGGGGG
TTTAACGGCGTCGAACCGCCCGGGCCTCGCAAGCGATCGCTATTCACAACGCTTAGAGACGGACGGCTCAGCCGGAGACA
TTGGAGCGCGCGGGCAGGCCGCGGCGCTCAATACCAAGCCAGGCTTGAGTGGTGTAATGACGCTCGAACAGGCATGCCCC
CCGGAATGCCAGGGGGCGCAATGTGCGTTCAAAGATTCGATGATTCA
>OTU297
CACCAATCAAGCCTGGCTTGGTATTGGGCGACGGGGGCCGTCACACGCCCCCGCGCCCCAAAGACCCGACCGGCGGGACG
GACCAAATCTCAGCGTTGTGCAAAACCATTGTCGCTGGCGAGTTTTCACGGCTCGGCCGTCCCATCTCGCCAGCGACAAT
GGTTTTGCACAACGCTGAGATTTGGTCCGTCCCGCCGGTCGGGTCTTTGGGGCGCGGGGGCGTGTGACGGCCCCCGTCGC
CCAATACCAAGCCAGGCTTGATTGGTGTAATGACGCTCGAACAGGCATGCCCTTCGGAATGCCAAAGGGCGCAATGTGCG
TTCAAAGATTCGATGATTCACTGAATTCTGCAATTCACATTACTTAT
>OTU298
AAACCCTCAACCTTAGATTGGTTAACACCTTTCTTTGGCTTGGATTTGGACGTTTGCCGATGATAAGTCGGCTCGTCTTA
AAAGTAATAGCTGGATCTGTCTCGCGACATGGTTTGACTTGCTTATTACGCCAAGTCAAACCATGTCGCGAGACAGATCC
AGCTATTACTTTTAAGACGAGCCGACTTATCATCGGCAAACGTCCAAATCCAAGCCAAAGAAAGGTGTTAACCAATCTAA
GGTTGAGGGTTTTCATGACACTCAAACAGGCATGCTCCCCGGAATACCAGGGAGCGCAAGGTGCGTTCAAAGATTCGATG
ATTCACTGAATTCTGCAATTCACATTACTTATCGCCCTTCGCTGCGT
>OTU299
AACCCTCAAACCCAAGTTTTGGATTTCGATCCATGCTTGAGTTTGGATTTGGATGTTTGCCGGTGATGAACCGACTCATC
TTAAAAGTATTAGCTTGGATCTGTCTAGATCGGAAGAGCACAGACAGATCCAAGCTAATACTTTTAAGATGAGTCGGTTC
ATCACCGGCAAACATCCAAATCCAAACTCAAGCATGGATCGAAATCCAAAACTTGGGTTTGAGGGTTTCATGACACTCAA
ACAGGCATGCTCCTCGGAATACCAAGGAGCGCAAGGTGCGTTCAAAGATTCGATGATTCACTGAATTCTGCAATTCACAT
TACTTATCGCCCTTCGCTGCGTTCTCTACGACAAAAAGATCGGAAGA
>OTU300
AACTCTCAACCCCCCTATTTTGTAATGAGATGGGCGTGGGCTTGGATTATGACTGCTGTCGGCGTAATTGCCGGCTCAGT
TGAAATACACGAGCAACCCATTTGAAATAAACAGCTTGACTCAGCGGGTAGTCCTGACTGATTTGAGGTCTAAAATTTAA
AGTGCTGTAATAGCGCATTAGAAGCACCTCTAACTTTTGAAGAAAACGTCCTCAGCGAAATAATTATTACGCCGAGTCAA
GCTGTTTATTTCAAATGGGTTGCTCGTGTATTTCAACTGAGCCGGCAATTACGCCGACAGCAGTCATAATCCAAGCCCAC
GCCCATCTCATTACAAAATAGGGGGGTTGAGAGTTTCATGACACTCA
>OTU301
GTACCTTCAAGCTCTGCTTGGTGTTGGGTGTTTGTCTCGCCTCTGCGCGCAGACTCGCCTCAAAACAATTGGCAGCCGGC
GTATTGATTTCGGAGCGCAGTACATCTCGCGCTTTGCACTCACCTGATCCGAGGTCAAGAGTGTAAAAAATGTACTTTAT
GGACGTCGTCGTTATGAGTGCAAAGCGCGAGATGTACTGCGCTCCGAAATCAATACGCCGGCTGCCAATTGTTTTGAGGC
GAGTCTGCGCGCAGAGGCGAGACAAACACCCAACACCAAGCAGAGCTTGAAGGTACAAATGACGCTCGAACAGGCATGCC
CCATGGAATACCAAGGGGCGCAATGTGCGTTCAAAGATTCGATGATT
>OTU302
AACTCTCAACCCCCCTATTTTGTAATGAGATGGGCGTGGGCTTGGATTATGACTGCTGTCGGCGTAATTGCCGGCTCAGT
TGAAATACACGAGCAACCCATTTGAAATAAACAGCTTGACTTTATTACGCCGAGTCAAGCTGTTTATTTCAAATGGGTTG
CTCGTGTATTTCAACTGAGCCGGCAATTACGCCGACAGCAGTCATAATCCAAGCCCACGCCCATCTCATTACAAAATAGG
GGGGTTGAGAGTTTCATGACACTCAAACAGACATACTCTTCGGAATACCAAAGAGTGCAAGGTGCGTTCAAAGATTCGAT
GATTCACTGAATTCTGCAATTCACATTACTTATCGCCCTTCGCTGCG
>OTU303
AACCCTCAAACCCAAGTTTTGGATTTCGATCCATGCTTGAGTTTGGATTTGGATGTTTGCCGGTGATGAACCGACTCATC
TTAAAAGTATAGATCGGAAGAGCACACGTCTGAACTCCAGTATACTTTTAAGATGAGTCGGTTCATCACCGGCAAACATC
CAAATCCAAACTCAAGCATGGATCGAAATCCAAAACTTGGGTTTGAGGGTTTCATGACACTCAAACAGGCATGCTCCTCG
GAATACCAAGGAGCGCAAGGTGCGTTCAAAGATTCGATGATTCACTGAATTCTGCAATTCACATTACTTATCGCCCTTCG
CTGCGTTCTCTACGACAAAAAGATCGGAAGAGCGTCGTGTAGGGAAA
>OTU304
CAACCCTTAAGCCTAGCTTAGTGTTGGGAGCCTACTGCTTTTACTAGCTGTAGCTCCTGAAATACAACGGCGGATCTGCG
ATATCCTCTGAGCGTAGTAATTTTTATCTCGCTTTTGACTGTTCCTACCTGATCCGAGGTCAACCATTAAAAATTGGGGG
ATTTAGCGGCTAAAGACGCTGCAACTCCAGTCAAAAGCGAGATAAAAATTACTACGCTCAGAGGATATCGCAGATCCGCC
GTTGTATTTCAGGAGCTACAGCTAGTAAAAGCAGTAGGCTCCCAACACTAAGCTAGGCTTAAGGGTTGAAATGACGCTCG
AACAGGCATGCCCACTAGAATACTAATGGGCGCAATGTGCGTTCAAA
>OTU305
ACACCCTCAAGCTCTGCTTGGTGTTGGGCGCCTGTCCCGCCTCCGCGCGTGTGGACTCGCCTTAAAAGGATTGGCAGCGG
TCCTTGCCCCCTCTCGCGCAGCACATTGCGCTTCTCGAGGGTCCGAGGTCAAAGACGGTGGTCATCTTCGTGGGTCGCAG
GCCCGGAGCCGCCCTCGAGAAGCGCAATGTGCTGCGCGAGAGGGGGCAAGGACCGCTGCCAATCCTTTTAAGGCGAGTCC
ACACGCGCGGAGGCGGGACAGGCGCCCAACACCAAGCAGAGCTTGAGGGTGTAGATGACGCTCGAACAGGCATGCCCCAT
GGAATACCAAGGGGCGCAATGTGCGTTCAAAGATTCGATGATTCACT
>OTU306
GTACCCTCAAGCTTTGCTTGGTGTTGGGCGTCTTGTCTACCTCTTTAGCGGATAGACTCGCCTTAAAGTAATTGGCAGCC
AGTGTTTTTGGCAGTAAGCGCAGCACATTTTGCGTCTTAGTAAGTGAGAAAGAGGCTTTGTGGATGCCACTGTTTAGGGA
CTAAGACGCAAAATGTGCTGCGCTTACTGCCAAAAACACTGGCTGCCAATTACTTTAAGGCGAGTCTATCCGCTAAAGAG
GTAGACAAGACGCCCAACACCAAGCAAAGCTTGAGGGTACAAATGACGCTCGAACAGGCATGCCCCATGGAATACCAAGG
GGCGCAATGTGCGTTCAAAGATTCGATGATTCACTGAATTCTGCAAT
>OTU307
GTACCCTCAAGCTTTGCTTGGTGTTGGGCGTTTTGTCCTCTTCTAGAGGACTCGCCTCAAAACAATTGGCAGCCGGCATA
TTGGTATCGGAGCGCAGCACAAGTCGCACTTCTTTCCATGACATTCATGGAAAGAAGTGCGACTTGTGCTGCGCTCCGAT
ACCAATATGCCGGCTGCCAATTGTTTTGAGGCGAGTCCTCTAGAAGAGGACAAAACGCCCAACACCAAGCAAAGCTTGAG
GGTACAAATGACGCTCGAACAGGCATGCCCCATGGAATACCAAGGGGCGCAATGTGCGTTCAAAGATTCGATGATTCACT
GAATTCTGCAATTCACACTACTTATCACCCTTTGCTGCGTTCATGTA
>OTU308
ACACCCTCAAGCTCTGCTTGGTGTTGGGCGTCTGTCCCGCCTCTGCGCGCGGACTCGCCCCAAATTCATTGGCAGCGGTC
CTTGCCTCCTCTCGCGCAGCACATTTGCGTTTCTCGAGGTGTGTTGCTTCGTGGACGCGGGCCGCGCACCTCGAGAAACG
CAAATGTGCTGCGCGAGAGGAGGCAAGGACCGCTGCCAATGAATTTGGGGCGAGTCCGCGCGCAGAGGCGGGACAGACGC
CCAACACCAAGCAGAGCTTGAGGGTGTAGATGACGCTCGAACAGGCATGCCCCATGGAATACCAAGGGGCGCAATGTGCG
TTCAAAGATTCGATGATTCACTGAATTCTGCAATTCACACTACTTAT
>OTU309
GTACCCTCAAGCTTTGCTTGGTGTTGGGCGTCTTGTCTACCTCTTTAGCGGATAGACTCGCCTTAAAGTAATTGGCAGCC
AGTGTTTTTGGCAGTAAGCGCAGCACATTTTGCGTCTTAGTGGCTTTGTGGATGCCACTGTTTAGGGACTAAGACGCAAA
ATGTGCTGCGCTTACTGCCAAAAACACTGGCTGCCAATTACTTTAAGGCGAGTCTATCCGCTAAAGAGGTAGACAAGACG
CCCAACACCAAGCAAAGCTTGAGGGTACAAATGACGCTCGAACAGGCATGCCCCATGGAATACCAAGGGGCGCAATGTGC
GTTCAAAGATTCGATGATTCACTGAATTCTGCAATTCACACTACTTA
>OTU310
CACCACTCAAGCTATGCTTGGTATTGGGCGTCGTCCTTAGTTGGGCGCGCCTTAAAGACCTCGGCGAGGCCACTCCGGCT
TAGATCGGAAGAGCACACGTCTGAACTCCAGTCACACTGATAAGCCGGAGTGGCCTCGCCGAGGTCTTTAAGGCGCGCCC
AACTAAGGACGACGCCCAATACCAAGCATAGCTTGAGTGGTGTAATGACGCTCGAACAGGCATGCCCCTCGGAATACCAA
GGGGCGCAATGTGCGTTCAAAGATTCGATGATTCACTGAATTCTGCAATTCACATTACTTATCACCCTTCGCTGCGTTCA
TGTACACAAAAAGATCGGAAGAGCGTCGTGTAGGGAAAGAGTGTAGA
>OTU311
TCAACCCTCAAGCACTGCTTGGTGTTGGGCCCGGCGGTGCCGCCGCGGGCCTCAAACATAGTGACGGCCTCCGCTGAAGC
CTCTACGAAGTAGAATGCGCGACGTCTTGGCTGACGGCGGGCTTTCAGAAGAGTTGAGACTCCCTTCCCGCCGTCAGCCA
AGACGTCGCGCATTCTACTTCGTAGAGGCTTCAGCGGAGGCCGTCACTATGTTTGAGGCCCGCGGCGGCACCGCCGGGCC
CAACACCAAGCAGTGCTTGAGGGTTGATAATGACGCTCGAACAGGCATGCCCGTCGGAATACCAACGGGCGCAATGTGCG
TTCAAAGATTCGATGATTCACTGAATTCTGCAATTCACATTACTTAT
>OTU312
GTACCTTCAAGCTCTGCTTGGTGTTGGGTGTTTGTCTCGCCTCTGCGTGTAGACTCGCCTTAAAACAGATCGGAAGAGCA
CACGTCTGAACTCCAGTCACACTGATATATCTCGTATGCCGGTTTTAAGGCGAGTCTACACGCAGAGGCGAGACAAACAC
CCAACACCAAGCAGAGCTTGAAGGTACAAATGACGCTCGAACAGGCATGCCCCATGGAATACCAAGGGGCGCAATGTGCG
TTCAAAGATTCGATGATTCACTGAATTCTGCAATTCACACTACTTATCGCCCTTTGCTGCGTTCGACTGATGAAAAAGAT
CGGAAGAGCGTCGTGTAGGGAAAGAGTGTAGATCTCGGTGGTCGCCG
>OTU313
AACCCTCAAACCCAAGTTTTGGATTTCGGTCCATGCTTGAGTTTGGATTTGGATGTTTGCCGGTGATGAACCGACTCATC
TTAAAAGTATTAGCTGGATCTGTCTATATGACTGGTTTGACGGATGCACTTAAAGTGATGGTTTAGTTAGCAGACAATAG
TCTAGGTCCTGGCCATCCGAAGATGTCCTCAGCAAAATACTTATTATGCCAAGTCAAACCAGTCATATAGACAGATCCAG
CTAATACTTTTAAGATGAGTCGGTTCATCACCGGCAAACATCCAAATCCAAACTCAAGCATGGACCGAAATCCAAAACTT
GGGTTTGAGGGTTTCATGACACTCAAACAGGCATGCTCCTCGGAATA
>OTU314
AACCCTCAAACCCAAGTTTTGGATTTCGGTCCATGCTTGAGTTTGGATTTGGATGTTTGCCGGTGATGAACCGACTCATC
TTAAAAGTATTAGCTGGATCTGTCTATATGACTGGTTTGACTGGTTTAGTTAGCAGACAATAGTCTAGGTCCTGGCCATC
CGAAGATGTCCTCAGCAAAATACTTATTATGCCAAGTCAAACCAGTCATATAGACAGATCCAGCTAATACTTTTAAGATG
AGTCGGTTCATCACCGGCAAACATCCAAATCCAAACTCAAGCATGGACCGAAATCCAAAACTTGGGTTTGAGGGTTTCAT
GACACTCAAACAGGCATGCTCCTCGGAATACCAAGGAGCGCAAGGTG
>OTU315
AACCTCACTCCACTTGGGTTTTTGCCTGAGTGGTAGTGTATTGGGTGTTGCCTTGCCAAAGGCTCGCCTTAAAAGAATAA
GCACCTTGGATGTAATACGTTTCATCCTTTCGGGTGGCTAATTAGCCACCCGAAAGGATGAAACGTATTACATCCAAGGT
GCTTATTCTTTTAAGGCGAGCCTTTGGCAAGGCAACACCCAATACACTACCACTCAGGCAAAAACCCAAGTGGAGTGAGG
TTTCATGACACTCAAACAGGCATGCCCTTCGGAATACCAAAGGGCGCAAGGTGCGTTCAAAGATTCGATGATTCACTGAA
TTCTGCAATTCACATTACTTATCGCCCTTCGCTGCGTTCGACTGATG
>OTU316
GTACCCTCAAGCTTTGCTTGGTGTTGGGCGTCTTTTGTCTCCAGTTCGCTGGAGACTCGCCTTAAAGTCATTGGCAGCCG
GCCTACTGGTTTCGGAGCGCAGCACAAGTCGCACTCTCTATGTTGAAAAAAAGGCTTAATGGATGCTAGACCTTTGCTGA
TAGAGAGTGCGACTTGTGCTGCGCTCCGAAACCAGTAGGCCGGCTGCCAATGACTTTAAGGCGAGTCTCCAGCGAACTGG
AGACAAAAGACGCCCAACACCAAGCAAAGCTTGAGGGTACAAATGACGCTCGAACAGGCATGCCCTTTGGAATACCAAAG
GGCGCAATGTGCGTTCAAAGATTCGATGATTCACTGAATTCTGCAAT
>OTU317
AGACTCAACCTCCCCGGTTTATGATCGGGACGGGTTGGATATGGGCGCTGCCGATTGCCGGCTCGCCTTAAATGTCTTAG
CGGGCTCAGAAGCCCCGACCTAGCGTAATAAGTTTCGCTGGAAGGTGCCCAAGGGCAGTTGTGAGCGGTCATCCGCACCC
TCGCCAGCGAAACTTATTACGCTAGGTCGGGGCTTCTGAGCCCGCTAAGACATTTAAGGCGAGCCGGCAATCGGCAGCGC
CCATATCCAACCCGTCCCGATCATAAACCGGGGAGGTTGAGTCTACATGACACTCAAACAGGCATGCCCTTCGGAATACC
AAAGGGCGCAAGGTGCGTTCAAAGATTCGATGATTCACTGAATTCTG
>OTU318
AACCCTCAAACCCAAGTTTTGGATTTCGGTCCATGCTTGAGTTTGGATTTGGATGTTTGCCGGTGATGAACCGACTCATC
TTAAAAGTATTAGCTGGATCTGTCTATATGACTGGTTTGACGAGGCCAGATGTCAAAGTTACACAATGAGTAACATCCAA
GGATGCACTTAAAGTGATGGTTTAGTTAGCAGACAATAGTCTAGGTCCTGGCCATCCGAAGATGTCCTCAGCAAAATACT
TATTATGCCAAGTCAAACCAGTCATATAGACAGATCCAGCTAATACTTTTAAGATGAGTCGGTTCATCACCGGCAAACAT
CCAAATCCAAACTCAAGCATGGACCGAAATCCAAAACTTGGGTTTGA
>OTU319
CAACCCTCAAGCTTAGCTTGGTATTGAGTCTATGTCAGTAATGGCAGGCTCAGATCGGAAGAGCACACGTCTGAACTCCA
GTCACACTGATATATCTCGTATGCCGTCTTCTGCTTGAAAAGAGCCTGCCATTACTGACATAGACTCAATACCAAGCTAA
GCTTGAGGGTTGAAATGACGCTCGAACAGGCATGCCCCCCGGAATACCAAGGGGCGCAATGTGCGTTCAAAGATTCGATG
ATTCACTGAATTCTGCAATTCACATTACTTATCGCCCTTCGCTGCGTTCGACTGATGAAAAAGATCGGAAGAGCGTCGTG
TAGGGAAAGAGTGTAGATCTCGGTGGTCGCCGTATCATTaaaaaaaa
>OTU320
AACTCTCAACCCCCTCATTTTGTAATGAAATGCAGCGCGGGCTTGGATTATGGCTGTCTGTCGGCGTAACTGCCGACTCA
GCTGAAATATACGAGCAACCCAGTTTAAAACCCTGACGGCTGAGGTCTAAAGCTTAAATTGTAAATGCATTAGAAGCACC
ACTAACGATTTAAAGGTTAGACGTCCTCAGCGAAATAGTTATTACGCCGAGTCAAGCCGTCAGGGTTTTAAACTGGGTTG
CTCGTATATTTCAGCTGAGTCGGCAGTTACGCCGACAGACAGCCATAATCCAAGCCCGCGCTGCATTTCATTACAAAATG
AGGGGGTTGAGAGTTTCATGACACTCAAACAGACATACTCTTCGGAA
>OTU321
CACCACTCAAGCCTCGCTTGGTATTGGGCAACGCGGTCCGCCGCGTGCCTCAAATCGTCCGGCTGGGTCTTCTGTCCCCT
AGATCGGAAGAGCACACGTCTGAACTCCAGTCACACTGATAAGGGGACAGAAGACCCAGCCGGACGATTTGAGGCACGCG
GCGGACCGCGTTGCCCAATACCAAGCGAGGCTTGAGTGGTGAAATGACGCTCGAACAGGCATGCCCCCCGGAATACCAGG
GGGCGCAATGTGCGTTCAAAGATTCGATGATTCACTGAATTCTGCAATTCACATTACTTATCGCCCTTCGCTGCGTTCGA
CTGATGAAAAAGATCGGAAGAGCGTCGTGTAGGGAAAGAGTGTAGAT
>OTU322
AACTCTCAACCCCCTCATTTTGTAATGAAATGCAGCGCGGGCTTGGATTATGGCTGTCTGTCGGCGTAACTGCCGACTCA
GCTGAAATATACGAGCAACCCAGTTTAAAACCCTGACGGCTGTTATTACGCCGAGTCAAGCCGTCAGGGTTTTAAACTGG
GTTGCTCGTATATTTCAGCTGAGTCGGCAGTTACGCCGACAGACAGCCATAATCCAAGCCCGCGCTGCATTTCATTACAA
AATGAGGGGGTTGAGAGTTTCATGACACTCAAACAGACATACTCTTCGGAATACCAAAGAGTGCAAGGTGCGTTCAAAGA
TTCGATGATTCACTGAATTCTGCAATTCACATTACGTATCGCCCTTC
>OTU323
TAATTTCAAACCCCTTGTCTTTGTTGACTCGGTTTGGTTTGGACTTGGAGGTTTGCCGGCGTTTGATGCCCACTTGATTG
CAGGCGTTTGTCGGCTCCTCTTAAATTCATTAGCCGGACTTGAAGCGGACCCATTAGGCAAGCACCCCGGCGAACACTTT
ACTATTACACCGGTTTAATGCGAACCAAAGTCCGGCTAATGAATTTAAGAGGAGCCGACAAACGCCTGCAATCAAGTGGG
CATCAAACGCCGGCAAACCTCCAAGTCCAAACCAAACCGAGTCAACAAAGACAAGGGGTTTGAAATTAACATGACACTCA
AACAGGCATGCCCCTCGGAATACCAAGGGGCGCAAGGTGCGTTCAAA
>OTU324
AATCATCAACTTATAAGCCTTTCATGGGTCTGTAAGCTTGGACTTGGAGGCCTGTCGGCGGTCAACGTCGGCTCCTCTCA
AATGTATTAGCTTGGTTCCTTGCGGATCGGCTCCCGGTGTGTTAGAAGCTCGCCAAACGCTTCACGGTCACAGCGTAGAC
ATTATCACACCGGGAGCCGATCCGCAAGGAACCAAGCTAATACATTTGAGAGGAGCCGACGTTGACCGCCGACAGGCCTC
CAAGTCCAAGCTTACAGACCCATGAAAGGCTTATAAGTTGATGATTTCATGACACTCAAACAGGCGTGCTCCTCGGAATA
CCAAGGAGCGCAAGGTGCGTTCAAAGATTCGATGATTCACTGAATTC
>OTU325
AACTCTCAACCCCCTTGTTTTGTAATGAAGCAGGCGTGGGCTTGGATTATGGCTGTCTGCTGGACTCTTTAAGTAGAGAC
CGGCTCGGCTGAAATACACGAGTAACCCAGTTTGAATATTAGCTGACGCTACGACGCATTAGAAGCACCACTATCTTGAT
ATGAAACGTCCTCAGCGAAATAAAGCTATTACGCCGAGTCAAACCGTTAATATTCAAACTGGGTTACTCGTGTATTTCAG
CCGAGCCGGTCTCTACTTAAAGAGTCCAGCAGACAGCCATAATCCAAGCCCACGCCTGCTTCATTACAAAACAAGGGGGT
TGAGAGTTTCATGACACTCAAACAGACATACTCTTCGGAATACCAAA
>OTU326
CAACCCTCAAGCTCTGCTTGGTATTGGGCATCGCAGGAGCCTGTCTCCGGCGTGCCTCAAAGCCATCGGCGGTGGTGCCT
TTCTCTAAGCGTGGTAGAATTTTTATTCGCTTCTGAGTTGGGATCCGAGGTCAACCTGAGAAAGTGGGCGCGAGGCCCGG
TTTATCCGGCGGGTGAGACCCAACTCAGAAGCGAATAAAAATTCTACCACGCTTAGAGAAAGGCACCACCGCCGATGGCT
TTGAGGCACGCCGGAGACAGGCTCCTGCGATGCCCAATACCAAGCAGAGCTTGAGGGTTGAAATGACGCTCGAACAGGCA
TGCCCCCCGGAATACCAGGGGGCGCAATGTGCGTTCAAAGATTCGAT
>OTU327
AAACCTTCAAGCTCAGCTTGGTGATGGGTGACTGTCCCCTCCCTTCGCGGGGGGACTCGCCTCAAAAACATTGGCGGCCG
GTACATTGGCTTCGAGCGCAGCAGAAACGCGGTCTCGAGCCCCCTACCTGATCCGAGGTCAAAATAAAGAATGAGGCTTA
TGGGAGCCGATCCACCGGGCTCGAGACCGCGTTTCTGCTGCGCTCGAAGCCAATGTACCGGCCGCCAATGTTTTTGAGGC
GAGTCCCCCCGCGAAGGGAGGGGACAGTCACCCATCACCAAGCTGAGCTTGAAGGTTTAAATGACGCTCGAACAGGCATG
CCCTAAGGAATACCAAAGGGCGCAATGTGCGTTCAAAGATTCGATGA
>OTU328
AATTCTCAACCCCTCCAGTTGTGATGGGGCTTGGATATGGGAGTTTGCGGGTCCTTTATCAGTAAAGGTCAGCTCTCCTG
AAATACATTAGCGGAACCGTTTGCAGTCCCGTCACTAGTGTTTATCACACTAGTGACGGGACTGCAAACGGTTCCGCTAA
TGTATTTCAGGAGAGCTGACCTTTACTGATAAAGGACCCGCAAACTCCCATATCCAAGCCCCATCACAACTGGAGGGGTT
GAGAATTTAATGACACTCAAACAGGCATGCTCCTCGGAATACCAAGGAGCGCAAGGTGCGTTCAAAGATTCGATGATTCA
CTGAATTCTGCAATTCACATTACTTATCGCCCTTCGCTGCGTTCCAT
>OTU329
AATTCTCAACCCCTCCAGTTGTGATGGGGCTTGGATATGGGAGTTTGCGGGTCCTTTATCAGTAAAGGTCAGCTCTCCTG
AAATACATTAGCGGAACCGTTTGCAGTCCCGTCACTAGTGTGAGCAATCATCACAGTGTAGATAATTATCACACTAGTGA
CGGGACTGCAAACGGTTCCGCTAATGTATTTCAGGAGAGCTGACCTTTACTGATAAAGGACCCGCAAACTCCCATATCCA
AGCCCCATCACAACTGGAGGGGTTGAGAATTTAATGACACTCAAACAGGCATGCTCCTCGGAATACCAAGGAGCGCAAGG
TGCGTTCAAAGATTCGATGATTCACTGAATTCTGCAATTCACATTAC
>OTU330
AACCTCACCCCACTTGGGTTTTTGCCTGAGCGGTGGTGTATTGGGTGTTGCCTTGCTAAAGGCTCGCCTTAAAGACATAA
GCACCTTGGATGTAATACGTTTCATCCTTCTGGGTGGCTGAGCCCTACCTGATTTGAGGCCAGATCATGAATATGTGGGG
TTATCAGCCACCCAGAAGGATGAAACGTATTACATCCAAGGTGCTTATGTCTTTAAGGCGAGCCTTTAGCAAGGCAACAC
CCAATACACCACCGCTCAGGCAAAAACCCAAGTGGGGTGAGGTTTCATGACACTCAAACAGGCATGCCCTTCGGAATACC
AAAGGGCGCAAGGTGCGTTCAAAGATTCGATGATTCACTGAATTCTG
>OTU331
CAACCCTCAAGCCCTGCTTGGTGTTGGGGACCGGCTCAGCGGGTGCGGGCTTCGGCCCGTCCCGTGCCGCCCCCGAAATG
GATCGGCGGTCTCGTCGCAGCCTTCTTTGCGTAGTAACATACGGCAGTGGCCGCGCCGCGCTCCTGTTGCGAGGTGGTAT
GTTACTACGCAAAGAAGGCTGCGACGAGACCGCCGATCCATTTCGGGGGCGGCACGGGACGGGCCGAAGCCCGCACCCGC
TGAGCCGGTCCCCAACACCAAGCAGGGCTTGAGGGTTGAAATGACGCTCGAACAGGCATGCCCGCCAGAATACTGGCGGG
CGCAATGTGCGTTCAAAGATTCGATGATTCACTGAATTCTGCAATTC
>OTU332
AATCTCAATCTAATATGTTTTCTGAACATGTTAGGCTTGGACTTGGGTGTCTGCCAGCAATGGCTCACCTCAAATGACTT
AGTGGAACATCCCACATCAGTGTTAGACGTAATAAGTTTCGAGAGACGAAACTTATTACGTCTAACACTGATGTGGGATG
TTCCACTAAGTCATTTGAGGTGAGCCATTGCTGGCAGACACCCAAGTCCAAGCCTAACATGTTCAGAAAACATATTAGAT
TGAGATTTCATGACACTGAAACAGGCATGCCTTTCGGAATACCAAAAGGCGCAAGGTGCGTTCAAAGATTCGATGATTCA
CTGAATTCTGCAATTCACATTACTTATCGCCCTTTGCTGCGTTCGAC
>OTU333
AATCTCAATCTAATATGTTTTCTGAACATGTTAGGCTTGGACTTGGGTGTCTGCCAGCAATGGCTCACCTCAAATGACTT
AGTGGAACATCCCACATCAGTGTTAGACGTAATAAGTTTCGAAAGGTGCGCGATGGCAGGTTTTGAGCAGTCATCACCAC
AAGGAGAGACGAAACTTATTACGTCTAACACTGATGTGGGATGTTCCACTAAGTCATTTGAGGTGAGCCATTGCTGGCAG
ACACCCAAGTCCAAGCCTAACATGTTCAGAAAACATATTAGATTGAGATTTCATGACACTGAAACAGGCATGCCTTTCGG
AATACCAAAAGGCGCAAGGTGCGTTCAAAGATTCGATGATTCACTGA
>OTU334
AATCTCAATCTAATATGTTTTCTGAACATGTTAGGCTTGGACTTGGGTGTCTGCCAGCAATGGCTCACCTCAAATGACTT
AGTGGAACATCCCACATCAGTGTTAGACGTAATAAGTTTCGGGCAGGTTTTGAGCAGTCATCACCACAAGGAGAGACGAA
ACTTATTACGTCTAACACTGATGTGGGATGTTCCACTAAGTCATTTGAGGTGAGCCATTGCTGGCAGACACCCAAGTCCA
AGCCTAACATGTTCAGAAAACATATTAGATTGAGATTTCATGACACTGAAACAGGCATGCCTTTCGGAATACCAAAAGGC
GCAAGGTGCGTTCAAAGATTCGATGATTCACTGAATTCTGCAATTCA
>OTU335
GTACCTTCAAGCTCTGCTTGGTGTTGGGTGTTTTGTCTCGCCTCCGCGCGCAGACTCGCCTTAAAACAATTGGCAGCCGG
CGTATTGATTTCGGAGCGCAGTACATCTCGCGCTTTGCACTGAGTGTAAAAATGTACTTTTGGACGTCGTCGTTATGAGT
GCAAAGCGCGAGATGTACTGCGCTCCGAAATCAATACGCCGGCTGCCAATTGTTTTAAGGCGAGTCTGCGCGCGGAGGCG
AGACAAAACACCCAACACCAAGCAGAGCTTGAAGGTACAAATGACGCTCGAACAGGCATGCCCCATGGAATACCAAGGGG
CGCAATGTGCGTTCAAAGATTCGATGATTCACTGAATTCTGCAATTC
>OTU336
AACTCTCAAACCCAAGTTTTGGATTTCGATCCATGCTTGAGTTTGGATTTGGATGTTTGCCGGTGATAAGCCGACTCATC
TTAAAAGTATTAGCTAGATCTGTCTCTATGACTGGTTTGACTGTCAAAGTTACACAATGAGTAACATCCGAAGATGCACT
TAAAGTGATGGTTTAGTTAGCAGACAATAGTCTAGGTCCTGGCCATCCGAAGATGTCCTCAGCAAAATACTTATTATGCC
AAGTCAAACCAGTCATAGAGACAGATCTAGCTAATACTTTTAAGATGAGTCGGCTTATCACCGGCAAACATCCAAATCCA
AACTCAAGCATGGATCGAAATCCAAAACTTGGGTTTGAGAGTTTCAT
>OTU337
CCTTCTCAAACCTTAGGGTTTGGTAGTGAGTGATACTCTTTCTAGGGTTAACTTGAAAATGCTGGCCATCTGGCTGTTGC
TGGCTGAGGCTTTAGTCCAGTCTGCTGATACTCTGCGTATTCTGTTCGCCAGGTTGTCTGTACTTTTAGCAAAAGTCTTT
GTAGCGTCCGCTCAAGCCCCCACGAGTTGGTAAAACCTAATACGCAGAGTATCAGCAGACTGGACTAAAGCCTCAGCCAG
CAACAGCCAGATGGCCAGCATTTTCAAGTTAACCCTAGAAAGAGTATCACTCACTACCAAACCCTAAGGTTTGAGAAGGA
AATGACGCTCAAACAGGCATGCCCTCTGGAATACCAGAGGGCGCAAT
>OTU338
CCTTCTCAAACCTTAGGGTTTGGTAGTGAGTGATACTCTTTCTAGGGTTAACTTGAAAATGCTGGCCATCTGGCTGTTGC
TGGCTGAGGCTTTAGTCCAGTCTGCTGATACTCTGCGTATTCTTTTAGCAAAAGTCTTTGTAGCGTCCGCTCAAGCCCCC
ACGAGTTGGTAAAACCTAATACGCAGAGTATCAGCAGACTGGACTAAAGCCTCAGCCAGCAACAGCCAGATGGCCAGCAT
TTTCAAGTTAACCCTAGAAAGAGTATCACTCACTACCAAACCCTAAGGTTTGAGAAGGAAATGACGCTCAAACAGGCATG
CCCTCTGGAATACCAGAGGGCGCAATGTGCGTTCAAAGATTCGATGA
>OTU339
GTACCTTCAAGCTCTGCTTGGTGTTGGGTGTTTGTCCCGCCTTTGTGCGCGGACTCGCCTTAAAGCAATTGGCAGCCGGC
GTATTAGTTTCGGAGCGCAGCACAAATCGCGCTCTGTGTCTAGAGTGTAAAATAGTCTTGATGGATGCTACCGTATAAGA
CACAGAGCGCGATTTGTGCTGCGCTCCGAAACTAATACGCCGGCTGCCAATTGCTTTAAGGCGAGTCCGCGCACAAAGGC
GGGACAAACACCCAACACCAAGCAGAGCTTGAAGGTACAAATGACGCTCGAACAGGCATGCCCCATGGAATACCAAGGGG
CGCAATGTGCGTTCAAAGATTCGATGATTCACTGAATTCTGCAATTC
>OTU340
GTACCCTTAAGCTTTGCTTAGTGTTAGGCGTCTTTTGTCTCTAGTTCGCTGGAGACTTGCCTTAAAGTCATTGGCAGCTG
GCCTACTAGTTTCGGAGCGCAGCACAAGTCGCGCTCTTTGCCTAGACGCTAACCTTAGCTGGCAAAGAGCGCGACTTGTG
CTGCGCTCCGAAACTAGTAGGCCAGCTGCCAATGACTTTAAGGCAAGTCTCCAGCGAACTAGAGACAAAAGACGCCTAAC
ACTAAGCAAAGCTTAAGGGTACAAATGACGCTCAAACAGGCATGCCCTTTAGAATACCAAAGGGCGCAATGTGCGTTCAA
AGATTCAATGATTCACTAAATTCTGCAATTCACACTACGTATCGCCC
>OTU341
CTGCCCTCAAGCACGGCTTGTTTGTTGGGTCTTGTTCCCCCGGGAACAGGCCCGAAAGGCAGTGGCGGCACCGTCCGATC
CTCGAGCGTATGGGGCTTTGTCACCCGCTCTGTAGGCCCGGGAAAAAGATTGATTGGGGTCGGCAAGCGCCGGCCGGGCC
TACAGAGCGGGTGACAAAGCCCCATACGCTCGAGGATCGGACGGTGCCGCCACTGCCTTTCGGGCCTGTTCCCGGGGGAA
CAAGACCCAACAAACAAGCCGTGCTTGAGGGCAGCAATGACGCTCGGACAGGCATGCCCCCCGGAATACCAGGGGGCGCA
ATGTGCGTTCAAAGACTCGATGATTCACTGAATTCTGCAATTCACAT
>OTU342
CACCCCCTCCAGCTGCCTTTGTGTGGCTGCGGTGTTGGGGCTCGTCGCGATGCGGCGGCCCTTAAAGACAGTGGCGGTCC
CGGCGTGGGCTCTACGCGTAGTAACTTGCTTCTCGCGACAGCCTACCTGATTCGAGGTCAACCTGTGATCCATGTGACTG
GAGCTAAAGGGGGTTGTTCTGGCAAGCCACCGTCGTCACTCTGTCGCGAGAAGCAAGTTACTACGCGTAGAGCCCACGCC
GGGACCGCCACTGTCTTTAAGGGCCGCCGCATCGCGACGAGCCCCAACACCGCAGCCACACAAAGGCAGCTGGAGGGGGT
GTTATGACGCTCGAACAGGCATGCCCCTCGGAATACCAAGGGGCGCA
>OTU343
AACCTCACCCCACCTGGGTTTTTCTAGGTGGTCGGTGGATTGGGCGTCTGCCGTTACTGGCTCGCCTGAAATGCAGATCG
GAAGAGCACACGTCTGAACTCCAGTCACACTGATATATCTCGCATTTCAGGCGAGCCAGTAACGGCAGACGCCCAATCCA
CCGACCACCTAGAAAAACCCAGGTGGGGTGAGGTTTCATGACACTCAAACAGGCATGCCCTTCGGAATACCAAAGGGCGC
AAGGTGCGTTCAAAGATTCGATGATTCACTGAATTCTGCAATTCACATTACTTATCGCCCTTCGCTGCGTTCAGTCGTAC
AAAAAGATCGGAAGAGCGTCGTGTAGGGAAAGAGTGTAGATCTCGGT
>OTU344
CGACCCTCAAGCCCCAGCCGCTTGGTGTTGGGAGACCACCCCGCAGCCCGCGGGGTAGCTCCTTAAAGTCATTGGCGGGT
GCCGGTGTTTTGCCCCCCGAGCGTAGTAATGCTTCTTTTTCGAAATGGGGGTTGGTGGCTAGGGGCCGGGGCTCCAGCAC
GAGCGAGAAAAAGAAGCATTACTACGCTCGGGGGGCAAAACACCGGCACCCGCCAATGACTTTAAGGAGCTACCCCGCGG
GCTGCGGGGTGGTCTCCCAACACCAAGCGGCTGGGGCTTGAGGGTCGAAATGACGCTCGAACAGGCATGCCCACTAGAAT
ACTAATGGGCGCAATGTGCGTTCAAAGATTCGATGATTCACTGAATT
>OTU345
CTAACATCATCTCAGTTCTCTTTGGAGAATTGGACAATGAGTTGTCTCTCTGTTATAGGAGAGTCACTTGAAGCATACCT
GGGATTTCGTTTGCACACTTCTCTGTCAAAAGAGAGCTGTTCATTTTCGTTTGTATTTCCTGCATCCTTTTCTATCTCTA
TCttttttttCTCTCGGGAAAAAGGGAAGAGACGTGGATAATATCCAATACGTCTTTTCTTACAAGATTAGAGACTGAAG
AGCGTAGGAGAGAGAAAATAAACAGTCACCAACGTGGAAATGATCCAGACACTGTTTTGTTGTTGTTTCGCTATCCCTTT
TTTTCATAAAAGGCTCTGGGTTGAAACCAACATAAAATCAAACCGAA
>OTU346
TTAAACCCTTTACCAAATATCTTTTTTCTGTCAAGGCAAAAAGACTTTGTTAGACTATGAGACTCTTAAGCCTTTAAAAG
CTTAAAGACTTTaaaaaaaaTTTGTTCCAACCTCCCAACGAATTTGCTAAATGGCTTATGGTAGCGTTTTCTTGGTTAGA
AAAGCATGATCAATTGGGCCTTAAAAACCCATTTCATTTGTTCAACTAACTTTAGGTTACgctttctttttttctctttg
ctttctttgtctcttttttAGGAGAGAGTTCCAAAGTCTTTAAAGaaaaaaaaaGGCCTTGCCTTACTGCAAATACAAAG
TGAAGGGAATAATTAAAAATATTATGAAGATGATGAGTCTTTCAAAC
>OTU347
AACCTCACTCCACTTGGGTTTTCGCCTGAGTGGTAGTGTATTGGGTGTTGCCTTGCCAAAGGCTCGCCTTAAAAGAATAA
GCACCTTGGATGTAATACGTTTCATCCTTCTGGGTGGCTAAGATCATGAGATATGTGGGGTTATTAGCCACCCAGAAGGA
TGAAACGTATTACATCCAAGGTGCTTATTCTTTTAAGGCGAGCCTTTGGCAAGGCAACACCCAATACACTACCACTCAGG
CGAAAACCCAAGTGGAGTGAGGTTTCATGACACTCAAACAGGCATGCCCTTCGGAATACCAAAGGGCGCAAGGTGCGTTC
AAAGATTCGATGATTCACTGAATTCTGCAATTCACATTACTTATCGC
>OTU348
CACCACTCAAGCCTCGCTTGGTATTGGGCAACGCGGTCCGCCGCGTGCCTCAAATCGTCCGGCTGGGTCTTCTGTCCCCT
AAGCGTTGTGGAAACAGATCGGAAGAGCACACGTCTGAACTGTTTCCACAACGCTTAGGGGACAGAAGACCCAGCCGGAC
GATTTGAGGCACGCGGCGGACCGCGTTGCCCAATACCAAGCGAGGCTTGAGTGGTGAAATGACGCTCGAACAGGCATGCC
CCCCGGAATACCAGGGGGCGCAATGTGCGTTCAAAGATTCGATGATTCACTGAATTCTGCAATTCACATTACTTATCGCC
CTTCGCTGCGTTCGTGTGTGTAAAAAGATCGGAAGAGCGTCGTGTAG
>OTU349
GTACCCTCAAGCTTTGCTTGGTGTTGGGCGTTTTGTCCTCTTCTAGAGGACTCGCCTCAAAACAATTGGCAGCCGGCATA
TTGGTATCGGAGCGCAGCACAAGTCGCACTTCTTTCCATGATGGATGCCAACATTCATGGAAAGAAGTGCGACTTGTGCT
GCGCTCCGATACCAATATGCCGGCTGCCAATTGTTTTGAGGCGAGTCCTCTAGAAGAGGACAAAACGCCCAACACCAAGC
AAAGCTTGAGGGTACAAATGACGCTCGAACAGGCATGCCCCATGGAATACCAAGGGGCGCAATGTGCGTTCAAAGATTCG
ATGATTCACTGAATTCTGCAATTCACACTACTTATCGCCCTTCGCTG
>OTU350
GTACCTTCAAGCTCTGCTTGGTGTTGGGTGTTTGTCTCCTGTAGACTCGCCTTAAAACAATTGGCAGCCGGCGTATTGAT
TTCGGAGCGCAGTACATCTCGCGCCTTGCACTCATAACGACGTGTAAAAATGTACTTTTGGATGTCGTCGTTATGAGTGC
AAGGCGCGAGATGTACTGCGCTCCGAAATCAATACGCCGGCTGCCAATTGTTTTAAGGCGAGTCTACAGGAGACAAACAC
CCAACACCAAGCAGAGCTTGAAGGTACAAATGACGCTCGAACAGGCATGCCCCATGGAATACCAAGGGGCGCAATGTGCG
TTCAAAGATTCGATGATTCACTGAATTCTGCAATTCACACTACTTAT
>OTU351
AATCTCAACCATTAGGGTTTCTTAATGGCTTGGATTTGGGCGCTGCCACTTGCCTGGCTCGCCTTAAAAGAGTTAGCGTA
TTAACTTGTCGAAGATCGGAAGAGCACACGTCTGAACTCCATCGACAAGTTAATACGCTAACTCTTTTAAGGCGAGCCAG
GCAAGTGGCAGCGCCCAAATCCAAGCCATTAAGAAACCCTAATGGTTGAGATTTCATGATACTCAAACAGGCATGCTCTC
CGGAATACCAGAGAGCGCAAGTTGCGTTCAAAGATTCGATGATTCACTGAATTCTGCAATTCACATTACTTATCGCCCTT
CGCTGCGTTCGTGTGTGTAAAAAGATCGGAAGAGCGTCGTGTAGGGA
>OTU352
AAACCTTCAAGCTCAGCTTGGTGATGGGCGACTGTccccccccTCGCGGGGGGACTCGCCTCAAAAACATTGGCGGCCGG
TACATTGGCTTCGAGCGCAGCAGAAACGCGGTCTCGAGCCCGAATAGGCTTATGGGAGCCGATCCACCGGGCTCGAGACC
GCGTTTCTGCTGCGCTCGAAGCCAATGTACCGGCCGCCAATGTTTTTGAGGCGAGTCCCCCCGCGAggggggggACAGTC
GCCCATCACCAAGCTGAGCTTGAAGGTTTAAATGACGCTCGAACAGGCATGCCCTAAGGAATACCAAAGGGCGCAATGTG
CGTTCAAAGATTCGATGATTCACTGAATTCTGCAATTCACACTACTT
>OTU353
CACCACTCAAGCTATGCTTGGTATTGGGCGTCGTCCTTAGTTGGGCGCGCCTTAAAGACCTCGGCGAGGCCACTCCGGCT
TTAGGCGTAGTAGAATTAGATCGGAAGAGCACACGTCTGAAAATTCTACTACGCCTAAAGCCGGAGTGGCCTCGCCGAGG
TCTTTAAGGCGCGCCCAACTAAGGACGACGCCCAATACCAAGCATAGCTTGAGTGGTGTAATGACGCTCGAACAGGCATG
CCCCTCGGAATACCAAGGGGCGCAATGTGCGTTCAAAGATTCGATGATTCACTGAATTCTGCAATTCACATTACTTATCG
CCCTTCGCTGCGTTCGTGTGTGTAAAAAGATCGGAAGAGCGTCGTGT
>OTU354
AACCTCACTCCACTTGGGTTTTCGCCTGAGTGGTAGTGTATTGGGTGTTGCCTTGCCAAAGGCTCGCCTTAAAAGAATAA
GCACCTTGGATGTAATACGTTTCATCCTTCTGGGTGGCTAACCTGATTTGAGGCCAGATCATGAGATATGTGGGGTTATT
AGCCACCCAGAAGGATGAAACGTATTACATCCAAGGTGCTTATTCTTTTAAGGCGAGCCTTTGGCAAGGCAACACCCAAT
ACACTACCACTCAGGCGAAAACCCAAGTGGAGTGAGGTTTCATGACACTCAAACAGGCATGCCCTTCGGAATACCAAAGG
GCGCAAGGTGCGTTCAAAGATTCGATGATTCACTGAATTCTGCAATT
>OTU355
ACACCCTCAAGCTCTGCTTGGTGTTGGGCGTCTGTCCCGCCTCTGCGCGCGGACTCGCCCCAAATTCATTGGCAGCGGTC
TTTGCCTCCTCTCGCGCAGCACAATTGCGTCTGCGAGGGGACCCCTCGCAGACGCAATTGTGCTGCGCGAGAGGAGGCAA
AGACCGCTGCCAATGAATTTGGGGCGAGTCCGCGCGCAGAGGCGGGACAGACGCCCAACACCAAGCAGAGCTTGAGGGTG
TAGATGACGCTCGAACAGGCATGCCCCATGGAATACCAAGGGGCGCAATGTGCGTTCAAAGATTCGATGATTCACTGAAT
TCTGCAATTCACACTACTTATCGCCCTTCGCTGCGTTCGTGTGTGTA
>OTU356
ACACCCTCAAGCTTTGCTTGGTGTTGGGCGTCTGTCCCGCCTCAGAGCGCGGACTCGCCCCAAAGGCATTGGCAGCGGTC
TCTTGCACCTCTCGCGCAGCACATTGCGCTTCTCGAGGCGGTCCCTACCTGATCCGAGGTCAAAGACGGTAAAAGAGCTT
GGTGGACGCGACCTCGCCGCCTCGAGAAGCGCAATGTGCTGCGCGAGAGGTGCAAGAGACCGCTGCCAATGCCTTTGGGG
CGAGTCCGCGCTCTGAGGCGGGACAGACGCCCAACACCAAGCAAAGCTTGAGGGTGTAGATGACGCTCGAACAGGCATGC
CCCACGGAATACCGAGGGGCGCAATGTGCGTTCAAAGATTCGATGAT
>OTU357
AACCTCACTCCACTTGGGTTTTCGCCTGAGTGGTAGTGTATTGGGTGTTGCCTTGCCAAAGGCTCGCCTTAAAAGAATAA
GCACCTTGGATGTAATACGTTTCATCCTTCTGGGTGGCTAATTAGCCACCCAGAAGGATGAAACGTATTACATCCAAGGT
GCTTATTCTTTTAAGGCGAGCCTTTGGCAAGGCAACACCCAATACACTACCACTCAGGCGAAAACCCAAGTGGAGTGAGG
TTTCATGACACTCAAACAGGCATGCCCTTCGGAATACCAAAGGGCGCAAGGTGCGTTCAAAGATTCGATGATTCACTGAA
TTCTGCAATTCACATTACTTATCACCCTTCGCTGCGTTCGTGTGTGT
>OTU358
CACCACTCAAGCCTCGCTTGGTATTGGGCAACGCGGTCCGCCGCGTGCCTCAAATCGTCCGGCTGGGTCTTCTGTCCCCT
AAGCGTTGAGATCGGAAGAGCACACGTCTGAACTCCAGTCACAACGCTTAGGGGACAGAAGACCCAGCCGGACGATTTGA
GGCACGCGGCGGACCGCGTTGCCCAATACCAAGCGAGGCTTGAGTGGTGAAATGACGCTCGAACAGGCATGCCCCCCGGA
ATACCAGGGGGCGCAATGTGCGTTCAAAGATTCGATGATTCACTGAATTCTGCAATTCACATTACTTATCGCCCTTCGCT
GCGTTCGTGTGTGTAAAAAGATCGGAAGAGCGTCGTGTAGGGAAAGA
>OTU359
ACACCTCACCCCCTCGGGTTTCCGATCGGGTGGACTTGGGCGCTGCCAGTTACATGGCTCGCCTTAAACGCATTAGCGGT
TGTTGACGTAATAAGTTTCGTCTTGTCGACCGCTCCTAATCTTGAGGTCAGATCATGAAGTGTCCCTAGAGACATCCCGA
AGGAGATTAGGAGCGGTCGACAAGACGAAACTTATTACGTCAACAACCGCTAATGCGTTTAAGGCGAGCCATGTAACTGG
CAGCGCCCAAGTCCACCCGATCGGAAACCCGAGGGGGTGAGGTGTTCATGACACTCAAACAGGCATGCCCTCCGGAATAC
CAGAGGGCGCAAGGTGCGTTCAAAGATTCGATGATTCACTGAATTCT
>OTU360
ATTCTTCAACCCAACTGTTTCTTGTAAACAGCTGGTGTTTGGATTCTGAGCGCTGCTGGCTTCGTGCCTAGCTCGTTCGT
AATACATCAGCATCCCTAATACAAGTTTGGATTGACTTGGCCTATTACGCCAAGTCAATCCAAACTTGTATTAGGGATGC
TGATGTATTACGAACGAGCTAGGCACGAAGCCAGCAGCGCTCAGAATCCAAACACCAGCTGTTTACAAGAAACAGTTGGG
TTGAAGAATTCATGACACTCAAACAGACATGCTCTCCGGAATACCAGAGAGCGCAAGATGCGTTCAAAGATTCGATGATT
CACTGAATTCTGCAATTCACATTACGTATCGCCCTTCGCTGCGTTCG
>OTU361
CACCACTCAAGCATCGCTTGGTATTGGGAACGGTCCGTCGCAAGGCGGGCCTTCCTCGAAGACCTCGGCGGGGTTCAACC
AACTTCGGGCGTAGTAGAGTTAAATCGAACGTCTTATAAGCAGCTTATAAGACGTTCGATTTAACTCTACTACGCCCGAA
GTTGGTTGAACCCCGCCGAGGTCTTCGAGGAAGGCCCGCCTTGCGACGGACCGTTCCCAATACCAAGCGATGCTTGAGTG
GTGTAATGACGCTCGAACAGGCATGCCCCTCGGAATACCAAGGGGCGCAATGTGCGTTCAAAGATTCGATGATTCACTGA
ATTCTGCAATTCACATTACTTATCGCCCTTCGCTGCGTTCGTATAGT
>OTU362
AAACCCTCAACCTTAGATTGGTTAACACCTTTCTTTGGCTTGGATTTGGACGTTTGCCGATGATAAGTCGGCTCGTCTTA
AAAGTAATAGCTGGATCTGTCTCGCGACATGGTTTGACTTGTGGATTAGAAAGCGGTCTTTAGTCTTGCAACGCGGCCAT
CCGAAGATGTCCTTAGCGAAATACTTATTACGCCAAGTCAAACCATGTCGCGAGACAGATCCAGCTATTACTTTTAAGAC
GAGCCGACTTATCATCGGCAAACGTCCAAATCCAAGCCAAAGAAAGGTGTTAACCAATCTAAGGTTGAGGGTTTTCATGA
CACTCAAACAGGCATGCTCCCCGGAATACCAGGGAGCGCAAGGTGCG
>OTU363
ACACCCTCAAGCCTAGCTTGGTGTTGGGCGTTGTCCGCAAGGACTCGCCTCAAATTCATTGGCAGCGGCATCGTCAGCTT
CTCGCGCAGCACATTGCGCTTCAGAAGGCTTCTGGCGGGCTTTCGAGGTCAAACTGGGTGGTATCTTAGTGGACGCGAGC
CCGCCAGAAGCCTTCTGAAGCGCAATGTGCTGCGCGAGAAGCTGACGATGCCGCTGCCAATGAATTTGAGGCGAGTCCTT
GCGGACAACGCCCAACACCAAGCTAGGCTTGAGGGTGTAAATGACGCTCGAACAGGCATGCCCAATGGAATACCAAGGGG
CGCAATGTGCGTTCAAAGATTCGATGATTCACTAAAGTCTGCAATTC
>OTU364
AAACCCTCAACCTTAGATTGGTTAACACCTTTCTTTGGCTTGGATTTGGACGTTTGCCGATGATAAGTCGGCTCGTCTTA
AAAGTAATAGCTGGATCTGTCTCGCGACATGGTTTGACTTGGTCCTACCTGATTTGAGGCCAGATGTCAAGAATATTAAT
CCGAAGATCAATGGATTAGAAAGCGGTCTTTAGTCTTGCAACGCGGCCATCCGAAGATGTCCTTAGCGAAATACTTATTA
CGCCAAGTCAAACCATGTCGCGAGACAGATCCAGCTATTACTTTTAAGACGAGCCGACTTATCATCGGCAAACGTCCAAA
TCCAAGCCAAAGAAAGGTGTTAACCAATCTAAGGTTGAGGGTTTTCA
>OTU365
CACCAATCAAGCCTGGCTTGGTATTGGGCGACGGGGGCCGTCACACGCCCCCGCGCCCCAAAGACCCGACCGGCGGGACG
GACCAAATCTCAGCGTTGTGCAAAACCATTGTCGCTGGCGATTACAGAAGAAGGGGTGTTTTCACGGCTCGGCCGTCCCA
TCTCGCCAGCGACAATGGTTTTGCACAACGCTGAGATTTGGTCCGTCCCGCCGGTCGGGTCTTTGGGGCGCGGGGGCGTG
TGACGGCCCCCGTCGCCCAATACCAAGCCAGGCTTGATTGGTGTAATGACGCTCGAACAGGCATGCCCTTCGGAATGCCA
AAGGGCGCAATGTGCGTTCAAAGATTCGATGATTCACTGAATTCTGC
>OTU366
ACACCCTCAAGCTCTGCTTGGTGTTGGGCGTCTGTCCCGCCTCTGCGCGCGGACTCGCCCCAAATTCATTGGCAGCGGTC
CTTGCCTCCTCTCGCGCAGCACATTTGCGCTTCTCGAGGTGCCCTACCTGATCCGAGGTCAAAGACTGGTAATGTTGCTT
CGTGGACGCGGGCCGCGCACCTCGAGAAGCGCAAATGTGCTGCGCGAGAGGAGGCAAGGACCGCTGCCAATGAATTTGGG
GCGAGTCCGCGCGCAGAGGCGGGACAGACGCCCAACACCAAGCAGAGCTTGAGGGTGTAGATGACGCTCGAACAGGCATG
CCCCATGGAATACCAAGGGGCGCAATGTGCGTTCAAAGATTCGATGA
>OTU367
CAACCCTCAAGCCTGGCTTGGTGTTGGGGCTCTGCGCAACGCAGTCCCTTAAATTCAGTGGCGGACACGCTAGGTCTCCG
AGCGCAGAGATCGGAAGAGCACACGTCTGAACTCCAGTCACCTGCGCTCGGAGACCTAGCGTGTCCGCCACTGAATTTAA
GGGACTGCGTTGCGCAGAGCCCCAACACCAAGCCAGGCTTGAGGGTTGAAATGACGCTCGAACAGGCATGCCCACCAGAA
TACTAGTGGGCGCAATGTGCGTTCAAAGATTCGATGATTCACTGAATTCTGCAATTCACATTACTTATCGCCCTTCGCTG
CGTTCTGTGCTGTAAAAAGATCGGAAGAGCGTCGTGTAGGGAAAGAG
>OTU368
AAACCCTCAACCTTAGATTGGTTAACACCTTTCTTTGGCTTGGATTTGGACGTTTGCCGATGATAAGTCGGCTCGTCTTA
AAAGTAATAGCTGGATCTGTCTCGCGACATGGTTTGACTTGTGTCCTTAGCGAAATACTTATTACGCCAAGTCAAACCAT
GTCGCGAGACAGATCCAGCTATTACTTTTAAGACGAGCCGACTTATCATCGGCAAACGTCCAAATCCAAGCCAAAGAAAG
GTGTTAACCAATCTAAGGTTGAGGGTTTTCATGACACTCAAACAGGCATGCTCCCCGGAATACCAGGGAGCGCAAGGTGC
GTTCAAAGATTCGATGATTCACTGAATTCTGCAATTCACATTACTTA
>OTU369
GTACCCTCAAGCTTTGCTTGGTGTTGGGCGTCTTGTCTTTATTAATCAGACTCGCCTTAAAGTAATTGGCAGCCAGTGTT
TTTGGTAGTAAGCGCAGCACAATTTGCGTCTTGGTCCCTAAAAAGTGAGAAAGAGGCTTTGTGGATGCCACTGTTTAGGG
ACCAAGACGCAAATTGTGCTGCGCTTACTACCAAAAACACTGGCTGCCAATTACTTTAAGGCGAGTCTGATTAATAAAGA
CAAGACGCCCAACACCAAGCAAAGCTTGAGGGTACAAATGACGCTCGAACAGGCATGCCCCATGGAATACCAAGGGGCGC
AATGTGCGTTCAAAGATTCGATGATTCACTGAATTCTGCAATTCACA
>OTU370
AACCTCACCCCACCTGGGTTTTTCTAGGTGGTCGGTGGATTGGGCGTCTGCCGTTACTGGCTCGCCTGAAATGCATAAGC
GCCTTGGATGTAATACGTTTCATCCTCTCGGGTGGCTGATAGCGGGTAGCCCTACCTGATTTGAGGCCAGATCATGAGAT
GTGGGATTATCAGCCACCCGAGAGGATGAAACGTATTACATCCAAGGCGCTTATGCATTTCAGGCGAGCCAGTAACGGCA
GACGCCCAATCCACCGACCACCTAGAAAAACCCAGGTGGGGTGAGGTTTCATGACACTCAAACAGGCATGCCCTTCGGAA
TACCAAAGGGTGCAAGGTGCGTTCAAAGATTCGATGATTCACTGAAT
>OTU371
AACCCTCAAACCCAAGTTTTGGATTTCGATCCATGCTTGAGTTTGGATTTGGATGTTTGCCGGTGATGAACCGACTCATC
TTAAAAGTATTAGCTAGATCTGTCTCTATGACTGGTTTGACGACAGTAGTCTAGGTCCTGGCCATCCGAGGATGTCCTCA
GCAAAATACTTATTATGCCAAGTCAAACCAGTCATAGAGACAGATCTAGCTAATACTTTTAAGATGAGTCGGTTCATCAC
CGGCAAACATCCAAATCCAAACTCAAGCATGGATCGAAATCCAAAACTTGGGTTTGAGGGTTTCATGACACTCAAACAGG
CATGCTCCTCGGAATACCAAGGAGCGCAAGGTGCGTTCAAAGATTCG
>OTU372
AACCCTCAAACCCAAGTTTTGGATTTCGATCCATGCTTGAGTTTGGATTTGGATGTTTGCCGGTGAGATCGGAAGAGCAC
ACGTCTGAACTCCAGTCACACTGATATATCTCGTATGCCGTCACCGGCAAACATCCAAATCCAAACTCAAGCATGGATCG
AAATCCAAAACTTGGGTTTGAGGGTTTCATGACACTCAAACAGGCATGCTCCTCGGAATACCAAGGAGCGCAAGGTGCGT
TCAAAGATTCGATGATTCACTGAATTCTGCAATTCACATTACTTATCGCCCTTCGCTGCGTTCTCTACGACAAAAAGATC
GGAAGAGCGTCGTGTAGGGAAAGAGTGTAGATCTCGGTGGTCGCCGT
>OTU373
GTACCTTCAAGCTCTGCTTGGTGTTGGGTGTTTGTCTCGCCTCTGCGCGCAGACTCGCCTCAAAACAATTGGCAGCCGGC
GTATTGATTTCGGAGCGCAGTACATCTCGCGCTTTGCACTCATGAGTGCAAAGCGCGAGATGTACTGCGCTCCGAAATCA
ATACGCCGGCTGCCAATTGTTTTGAGGCGAGTCTGCGCGCAGAGGCGAGACAAACACCCAACACCAAGCAGAGCTTGAAG
GTACAAATGACGCTCGAACAGGCATGCCCCATGGAATACCAAGGGGCGCAATGTGCGTTCAAAGATTCGATGATTCACTG
AATTCTGCAATTCACACTACTTATCGCCCTTCGCTGCGTTCTCTACG
>OTU374
AACCCTCAAACCCAAGTTTTGGATTTCGATCCATGCTTGAGTTTGGATTTGGATGTTTGCCGGTGATGAACCGACTCAGA
TCGGAAGAGCACACGTCTGAACTCCAGTCACACTGATATATGAGTCGGTTCATCACCGGCAAACATCCAAATCCAAACTC
AAGCATGGATCGAAATCCAAAACTTGGGTTTGAGGGTTTCATGACACTCAAACAGGCATGCTCCTCGGAATACCAAGGAG
CGCAAGGTGCGTTCAAAGATTCGATGATTCACTGAATTCTGCAATTCACATTACTTATCACCCTTCGCTGCGTTCTCTAC
GACAAAAAGATCGGAAGAGCGTCGTGTAGGGAAAGAGTGTAGATCTC
>OTU375
AACTCTCAAACCCAAGTTTTGGATTTCGATCCATGCTTGAGTTTGGATTTGGATGTTTGCCGGTGATAAGCCGACTCATC
TTAAAAGTATTAGCTAGATCTGTCTCTATGACTGGTTTGACAGTTAGCAGACAATAGTCTAGGTCCTGGCCATCCGAAGA
TGTCCTCAGCAAAATACTTATTATGCCAAGTCAAACCAGTCATAGAGACAGATCTAGCTAATACTTTTAAGATGAGTCGG
CTTATCACCGGCAAACATCCAAATCCAAACTCAAGCATGGATCGAAATCCAAAACTTGGGTTTGAGAGTTTCATGACACT
CAAACAGGCATGCTCCTCGGAATACCAAGGAGCGCAAGGTGCGTTCA
>OTU376
CACCACTCAAGCTATGCTTGGTATTGGGCGTCGTCCTTAGTTGGGCGCGCCTTAAAGACCTCGGCGAGGCCAGATCGGAA
GAGCACACGTCTGAACTCCAGTCACACTGATATATCTCGTAGGCCTCGCCGAGGTCTTTAAGGCGCGCCCAACTAAGGAC
GACGCCCAATACCAAGCATAGCTTGAGTGGTGTAATGACGCTCGAACAGGCATGCCCCTCGGAATACCAAGGGGCGCAAT
GTGCGTTCAAAGATTCGATGATTCACTGAATTCTGCAATTCACATTACTTATCACCCTTCGCTGCGTTCATGTACACAAA
AAGATCGGAAGAGCGTCGTGTAGGGAAAGAGTGTAGATCTCGGTGGT
>OTU377
GTACCCTCAAGCTTTGCTTGGTGTTGGGCGTCTTGTCTACCTCTTTAGCGGATAGACTCGCCTTAAAGTAATTGGCAGCC
AGTGTTTTTGGCAGTAAGCGCAGCACATTTTGCGTCTTAGTCCTGATCCGAGGTCAAAAGTGAGAAAGAGGCTTTGTGGA
TGCCACTGTTTAGGGACTAAGACGCAAAATGTGCTGCGCTTACTGCCAAAAACACTGGCTGCCAATTACTTTAAGGCGAG
TCTATCCGCTAAAGAGGTAGACAAGACGCCCAACACCAAGCAAAGCTTGAGGGTACAAATGACGCTCGAACAGGCATGCC
CCATGGAATACCAAGGGGCGCAATGTGCGTTCAAAGATTCGATGATT
>OTU378
GTACCCTCAAGCTTTGCTTGGTGTTGGGCGTTTTGTCCTCTTCTAGAGGACTCGCCTCAAAACAATTGGCAGCCGGCATA
AGATCGGAAGAGCACACGTCTGAACTCCAGTCACACTGATATATGCCGGCTGCCAATTGTTTTGAGGCGAGTCCTCTAGA
AGAGGACAAAACGCCCAACACCAAGCAAAGCTTGAGGGTACAAATGACGCTCGAACAGGCATGCCCCATGGAATACCAAG
GGGCGCAATGTGCGTTCAAAGATTCGATGATTCACTGAATTCTGCAATTCACACTACTTATCACCCTTCGCTGCGTTCAT
GTACACAAAAAGATCGGAAGAGCGTCGTGTAGGGAAAGAGTGTAGAT
>OTU379
CAACCCTTAAGCCTAGCTTAGTGTTGGGAGCCTACTGCTTTTACTAGCTGTAGCTCCTGAAATACAACGGCGGATCTGCG
ATATCCTCTGAGCGTAGTAATTTTTATCTCGCTTTTGACTGGAGGTCAACCATTAAAAATTGGGGGATTTAGCGGCTAAA
GACGCTGCAACTCCAGTCAAAAGCGAGATAAAAATTACTACGCTCAGAGGATATCGCAGATCCGCCGTTGTATTTCAGGA
GCTACAGCTAGTAAAAGCAGTAGGCTCCCAACACTAAGCTAGGCTTAAGGGTTGAAATGACGCTCGAACAGGCATGCCCA
CTAGAATACTAATGGGCGCAATGTGCGTTCAAAGATTCGATGATTCA
>OTU380
ACACCCTCAAGCTCTGCTTGGTGTTGGGCGTCTGTCCCGCCTCCGCGCGTGGACTCGCCCCAAATACATTGGCAGCGGTC
TTTGCCTCCTCTCGCGCAGCACATTGCGCTTCTCGAGGTGTTGTTGCTTACTGGACGCGTGTCCGCGACACCTCGAGAAG
CGCAATGTGCTGCGCGAGAGGAGGCAAAGACCGCTGCCAATGTATTTGGGGCGAGTCCACGCGCGGAGGCGGGACAGACG
CCCAACACCAAGCAGAGCTTGAGGGTGTAGATGACGCTCGAACAGGCATGCCCCACGGAATACCGAGGGGCGCAATGTGC
GTTCAAAGATTCGATGATTCACTGAATTCTGCAATTCACACTACTTA
>OTU381
CGACCATCAAGCCCCGGGCTTGTGTTGGGGACCTGCGGCTGCCCGCAGGCCCTGAAAACCAGTGGCGGGCTCGCCGACAC
CCCGAGCGTAGTAGTATCACCTCGCCCAGGGCGTGCTGCGGCCTTGGGGTAATGGGTGCTTTAACGGCCGGAACCCGCAG
CACGCCCTGGGCGAGGTGATACTACTACGCTCGGGGTGTCGGCGAGCCCGCCACTGGTTTTCAGGGCCTGCGGGCAGCCG
CAGGTCCCCAACACAAGCCCGGGGCTTGATGGTCGAAATGACGCTCGAACAGGCATGCCCGCCAGAGTACTGGCGGGCGC
AATGTGCGTTCAAAGATTCGATGATTCACTGAATTCTGCAATTCACA
>OTU382
ACACCCTCAAGCTCTGCTTGGTGTTGGGCGTCTGTCCCGCCTCCGCGCGTGGACTCGCCCCAAATACATTGGCAGCGGTC
TTTGCCTCCTCTCGCGCAGCACATTGCGCTTCTCGAGGTGTCCCTACCTGATCCGAGGTCAAAGACGGTAAATGTTGCTT
ACTGGACGCGTGTCCGCGACACCTCGAGAAGCGCAATGTGCTGCGCGAGAGGAGGCAAAGACCGCTGCCAATGTATTTGG
GGCGAGTCCACGCGCGGAGGCGGGACAGACGCCCAACACCAAGCAGAGCTTGAGGGTGTAGATGACGCTCGAACAGGCAT
GCCCCATGGAATACCAAGGGGCGCAATGTGCGTTCAAAGATTCGATG
>OTU383
ACACCCTCAAGCTCTGCTTGGTGTTGGGCGTCTGTCCCGCCTCCGCGCGTGGACTCGCCCCAAATACATTGGCAGCGGTC
TTTGCCTCCTCTCGCGCAGCACATTGCGCTTCTCGAGGTGTTCCGAGGTCAAAGACGGTAAATGTTGCTTACTGGACGCG
TGTCCGCGACACCTCGAGAAGCGCAATGTGCTGCGCGAGAGGAGGCAAAGACCGCTGCCAATGTATTTGGGGCGAGTCCA
CGCGCGGAGGCGGGACAGACGCCCAACACCAAGCAGAGCTTGAGGGTGTAGATGACGCTCGAACAGGCATGCCCCACGGA
ATACCGAGGGGCGCAATGTGCGTTCAAAGATTCGATGATTCACTGAA
>OTU384
CACCACTCAAGCTATGCTTGGTATTGGGCGTCGTCCTTAGTTGGGCGCGCCTTAAAGACCTCGGCGAGGCCACTCCGGCT
TTAGGCGTAGTAGAATTTATTCGAACGAGATCGGAAGAGCACGTTCGAATAAATTCTACTACGCCTAAAGCCGGAGTGGC
CTCGCCGAGGTCTTTAAGGCGCGCCCAACTAAGGACGACGCCCAATACCAAGCATAGCTTGAGTGGTGTAATGACGCTCG
AACAGGCATGCCCCTCGGAATACCAAGGGGCGCAATGTGCGTTCAAAGATTCGATGATTCACTGAATTCTGCAATTCACA
TTACTTATCACCCTTCGCTGCGTTCATGTACACAAAAAGATCGGAAG
>OTU385
CAACCCTTAAGCCTAGCTTAGTGTTGGGAGCCTACTGCTTTTACTAGCTGTAGCTCCTGAAATACAACGGCGGATCTGCG
ATATCCTCTGAGCGTAGTAATTTTTATCTCGCTTTTGACTGTAGCGGCTAAAGACGCTGCAACTCCAGTCAAAAGCGAGA
TAAAAATTACTACGCTCAGAGGATATCGCAGATCCGCCGTTGTATTTCAGGAGCTACAGCTAGTAAAAGCAGTAGGCTCC
CAACACTAAGCTAGGCTTAAGGGTTGAAATGACGCTCGAACAGGCATGCCCACTAGAATACTAATGGGCGCAATGTGCGT
TCAAAGATTCGATGATTCACTGAATTCTGCAATTCACATTACTTATC
>OTU386
ACACCCTCAAGCTCTGCTTGGTGTTGGGCGTCTGTCCCGCCTCTGCGCGCGGACTCGCCCCAAATTCATTGGCAGCGGTC
TTTGCCTCCTCTCGCGCAGCACATTGCGCTTCTCGAGGTGTGGTCAAAGACGGTAAATGTTGCTTACTGGACGCGTGTCC
GCGACACCTCGAGAAGCGCAATGTGCTGCGCGAGAGGAGGCAAAGACCGCTGCCAATGAATTTGGGGCGAGTCCGCGCGC
AGAGGCGGGACAGACGCCCAACACCAAGCAGAGCTTGAGGGTGTAGATGACGCTCGAACAGGCATGCCCCATGGAATACC
AAGGGGCGCAATGTGCGTTCAAAGATTCGATGATTCACTGAATTCTG
>OTU387
CAACCCTCAAGCTTAGCTTGGTATTGAGTCTATGTCAGTAATGGCAGGCTCTAAAATCAGTGGCGGCGCCGCTGGGTCCT
GAACGTAGTAAAGATCGGAAGAGCACACGTCTGAACTCCAGTTACTACGTTCAGGACCCAGCGGCGCCGCCACTGATTTT
AGAGCCTGCCATTACTGACATAGACTCAATACCAAGCTAAGCTTGAGGGTTGAAATGACGCTCGAACAGGCATGCCCCCC
GGAATACCAAGGGGCGCAATGTGCGTTCAAAGATTCGATGATTCACTGAATTCTGCAATTCACATTACTTATCGCCCTTC
GCTGCGTTCGACTGATGAAAAAGATCGGAAGAGCGTCGTGTAGGGAA
>OTU388
TAATTTCAAACCCCTTGTCTTTGTTGACTCGGTTTGGTTTGGACTTGGAGGTTTGCCGGCGTTTGATGCCCACTTGATTG
CAGGCGTTTGTCGGCTCCTCTTAAATTCATTAGCCGGACTTTTAGGCAAGCACCCCGGCGAACACTTTACTATTACACCG
GTTTAATGCGAACCAAAGTCCGGCTAATGAATTTAAGAGGAGCCGACAAACGCCTGCAATCAAGTGGGCATCAAACGCCG
GCAAACCTCCAAGTCCAAACCAAACCGAGTCAACAAAGACAAGGGGTTTGAAATTAACATGACACTCAAACAGGCATGCC
CCTCGGAATACCAAGGGGCGCAAGGTGCGTTCAAAGATTCGATGATT
>OTU389
CACCACTCAAGCCTCGCTTGGTATTGGGCAACGCGGTCCGCCGCGTGCCTCAAATCGACCGGCTGGGTCTTCTGTCCCCT
AAGCGTTGTGGAAACTATTCGCAGATCGGAAGAGCACACGTGCGAATAGTTTCCACAACGCTTAGGGGACAGAAGACCCA
GCCGGTCGATTTGAGGCACGCGGCGGACCGCGTTGCCCAATACCAAGCGAGGCTTGAGTGGTGAAATGACGCTCGAACAG
GCATGCCCCCCGGAATACCAGGGGGCGCAATGTGCGTTCAAAGATTCGATGATTCACTGAATTCTGCAATTCACATTACT
TATCGCCCTTCGCTGCGTTCGACTGATGAAAAAGATCGGAAGAGCGT
>OTU390
GTACCCTCAAGCTTTGCTTGGTGTTGGGCGTCTTTTGTCTCCAGTTCGCTGGAGACTCGCCTTAAAGTCAGATCGGAAGA
GCACACGTCTGAACTCCAGTCACACTGATATATCTCGTATGGACTTTAAGGCGAGTCTCCAGCGAACTGGAGACAAAAGA
CGCCCAACACCAAGCAAAGCTTGAGGGTACAAATGACGCTCGAACAGGCATGCCCTTTGGAATACCAAAGGGCGCAATGT
GCGTTCAAAGATTCGATGATTCACTGAATTCTGCAATTCACACTACGTATCGCCCTTCGCTGCGTTCGACTGATGAAAAA
GATCGGAAGAGCGTCGTGTAGGGAAAGAGTGTAGATCTCGGTGGTCG
>OTU391
GTACCTTCAAGCTCTGCTTGGTGTTGGGCGTCTTGTCTCTAGCTTTGCTGGAGACTCGCCTTAAAGTAATTGGCAGCCGG
CCTACTGGTTTCGGAGCGCAGCACAAGTCGCACTCTCTATCAAAAAGGCTTAATGGATGCTAGACCTTTGCTGATAGAGA
GTGCGACTTGTGCTGCGCTCCGAAACCAGTAGGCCGGCTGCCAATTACTTTAAGGCGAGTCTCCAGCAAAGCTAGAGACA
AGACGCCCAACACCAAGCAGAGCTTGAAGGTACAAATGACGCTCGAACAGGCATGCCCCATGGAATACCAAGGGGCGCAA
TGTGCGTTCAAAGATTCGATGATTCACTGAATTCTGCAATTCACACT
>OTU392
CAACCCTCAAGCTTAGCTTGGTATTGAGTCTATGTCAGTAATGGCAGGCTCTAAAATCAGTGGCGGCGCCGCTGGGTCCT
GAACGTAGTAATATCTCTCGTTACAGGTTCTCGGTGTGCTTCCCTACCTGATCCGAGGTCAACCATAGAAAAATTTGGGT
TTTGGCAGAAGCACACCGAGAACCTGTAACGAGAGATATTACTACGTTCAGGACCCAGCGGCGCCGCCACTGATTTTAGA
GCCTGCCATTACTGACATAGACTCAATACCAAGCTAAGCTTGAGGGTTGAAATGACGCTCGAACAGGCATGCCCCCCGGA
ATACCAGGGGGCGCAATGTGCGTTCAAAGATTCGATGATTCACTGAA
>OTU393
AACTCTCAACCCCCTCATTTTGTAATGAAATGCAGCGCGGGCTTGGATTATGGCTGTCTGTCGGCGTAACTGCCGACTCA
GCTGAAATATACGAGCAACCCAGTTTAAAACCCTGACGGCTGTCCTGACTGATTTGAGGTCTAAAGCTTAAATTGTAAAT
GCATTAGAAGCACCACTAACGATTTAAAGGTTAGACGTCCTCAGCGAAATAGTTATTACGCCGAGTCAAGCCGTCAGGGT
TTTAAACTGGGTTGCTCGTATATTTCAGCTGAGTCGGCAGTTACGCCGACAGACAGCCATAATCCAAGCCCGCGCTGCAT
TTCATTACAAAATGAGGGGGTTGAGAGTTTCATGACACTCAAACAGA
>OTU394
TCAACCCTCAAGCACTGCTTGGTGTTGGGCCCGGCGGTGCCGCCGCGGGCCTCAAACATAGTGACGGCCTCCGCTGAAGC
CTCTACGAAGTAGAATGCGCGACGTCTTGGCTGACGGCGGGCCTGATCCGAGGTCAACTTTCAGAAGAGTTGAGACTCCC
TTCCCGCCGTCAGCCAAGACGTCGCGCATTCTACTTCGTAGAGGCTTCAGCGGAGGCCGTCACTATGTTTGAGGCCCGCG
GCGGCACCGCCGGGCCCAACACCAAGCAGTGCTTGAGGGTTGATAATGACGCTCGAACAGGCATGCCCGTCGGAATACCA
ACGGGCGCAATGTGCGTTCAAAGATTCGATGATTCACTGAATTCTGC
>OTU395
CACCACTCAAGCCTCGCTTGGTATTGGGCAACGCGGTCCGCCGCGTGCCTCAAATCGTCCGGCTGGGTCTTCTGTCCCCT
AAGCGTTGTGGAAACTATTCGCTAAAGGGTGTTCGGGAGGCGCCTCCCGAACACCCTTTAGCGAATAGTTTCCACAACGC
TTAGGGGACAGAAGACCCAGCCGGACGATTTGAGGCACGCGGCGGACCGCGTTGCCCAATACCAAGCGAGGCTTGAGTGG
TGAAATGACGCTCGAACAGGCATGCCCCCCGGAATACCAGGGGGCGCAATGTGCGTTCAAAGATTCGATGATTCACTGAA
TTCTGCAATTCACATTACTTATCGCCCTTCGCTGCGTTCGACTGATG
>OTU396
GTACCTTCAAGCTCTGCTTGGTGTTGGGTGTTTGTCTCGCCATTTGCGTGTAGACTCGCCTCAAAACGATTGGCAGCCGG
CGTATTGATTTCGGAGCGCAGTACATCTCGCGCTTTGCACTGAGTGTAAAAAATGTACTTTTTGGACGTCGTCGTTGTGA
GTGCAAAGCGCGAGATGTACTGCGCTCCGAAATCAATACGCCGGCTGCCAATCGTTTTGAGGCGAGTCTACACGCAAATG
GCGAGACAAACACCCAACACCAAGCAGAGCTTGAAGGTACAAATGACGCTCGAACAGGCATGCCCCATGGAATACCAAGG
GGCGCAATGTGCGTTCAAAGATTCGATGATTCACTGAATTCTGCAAT
>OTU397
CACCACTCAAGCCTCGCTTGGTATTGGGCAACGCGGTCCGCCGCGTGCCTCAAATCGACCGGCTGGGTCTTCTGTCCCCT
AAGCGTTGTGGAGATCGGAAGAGCACACGTCTGAACTCCAGCCACAACGCTTAGGGGACAGAAGACCCAGCCGGTCGATT
TGAGGCACGCGGCGGACCGCGTTGCCCAATACCAAGCGAGGCTTGAGTGGTGAAATGACGCTCGAACAGGCATGCCCCCC
GGAATACCAGGGGGCGCAATGTGCGTTCAAAGATTCGATGATTCACTGAATTCTGCAATTCACATTACTTATCGCCCTTC
GCTGCGTTCGACTGATGAACAAGATCGGAAGAGCGTCGTGTAGGGAA
>OTU398
TAATTTCAAACCCCTTGTCTTTGTTGACTCGGTTTGGTTTGGACTTGGAGGTTTGCCGGCGTTTGATGCCCACTTGATTG
CAGGCGTTTGTCGGCTCCTCTTAAATTCATTAGCCGGACTTGATTTGAGGTCAAAAGCTCAAAGAAGGTCAAGCGACCTT
GTCCGAAGACGGTTAGAAGCGGACCCATTAGGCAAGCACCCCGGCGAACACTTTACTATTACACCGGTTTAATGCGAACC
AAAGTCCGGCTAATGAATTTAAGAGGAGCCGACAAACGCCTGCAATCAAGTGGGCATCAAACGCCGGCAAACCTCCAAGT
CCAAACCAAACCGAGTCAACAAAGACAAGGGGTTTGAAATTAACATG
>OTU399
AACCTCACCCCACTTGGGTTTTTGCCTGAGCGGTGGTGTATTGGGTGTTGCCTTGCTAAAGGCTCGCCTTAAAGACATAA
GCACCTTGGATGTAATACGTTTCATCCTTCTGGGTGGCTGAATGTGGGGTTATCAGCCACCCAGAAGGATGAAACGTATT
ACATCCAAGGTGCTTATGTCTTTAAGGCGAGCCTTTAGCAAGGCAACACCCAATACACCACCGCTCAGGCAAAAACCCAA
GTGGGGTGAGGTTTCATGACACTCAAACAGGCATGCCCTTCGGAATACCAAAGGGCGCAAGGTGCGTTCAAAGATTCGAT
GATTCACTGAATTCTGCAATTCACATTACTTATCGCCCTTCGCTGCG
>OTU400
CAACCCTCAAGCTTAGCTTGGTATTGAGTCTATGTCAGTAATGGCAGGCTCTAAAATCAGTGGCGGCGCCGCTGGGTCCT
GAACGTAGTAATATCTCTCGAGATCGGAAGAGCACACGTCTCGAGAGATATTACTACGTTCAGGACCCAGCGGCGCCGCC
ACTGATTTTAGAGCCTGCCATTACTGACATAGACTCAATACCAAGCTAAGCTTGAGGGTTGAAATGACGCTCGAACAGGC
ATGCCCCCCGGAATACCAAGGGGCGCAATGTGCGTTCAAAGATTCGATGATTCACTGAATTCTGCAATTCACATTACTTA
TCGCCCTTCGCTGCGTTCGACTGATGAAAAAGATCGGAAGAGCGTCG
>OTU401
AACCCTCAAACCCAAGTTTTGGATTTCGGTCCATGCTTGAGTTTGGATTTGGATGTTTGCCGGTGATGAACCGACTCATC
TTAAAAGTATTAGCTGGATCTGTCTATATGACTGGTTTGACGTCCTACCTGATTTGAGGCCAGATGTCAAAGTTACACAA
TGAGTAACATCCAAGGATGCACTTAAAGTGATGGTTTAGTTAGCAGACAATAGTCTAGGTCCTGGCCATCCGAAGATGTC
CTCAGCAAAATACTTATTATGCCAAGTCAAACCAGTCATATAGACAGATCCAGCTAATACTTTTAAGATGAGTCGGTTCA
TCACCGGCAAACATCCAAATCCAAACTCAAGCATGGACCGAAATCCA
>OTU402
AACTCTCAACCCCCTCATTTTGTAATGAAATGCAGCGCGGGCTTGGATTATGGCTGTCTGTCGGCGTAACTGCCGACTCA
GCTGAAATATACGAGCAACCCAGTTTAAAACCCTGACGGCTCTAACGATTTAAAGGTTAGACGTCCTCAGCGAAATAGTT
ATTACGCCGAGTCAAGCCGTCAGGGTTTTAAACTGGGTTGCTCGTATATTTCAGCTGAGTCGGCAGTTACGCCGACAGAC
AGCCATAATCCAAGCCCGCGCTGCATTTCATTACAAAATGAGGGGGTTGAGAGTTTCATGACACTCAAACAGACATACTC
TTCGGAATACCAAAGAGTGCAAGGTGCGTTCAAAGATTCGATGATTC
>OTU403
AACCCTCAAACCCAAGTTTTGGATTTCGGTCCATGCTTGAGTTTGGATTTGGATGTTTGCCGGTGATGAACCGACTCATC
TTAAAAGTATTAGCTGGATCTGTCTATATGACTGGTTTGACCTTATTATGCCAAGTCAAACCAGTCATATAGACAGATCC
AGCTAATACTTTTAAGATGAGTCGGTTCATCACCGGCAAACATCCAAATCCAAACTCAAGCATGGACCGAAATCCAAAAC
TTGGGTTTGAGGGTTTCATGACACTCAAACAGGCATGCTCCTCGGAATACCAAGGAGCGCAAGGTGCGTTCAAAGATTCG
ATGATTCACTGAATTCTGCAATTCACATTACTTATCGCCCTTTGCTG
>OTU404
AACTCTCAACCCCCTTGTTTTGTAATGAAGCAGGCGTGGGCTTGGATTATGGCTGTCTGCTGGACTCTTTAAGTAGAGAC
CGGCTCGGCTGAAATACACGAGTAACCCAGTTTGAATATTAGAGGTCTAAAGCTTAAAGGTGTGTAGCTGACGCTACGAC
GCATTAGAAGCACCACTATCTTGATATGAAACGTCCTCAGCGAAATAAAGCTATTACGCCGAGTCAAACCGTTAATATTC
AAACTGGGTTACTCGTGTATTTCAGCCGAGCCGGTCTCTACTTAAAGAGTCCAGCAGACAGCCATAATCCAAGCCCACGC
CTGCTTCATTACAAAACAAGGGGGTTGAGAGTTTCATGACACTCAAA
>OTU405
CAACCCTCAAGCTCTGCTTGGTATTGGGCATCGCAGGAGCCTGTCTCCGGCGTGCCTCAAAGCCATCGGCGGTGGTGCCT
TTCTCTAAGCGTGGTAGAATTTTTATTCGCTTCTGAGTTGGACCTGAGAAAGTGGGCGCGAGGCCCGGTTTATCCGGCGG
GTGAGACCCAACTCAGAAGCGAATAAAAATTCTACCACGCTTAGAGAAAGGCACCACCGCCGATGGCTTTGAGGCACGCC
GGAGACAGGCTCCTGCGATGCCCAATACCAAGCAGAGCTTGAGGGTTGAAATGACGCTCGAACAGGCATGCCCCCCGGAA
TACCAGGGGGCGCAATGTGCGTTCAAAGATTCGATGATTCACTGAAT
>OTU406
AATCATCAACTTATAAGCCTTTCATGGGTCTGTAAGCTTGGACTTGGAGGCCTGTCGGCGGTCAACGTCGGCTCCTCTCA
AATGTATTAGCTTGGTTCCTTGCGGATCGGCTCCCGGTGTGGTCTCTCACGAGACGATTAGAAGCTCGCCAAACGCTTCA
CGGTCACAGCGTAGACATTATCACACCGGGAGCCGATCCGCAAGGAACCAAGCTAATACATTTGAGAGGAGCCGACGTTG
ACCGCCGACAGGCCTCCAAGTCCAAGCTTACAGACCCATGAAAGGCTTATAAGTTGATGATTTCATGACACTCAAACAGG
CGTGCTCCTCGGAATACCAAGGAGCGCAAGGTGCGTTCAAAGATTCG
>OTU407
AACTCTCAACCCCCTTGTTTTGTAATGAAGCAGGCGTGGGCTTGGATTATGGCTGTCTGCTGGACTCTTTAAGTAGAGAC
CGGCTCGGCTGAAATACACGAGTAACCCAGTTTGAATATTAGCGGGTAGTCCTGACTGATTTGAGGTCTAAAGCTTAAAG
GTGTGTAGCTGACGCTACGACGCATTAGAAGCACCACTATCTTGATATGAAACGTCCTCAGCGAAATAAAGCTATTACGC
CGAGTCAAACCGTTAATATTCAAACTGGGTTACTCGTGTATTTCAGCCGAGCCGGTCTCTACTTAAAGAGTCCAGCAGAC
AGCCATAATCCAAGCCCACGCCTGCTTCATTACAAAACAAGGGGGTT
>OTU408
CAACCCTCAAGCTCTGCTTGGTATTGGGCATCGCAGGAGCCTGTCTCCGGCGTGCCTCAAAGCCATCGGCGGTGGTGCCT
TTCTCTAAGCGTGGTAGAATTTTTATTCGCTTCTGAGTTGGGCCCGGTTTATCCGGCGGGTGAGACCCAACTCAGAAGCG
AATAAAAATTCTACCACGCTTAGAGAAAGGCACCACCGCCGATGGCTTTGAGGCACGCCGGAGACAGGCTCCTGCGATGC
CCAATACCAAGCAGAGCTTGAGGGTTGAAATGACGCTCGAACAGGCATGCCCCCCGGAATACCAGGGGGCGCAATGTGCG
TTCAAAGATTCGATGATTCACTGAATTCTGCAATTCACATTACTTAT
>OTU409
AATCATCAACTTATAAGCCTTTCATGGGTCTGTAAGCTTGGACTTGGAGGCCTGTCGGCGGTCAACGTCGGCTCCTCTCA
AATGAGATCGGAAGAGCACACGTCTGAACTCCAGTCACACTCATTTGAGAGGAGCCGACGTTGACCGCCGACAGGCCTCC
AAGTCCAAGCTTACAGACCCATGAAAGGCTTATAAGTTGATGATTTCATGACACTCAAACAGGCGTGCTCCTCGGAATAC
CAAGGAGCGCAAGGTGCGTTCAAAGATTCGATGATTCACTGAATTCTGCAATTCACATTACTTATCGCCCTTCGCTGCGT
TCCATCAGTCAAAAAGATCGGAAGAGCGTCGTGTAGGGAAAGAGTGT
>OTU410
ACACCCTCAAGCTCTGCTTGGTGTTGGGCGTCTGTCCCGCCTCTGCGCGTGGACTCGCCCCAAATTCATTGGCAGCGGTC
TTTGCCTCCTCTCGCGCAGCACATTGCGCTTCAGAGGGGTGCACCCCTCTGAAGCGCAATGTGCTGCGCGAGAGGAGGCA
AAGACCGCTGCCAATGAATTTGGGGCGAGTCCACGCGCAGAGGCGGGACAGACGCCCAACACCAAGCAGAGCTTGAGGGT
GTAGATGACGCTCGAACAGGCATGCCCCATGGAATACCAAGGGGCGCAATGTGCGTTCAAAGATTCGATGATTCACTGAA
TTCTGCAATTCACATTACTTATCGCCCTTCGCTGCGTTCCATCAGTC
>OTU411
CACCACTCAAGCTATGCTTGGTATTGGGCGTCGTCCTTAGTTGGGCGCGCCTTAAAGACCTCGGCGAGGCCACTCCGGCT
TTAGGCGTAGTAGAATTTATTCGAACGTCTGTCAAAGGAGACTCCTTTGACAGACGTTCGAATAAATTCTACTACGCCTA
AAGCCGGAGTGGCCTCGCCGAGGTCTTTAAGGCGCGCCCAACTAAGGACGACGCCCAATACCAAGCATAGCTTGAGTGGT
GTAATGACGCTCGAACAGGCATGCCCCTCGGAATACCAAGGGGCGCAATGTGCGTTCAAAGATTCGATGATTCACTGAAT
TCTGCAATTCACATTACTTATCACCCTTCGCTGCGTTCCATCAGTCA
>OTU412
AATCATCAACTTATAAGCCTTTCATGGGTCTGTAAGCTTGGACTTGGAGGCCTGTCGGCGGTCAACGTCGGCTCCTCTCA
AATGTATTAGCTTGGTTCCTTGCGGATCGGCTCCCGGTGTGGTCACAGCGTAGACATTATCACACCGGGAGCCGATCCGC
AAGGAACCAAGCTAATACATTTGAGAGGAGCCGACGTTGACCGCCGACAGGCCTCCAAGTCCAAGCTTACAGACCCATGA
AAGGCTTATAAGTTGATGATTTCATGACACTCAAACAGGCGTGCTCCTCGGAATACCAAGGAGCGCAAGGTGCGTTCAAA
GATTCGATGATTCACTGAATTCTGCAATTCACATTACTTATCGCCCT
>OTU413
CAACCATCAAGCCCTATTTGCTTGGCGTTGGGAGACTTGTAGGCCCGGCCTGCAAGCTCCTGAAATAGATCGGCGGAGTC
GTGGCGACCCTCAGCGTAGTAATTCTTCTCGCTTTAGGTGTGGTCAAGACTaaaaaaaaTAGGGGGTTTAACGGCTAAAC
GCCAGCGCCGACACCTAAAGCGAGAAGAATTACTACGCTGAGGGTCGCCACGACTCCGCCGATCTATTTCAGGAGCTTGC
AGGCCGGGCCTACAAGTCTCCCAACGCCAAGCAAATAGGGCTTGATGGTTGAAATGACGCTCGAACAGGCATGCCCACTA
GAATACTAATGGGCGCAATGTGCGTTCAAAGATTCGATGATTCACTG
>OTU414
AATTCTCAACCCCTCCAGTTGTGATGGGGCTTGGATATGGGAGTTTGCGGGTCCTTTATCAGTAAAGGTCAGCTCTCCTG
AAATACATTAGCGGAACCGTTTGCAGTCCCGTCACTAGTGTAACATTGTCCGTAACGGACGATTAGCAGCTGAACTAGTC
AGAGAGCAATCATCACAGTGTAGATAATTATCACACTAGTGACGGGACTGCAAACGGTTCCGCTAATGTATTTCAGGAGA
GCTGACCTTTACTGATAAAGGACCCGCAAACTCCCATATCCAAGCCCCATCACAACTGGAGGGGTTGAGAATTTAATGAC
ACTCAAACAGGCATGCTCCTCGGAATACCAAGGAGCGCAAGGTGCGT
>OTU415
AATTCTCAACTATACAAGTTTTTTGAAACCTGTATGGCTTGGATCATGGGATTTGCGGGCTTTCACAAGTCGGCTATCCT
TAAATGCATTAGCAGAGCTTTTGTCGCTAACCTCTGGTGTGCAGACGATTAGAAGCTAAGCCTCAGTCTGTCGCAACTCA
ATGGCGTAGATAATTATCACACCAGAGGTTAGCGACAAAAGCTCTGCTAATGCATTTAAGGATAGCCGACTTGTGAAAGC
CCGCAAATCCCATGATCCAAGCCATACAGGTTTCAAAAAACTTGTATAGTTGAGAATTTAATGACACTCAAACAGGCATG
CTCCTCGGAATACCAAGGAGCGCAAGGTGCGTTCAAAGATTCGATGA
>OTU416
AACCTCACCCCACCTGGGTTTTTCTAGGTGGTCGGTGGATTGGGCGTCTGCCGTTACTGGCTCGCCTGAAATGCATAAGC
GCCTTGGATGTAATACGTTTCATCCTCTCGGGTGGCTGATATTATCAGCCACCCGAGAGGATGAAACGTATTACATCCAA
GGCGCTTATGCATTTCAGGCGAGCCAGTAACGGCAGACGCCCAATCCACCGACCACCTAGAAAAACCCAGGTGGGGTGAG
GTTTCATGACACTCAAACAGGCATGCCCTTCGGAATACCAAAGGGTGCAAGGTGCGTTCAAAGATTCGATGATTCACTGA
ATTCTGCAATTCACATTACTTATCGCCCTTCGCTGCGTTCCATCAGT
>OTU417
CAACCCTTAAGCCTAGCTTAGTGTTGGGAGACTGCCTAATACGCAGCTCCTCAAAACCAGTGGCGGAGTCGGTTCGTGCT
CTGAGCGTAGTAATTTTTTATCTCGCTTCTGCAAGCCGGACAGGGTGCGGTTTATGGCTGTTGCCAGTCCGGCTTGCAGA
AGCGAGATAAAAAATTACTACGCTCAGAGCACGAACCGACTCCGCCACTGGTTTTGAGGAGCTGCGTATTAGGCAGTCTC
CCAACACTAAGCTAGGCTTAAGGGTTGAAATGACGCTCGAACAGGCATGCCCACTAGAATACTAATGGGCGCAATGTGCG
TTCAAAGATTCGATGATTCACTGAATTCTGCAATTCACATTACTTAT
>OTU418
AACTCTCAAACCCAAGTTTTGGATTTCGATCCATGCTTGAGTTTGGATTTGGATGTTTGCCGGTGATAAGCCGACTCATC
TTAAAAGTATTAGCTAGATCTGTCTCTATGACTGGTTTGACAGATGCACTTAAAGTGATGGTTTAGTTAGCAGACAATAG
TCTAGGTCCTGGCCATCCGAAGATGTCCTCAGCAAAATACTTATTATGCCAAGTCAAACCAGTCATAGAGACAGATCTAG
CTAATACTTTTAAGATGAGTCGGCTTATCACCGGCAAACATCCAAATCCAAACTCAAGCATGGATCGAAATCCAAAACTT
GGGTTTGAGAGTTTCATGACACTCAAACAGGCATGCTCCTCGGAATA
>OTU419
CAACCCTTAAGCCTAGCTTAGTGTTGGGAGACTGCCTAATACGCAGCTCCTCAAAACCAGTGGCGGAGTCGGTTCGTGCT
CTGAGCGTAGTAATTTTTTATCTCGCTTCTGCAAGCCGGACGTCCGGCTTGCAGAAGCGAGATAAAAAATTACTACGCTC
AGAGCACGAACCGACTCCGCCACTGGTTTTGAGGAGCTGCGTATTAGGCAGTCTCCCAACACTAAGCTAGGCTTAAGGGT
TGAAATGACGCTCGAACAGGCATGCCCACTAGAATACTAATGGGCGCAATGTGCGTTCAAAGATTCGATGATTCACTGAA
TTCTGCAATTCACATTACTTATCGCCCTTCGCTGCGTTCGACACTGA
>OTU420
AATCTCAATCTAATATGTTTTCTGAACATGTTAGGCTTGGACTTGGGTGTCTGCCAGCAATGGCTCACCTCAAATGACTT
AGTGGAACATCCCACATCAGTGTTAGACGTAATAAGTTTCGGCCCTACCTGATTTCAGGTCAAAGTCAAAAGGTGCGCGA
TGGCAGGTTTTGAGCAGTCATCACCACAAGGAGAGACGAAACTTATTACGTCTAACACTGATGTGGGATGTTCCACTAAG
TCATTTGAGGTGAGCCATTGCTGGCAGACACCCAAGTCCAAGCCTAACATGTTCAGAAAACATATTAGATTGAGATTTCA
TGACACTGAAACAGGCATGCCTTTCGGAATACCAAAAGGCGCAAGGT
>OTU421
AACCTCACCCCACTTGGGTTTTTGCCTGAGCGGTGGTGTATTGGGTGTTGCCTTGCTAAAGGCTCGCCTTAAAGACATAA
GCACCTTGGATGTAATACGAGATCGGAAGAGCACACGTCTGCGTATTACATCCAAGGTGCTTATGTCTTTAAGGCGAGCC
TTTAGCAAGGCAACACCCAATACACCACCGCTCAGGCAAAAACCCAAGTGGGGTGAGGTTTCATGACACTCAAACAGGCA
TGCCCTTCGGAATACCAAAGGGCGCAAGGTGCGTTCAAAGATTCGATGATTCACTGAATTCTGCAATTCACATTACTTAT
CGCCCTTCGCTGCGTTCGACACTGAAAAAAGATCGGAAGAGCGTCGT
>OTU422
AAAGCCCCTCGGCAGCTAAGGTTTGTTTTACGAGCCTTCAGTCTGCCGGTGTTGGTGCTCCGCCCGGCCCCATGTGGGCC
AGGCGGGCTGCCCAAATATAGTGGCGGTCCCTCTCAGGCCTAAAATAGAATTAGGCAGGACGCCATCTCTTCCTTCCACA
ACGAAGCTATTGCTACTACGCTGGGAGGCCTGAGAGGGACCGCCACTATATTTGGGCAGCCCGCCTGGCCCACATGGGGC
CGGGCGGAGCACCAACACCGGCAGACTGAAGGCTCGTAAAACAAACCTTAGCTGCCGAGGGGCTTTAAATGACGCTCGGA
CAGGCATGCCCGCTGGAGTACCAGCGGGCGCAATGGGCGTTCAAAGA
>OTU423
CCTTCTCAAACCTTAGGGTTTGGTAGTGAGTGATACTCTTTCTAGGGTTAACTTGAAAATGCTGGCCATCTGGCTGTTGC
TGGCTGAGGCTTTAGTCCAGTCTGCTGATACTCTGCGTATTCCTGATTTGAGGTCAAACTTAGTGAATACTGTTCGCCAG
GTTGTCTGTACTTTTAGCAAAAGTCTTTGTAGCGTCCGCTCAAGCCCCCACGAGTTGGTAAAACCTAATACGCAGAGTAT
CAGCAGACTGGACTAAAGCCTCAGCCAGCAACAGCCAGATGGCCAGCATTTTCAAGTTAACCCTAGAAAGAGTATCACTC
ACTACCAAACCCTAAGGTTTGAGAAGGAAATGACGCTCAAACAGGCA
>OTU424
AAAGCCCCTCGGCAGCTAAAGGCTGCCGGTGTTGGTGCTCCGCCCAGCCCCATTGTGGGCTAGGCGGGCTGCCCAAATAC
AGTGGCGGTCCCTCTCAGGCCTCCCAGCGTAGTAGCAATAGCTTCCTTCCACAACGAAGCTATTGCTACTACGCTGGGAG
GCCTGAGAGGGACCGCCACTGTATTTGGGCAGCCCGCCTAGCCCACAATGGGGCTGGGCGGAGCACCAACACCGGCAGCC
TTTAGCTGCCGAGGGGCTTTAAATGACGCTCGGACAGGCATGCCCGCTGGAGTACCAGCGGGCGCAATGTGCGTTCAAAG
ATTCGATGATTCACTGAATTCTGCAATTCACATTACTTATCGCCCTT
>OTU425
CCTTCTCAAACCTTAGGGTTTGGTAGTGAGTGATACTCTTTCTAGGGTTAACTTGAAAATGCTGGCCATCTGGCTGTTGC
TGGCTGAGGCTTTAGTCCAGTCTGCTGATACTCTGCGTATTGCGTCCGCTCAAGCCCCCACGAGTTGGTAAAACCTAATA
CGCAGAGTATCAGCAGACTGGACTAAAGCCTCAGCCAGCAACAGCCAGATGGCCAGCATTTTCAAGTTAACCCTAGAAAG
AGTATCACTCACTACCAAACCCTAAGGTTTGAGAAGGAAATGACGCTCAAACAGGCATGCCCTCTGGAATACCAGAGGGC
GCAATGTGCGTTCAAAGATTCGATGATTCACGAAAATCTGCAATTCA
>OTU426
CACCACTCAAGCCTCGCTTGGTATTGGGCGACGCGGTCCGCCGCGCGCCTCAAATCGACCGGCTGGGTCGATCGCACCCT
CAGCGTTGTGGAAACTATTCGCTAAAGGAGTTGTGGTCGGTCCATTGAAAATTGGTTTGTTTCACGGCGTGACCGACCAC
AACTCCTTTAGCGAATAGTTTCCACAACGCTGAGGGTGCGATCGACCCAGCCGGTCGATTTGAGGCGCGCGGCGGACCGC
GTCGCCCAATACCAAGCGAGGCTTGAGTGGTGAAATGACGCTCGAACAGGCATGCCCCGCGGAATACCACGGGGCGCAAT
GTGCGTTCAAAGATTCGATGATTCACTGAATTCTGCAATTCACATTA
>OTU427
GTACCTTCAAGCTCTGCTTGGTGTTGGGTGTTTGTCCCGCCTTTGTGCGCGGACTCGCCTTAAAGCAATTGGCAGCCGGC
GTATTAGTTTCGGAGCGCAGCACAAATCGCGCTCTGTGTCTTGGATGCTACCGTATAAGACACAGAGCGCGATTTGTGCT
GCGCTCCGAAACTAATACGCCGGCTGCCAATTGCTTTAAGGCGAGTCCGCGCACAAAGGCGGGACAAACACCCAACACCA
AGCAGAGCTTGAAGGTACAAATGACGCTCGAACAGGCATGCCCCATGGAATACCAAGGGGCGCAATGTGCGTTCAAAGAT
TCGATGATTCACTGAATTCTGCAATTCACACTACTTATCGCCCTTCG
>OTU428
CACCACTCGAGCCTGGCTCGGTATTGGGCGGCGGGGACCCCCCCGCGCCTCTAATTTGTCGGCTGGACGGTTCGAATCTC
AGCGTTGTGGTTTCATCAGGATCGCTGACGAGGACGACCGGGTGGTGGGGTTTAACGGCGCGTCCGGTCGTCCTCGTCAG
CGATCCTGATGAAACCACAACGCTGAGATTCGAACCGTCCAGCCGACAAATTAGAGGCGCGGGGGGGTCCCCGCCGCCCA
ATACCGAGCCAGGCTCGAGTGGTGTAATGACGCTCGAACGGGCATGCCCTTCGGAATGCCAAAGGGCGCAATGTGCGTTC
AAAGATTCGATGATTCACTGAATTCTGCAATTCACATTACTTATCGC
>OTU429
ACAACCTCAACCTTGATTGGTTTTACCATCAAGGCTTGGACTTGGGTGTTGCTGCTGCAAAGTGGCTCGCCTTAAAACTA
TTAGCTGGACTTGTCTATGACTTGGTTCGACTCGATGTAATGCCTTGGCCAGGTTTAACCCTGTCCCCGATGAATACTTA
TTACATCGAGTCGAACCAAGTCATAGACAAGTCCAGCTAATAGTTTTAAGGCGAGCCACTTTGCAGCAGCAACACCCAAG
TCCAAGCCTTGATGGTAAAACCAATCAAGGTTGAGGTTGTTCACGACACTCAAACAGGCATGCCCGTCGGAATACCAACG
GGCGCAAGGTGCGTTCAAAGATTCGATGATTCACTGAATTCTGCAAT
>OTU430
CACCACTCAAGCTATGCTTGGTATTGGGCGTCGTCCTTAGTTGGGCGCGCCTTAAAGACCTCGGCGAGGCCTCACCGGCT
TTAGGCGTAGTAGAATTTATTCGAACGTCTGTCAATGGAGACCTGTAAAAAATAAAGGTTTCAGTCGGCAGAAGTCCTCT
CCATTGACAGACGTTCGAATAAATTCTACTACGCCTAAAGCCGGTGAGGCCTCGCCGAGGTCTTTAAGGCGCGCCCAACT
AAGGACGACGCCCAATACCAAGCATAGCTTGAGTGGTGTAATGACGCTCGAACAGGCATGCCCCTCGGAATACCAAGGGG
CGCAATGTGCGTTCAAAGATTCGATGATTCACTGAATTCTGCAATTC
>OTU431
GTACCCTCAAGCCTTGCTTGGTGTTGGGCGCTTTGTCTTACGAGACTCGCCTTAAAACAATTGGCAGCCGGCATACTGGT
TTTGAAGTGCAGCACAAATTGCGCTTCTACTATGAATGCGGCGTTAAAAAAGTACGCTTCATGGACGCCCGCATTCATAG
TAGAAGCGCAATTTGTGCTGCACTTCAAAACCAGTATGCCGGCTGCCAATTGTTTTAAGGCGAGTCTCGTAAGACAAAGC
GCCCAACACCAAGCAAGGCTTGAGGGTACAAATGACGCTCGAACAGGCATGCCCTTTGGAATACCAAAGGGCGCAATGTG
CGTTCAAAGATTCGATGATTCACTGAATTCTGCAATTCACACTACTT
>OTU432
ACAACCCTCGCTTAAAGCGGCGTTGGAAGTGCCCCGCGTAGATCGCGCTGGGTCTTCTCAAATACATAGGCGGCTAAGTC
TCGCGCTATCCCTCTGCGTAGTAGTAATTGCTCGTACTGGGAGTTCTGAAAAAAGAATCTATAAACTAGCTATGCTGCGA
CCCAGTACGAGCAATTACTACTACGCAGAGGGATAGCGCGAGACTTAGCCGCCTATGTATTTGAGAAGACCCAGCGCGAT
CTACGCGGGGCACTTCCAACGCCGCTTTAAGCGAGGGTTGTAAATGACGCTCGAACAGGCATGCCCGCCGGAATACCAGC
GGGCGCAATGTGCGTTCAAAAACTCGATGATTCACTGAATTCTGCAA
>OTU433
CACCCCCTCCAGCTGCCTTTGTGTGGCTGCGGTGTTGGGGCTCGTCGCGATGCGGCGGCCCTTAAAGACAGTGGCGGTCC
CGGCGTGGGCTCTACGCGTAGTAACTTGCTTCTCGCGACAGGGCAAGCCACCGTCGTCACTCTGTCGCGAGAAGCAAGTT
ACTACGCGTAGAGCCCACGCCGGGACCGCCACTGTCTTTAAGGGCCGCCGCATCGCGACGAGCCCCAACACCGCAGCCAC
ACAAAGGCAGCTGGAGGGGGTGTTATGACGCTCGAACAGGCATGCCCCTCGGAATACCAAGGGGCGCAATGTGCGTTCAA
AGATTCGATGATTCACTAAATTCTGCAATTCACATTACTTATCGCCC
>OTU434
CGACCCTCAAGCCCCAGCCGCTTGGTGTTGGGAGACCACCCCGCAGCCCGCGGGGTAGCTCCTTAAAGTCATTGGCGGGT
GCCGGTGTTTTGCCCCCCGAGCGTAGTAATGCTTCTTTTTCGAAAAAGAAGCATTACTACGCTCGGGGGGCAAAACACCG
GCACCCGCCAATGACTTTAAGGAGCTACCCCGCGGGCTGCGGGGTGGTCTCCCAACACCAAGCGGCTGGGGCTTGAGGGT
CGAAATGACGCTCGAACAGGCATGCCCACTAGAATACTAATGGGCGCAATGTGCGTTCAAAGATTCGATGATTCACTGAA
TTCTGCAATTCACATTACTTATCGCCCTTCGCTGCGTTCAGTCGTAC
>OTU435
CAATCACCTCTCAGCAGCGTACCTAATAAGTATGTGTTAGCTGGAAAATGAGAGTCATCTTTTATGGTGTCTCTTTAAGA
ACATGGAGTGAGCTCAATTAGCACATTCAGTTTGACTTCGGTCAATAGTCCGTCTCGAGCGGTCAACTGAGAGTGACGTG
AAGACTGACCTTTTGGTCTCCTTTCTACGTGTATCTTTTAAGTTGATAATCAACGCTTAGGATGGGTGAACGTATGTGTC
TGTGAGTTCATGTAGCGTGGTGCTATTCGCACTACAATCGATTAGGAATTTATTCTTAGTCTGAATTTTGATCTGAGATG
AAGCGAGACAACCCCCTGAATTTAAGCATATCAATAAGCGGAGGATT
>OTU436
CAACAACCTCTCAGCAGCGTGTACAATAAGAAGCAATTCTTTGCGATACAAGTGTAGCTGGAAAATGAGAGTCTGACTAA
CCTCAGTCTCTTTAAATTCATGGAGTAAGCATGACTAACGATCAACTCTGCGCAAGTAGATAGTCAGTCGCAGACTGGCG
TTCGATAGTGACGTGAATAATGGCCTTCTGGTCAACCTTTACGTGTGTCTATCAGCGCTAACAAAGTCGGCGATCGGCGA
ACGTTCGAATAGGGTGTGATTACGTGAGAAAACCATACGATTATTCACCTAGTGTGTAATCTGAATTTTGATCTGAGATG
AAGCGAGACAACCCCCTGAATTTAAGCATATCAGTAAGCGGAGGATT
>OTU437
CAACCATCTCTCAGCAGCGCTATTGCAAAATAGTCGTGTTGGCTGGATAATGAGAGTCTGTGTGCCAGCCACGCAGTCTC
TTTAAGTACATGGAGTTAACATGCGACTAACGATCAGCTTTCGCTTCGGCGAGTATAGTTGAATTTCGACTGTTGTTCGG
TAGTGACGTGAATATTGGCCCTCGTGGTCTAACTTTTACGTGTATCTGCCGCAATGATATTAAAGTTGGAATTAAATGAA
CGATCGAACTAGTTTGTGTTTAACGCGAGTAAACCATATGATTTTTAAGCAATTAGAAGTCTGAATTTTGATCTGAGATG
AAGCGAGACAACCCCCTGAATTTAAGCATATCAATAAGCGGAGGATT
>OTU438
CAACCCTCTCTCAGCAGCGTTATTGCAAAATAGCGTGTTGGCTGGATAATGAGAGTCTGTGTGCTAGTCGCGCAGTCTCT
TTAAATGCATGGAGCGAGCATCGGCTGTCGATCAGCTTTCGTTTTCGGACGGAATAGTCTTTTCGCAACTGTCGCTCGGT
AGTGACGTGAATATTGGCCCTCGTGGTCTAACTTTTACGTGTATCTGCCGAATGATAACTAAAGTTGTGACTAGGTGAAC
GATTGAATTAGCATTGGTGTTGGCGTGAGTAAACCATATGATTTTTGAGCAATCAGAAGTCTGAATTTTGATCTGAGATG
AAGCGAGACAACCCCCTGAATTTAAGCATATCAGTAAGCGGAGGATT
>OTU439
GTACCCTCAAGCTATGCTTGGTATTGGGCGTCGTCCTTAGTTGGGCGCGCCTTAAAGACCTCGGCGAGGCCACTCCGGCT
TTAGGCGTAGTAGAATTTATTCGAACGTCTGTCAAAGGAGACCTGATCCGAGGTCAACCTAGAAAAATAAAGGTTTCAGT
CGGCAGAGTTCCTCTCCTTTGACAGACGTTCGAATAAATTCTACTACGCCTAAAGCCGGAGTGGCCTCGCCGAGGTCTTT
AAGGCGCGCCCAACTAAGGACGACGCCCAATACCAAGCATAGCTTGAGGGTACAAATGACGCTCGAACAGGCATGCCCTT
TGGAATACCAAAGGGCGCAATGTGCGTTCAAAGATTCGATGATTCAC
>OTU440
AATCTCCCACCCCAAGCGGTTTTTAAATGAAACGGCTTGGCGGATGGGGTCTGGATGGGTGCCTCTGCCTGCGCTACCTA
GCACAGGCTCGCCCGAAAGATCGGAAGAGCACACGTCTGAATTCGGGCGAGCCTGTGCTAGGTAGCGCAGGCAGAGGCAC
CCATCCAGACCCCATCCGCCAAGCCGTTTCATTTAAAAACCGCTTGGGGTGGGAGATTTCATGGCACTCAAACAGGCATG
CTCTACGGATTGCCATAGAGCGCAAGGTGCGTTCAAAGATTCGATGATTCACGGAATTCTGCAATTCACATTACCTATCA
CCCTTTGCTGCGTTCCTGACATAAAAAAGATCGGAAGAGCGTCGTGT
>OTU441
AATCTCCCACCCCAAGCGGTTTTTAAATGAAACGGCTTGGCGGATGGGGTCTGGATGGGTGCCTCTGCCTGCGCTACCTA
GCACAGGCTCGCCCGAAATGCATGAGCGCCTTGAGACACTAAGTGTCTCAAGGCGCTCATGCATTTCGGGCGAGCCTGTG
CTAGGTAGCGCAGGCAGAGGCACCCATCCAGACCCCATCCGCCAAGCCGTTTCATTTAAAAACCGCTTGGGGTGGGAGAT
TTCATGGCACTCAAACAGGCATGCTCTACGGATTGCCATAGAGCGCAAGGTGCGTTCAAAGATTCGATGATTCACGGAAT
TCTGCAATTCACATTACCTATCACCCTTCGCTGCGTTCCTGACATAA
>OTU442
AATCTCCCACCCCAAGCGGTTTTTAAATGAAACGGCTTGGCGGATGGGGTCTGGATGGGTGCCTCTGCCTGCGCTACCTA
GCACAGGCTCGCCCGAAATGCATGAGCGCCTGAGACACTTTTGTGCCACAGAGGCAAGTTCGAAGCACACGCAGACACAA
CCAAACATTCCTCCTTTAGGCGACATAGCAAATGACGTATCATGCCATGCCAGGAGAAAAACACTGCTTGGCCGCCTCCT
CCCAAACAGAGAGGCGGATGCAAAGTGTCTCAGGCGCTCATGCATTTCGGGCGAGCCTGTGCTAGGTAGCGCAGGCAGAG
GCACCCATCCAGACCCCATCCGCCAAGCCGTTTCATTTAAAAACCGC
>OTU443
GTACCCTCAAGCTTTGCTTGGTGTTGGGCGTCTTTTGTCTCCAGTTCGCTGGAGACTCGCCTTAAAGTCATTGGCAGCCG
GCCTACTGGTTTCGGAGCGCAGCACAAGTCGCGCTCTTAGAAAGAGCGCGACTTGTGCTGCGCTCCGAAACCAGTAGGCC
GGCTGCCAATGACTTTAAGGCGAGTCTCCAGCGAACTGGAGACAAAAGACGCCCAACACCAAGCAAAGCTTGAGGGTACA
AATGACGCTCGAACAGGCATGCCCTTTGGAATACCAAAGGGCGCAATGTGCGTTCAAAGATTCGATGATTCACTGAATTC
TGCAATTCACACTACGTATCGCCCTTTGCTGCGTTCCTGACATAAAA
>OTU444
CACCACTCAAGCCTCGCTTGGTATTGGGCGCCGCGCCTGCCGCGCGCCTTAATGTCTCCGGCTGAGCTCATCGTCTCTTA
GCGTTGTGGCAAACAATGTTCGCTTGTGAGATTGAAGGGTTACCTGATCCGAGGTCAACCTTTAGAAGATGTTTGACGGC
GCGAACCCTTCAATCTCACAAGCGAACATTGTTTGCCACAACGCTAAGAGACGATGAGCTCAGCCGGAGACATTAAGGCG
CGCGGCAGGCGCGGCGCCCAATACCAAGCGAGGCTTGAGTGGTGTAATGACGCTCGAACAGGCATGCCCCCCGGAATACC
AGAGGGCGCAATGTGCGTTCAAAGATTCGATGATTCACTGAATTCTG
>OTU445
GTACCCTCAAGCTTTGCTTGGTGTTGGGCGTCTTTTGTCTCCAGTTCGCTGGAGACTCGCCTTAAAGTCATTGGCAGCCG
GCCTACTGGTTTCGGAGCGCAGCACAGATCGGAAGAGCACAGTGCTGCGCTCCGAAACCAGTAGGCCGGCTGCCAATGAC
TTTAAGGCGAGTCTCCAGCGAACTGGAGACAAAAGACGCCCAACACCAAGCAAAGCTTGAGGGTACAAATGACGCTCGAA
CAGGCATGCCCTTTGGAATACCAAAGGGCGCAATGTGCGTTCAAAGATTCGATGATTCACTGAATTCTGCAATTCACACT
ACGTATCGCCCTTCGCTGCGTTCCTGACATAAAATAGATCGGAAGAG
>OTU446
AACCTCACTCCACTTGGGTTTTTGCCTGAGTGGTAGTGTATTGGGTGTTGCCTTGCCAAAGGCTCGCCTTAAAAGAATAA
GCACCTTGGATGTAATACGTTTCATCCTTTCGGGTGGCTAAGAGTTATGTGGGGTTATTAGCCACCCGAAAGGATGAAAC
GTATTACATCCAAGGTGCTTATTCTTTTAAGGCGAGCCTTTGGCAAGGCAACACCCAATACACTACCACTCAGGCAAAAA
CCCAAGTGGAGTGAGGTTTCATGACACTCAAACAGGCATGCCCTTCGGAATACCAAAGGGCGCAAGGTGCGTTCAAAGAT
TCGATGATTCACTGAATTCTGCAATTCACATTACTTATCGCCCTTCG
>OTU447
GTACCCTCAAGCTTTGCTTGGTGTTGGGCGTCTTTTGTCTCCAGTTCGCTGGAGACTCGCCTTAAAGTCATAGATCGGAA
GAGCACACGTCTGAACTCCAGTCACACTGATATATCTCGTAATGACTTTAAGGCGAGTCTCCAGCGAACTGGAGACAAAA
GACGCCCAACACCAAGCAAAGCTTGAGGGTACAAATGACGCTCGAACAGGCATGCCCTTTGGAATACCAAAGGGCGCAAT
GTGCGTTCAAAGATTCGATGATTCACTGAATTCTGCAATTCACACTACGTATCACCCTTCGCTGCGTTCCTGACATACAA
CAGATCGGAAGAGCGTCGTGTAGGGAAAGAGTGTAGATCTCGGTGGT
>OTU448
AAACCTTCAAGCTCAGCTTGGTGATGGGCGACTGTccccccccTCGCGGGGGGACTCGCCTCAAAAACATTGGCGGCCGG
TACATTGGCTTCGAGCGCAGCAGAAACGCGGTCTCGAGCCCATCCCTACCTGATCCGAGGTCAAAATAAAAGAATAGGCT
TATGGGAGCCGATCCACCGGGCTCGAGACCGCGTTTCTGCTGCGCTCGAAGCCAATGTACCGGCCGCCAATGTTTTTGAG
GCGAGTCCCCCCGCGAggggggggACAGTCGCCCATCACCAAGCTGAGCTTGAAGGTTTAAATGACGCTCGAACAGGCAT
GCCCTAAGGAATACCAAAGGGCGCAATGTGCGTTCAAAGATTCGATG
>OTU449
AATCTCAACCATTAGGGTTTCTTAATGGCTTGGATTTGGGCGCTGCCACTTGCCTGGCTCGCCTTAAAAGAGATCGGAAG
AGCACACGTCTGAACTCCAGTCACACTGATATATCTCGTATCTTTTAAGGCGAGCCAGGCAAGTGGCAGCGCCCAAATCC
AAGCCATTAAGAAACCCTAATGGTTGAGATTTCATGATACTCAAACAGGCATGCTCTCCGGAATACCAGAGAGCGCAAGT
TGCGTTCAAAGATTCGATGATTCACTGAATTCTGCAATTCACATTACTTATCGCCCTTCGCTGCGTTCGTGTGTGTAAAA
AGATCGGAAGAGCGTCGTGTAGGGAAAGAGTGTAGATCTCGGTGGTC
>OTU450
CTGCCCTCAAGCCCGGCTTGTGTGTTGGGCCTTCGCCCCCCCGGGAGTCGGGGGGGCGGGCCCAAAAGATCGGAAGAGCA
CACGTCTGAACTCCAGTCACACTGATATATCTCGTATGCCGTTTGGGCCCGCCCCCCCGACTCCCGGGGGGGCGAAGGCC
CAACACACAAGCCGGGCTTGAGGGCAGCAATGACGCTCGGACAGGCATGCCCCCCGGAATACCAGGGGGCGCAATGTGCG
TTCAAAGATTCGATGATTCACTGAATTCTGCAATTCACATTACTTATCACCCTTCGCTGCGTTCGTGTGTGTAAAAAGAT
CGGAAGAGCGTCGTGTAGGGAAAGAGTGTAGATCTCGGTGGTCGCCG
>OTU451
ACACCCTCAAGCTCTGCTTGGTGTTGGGCGTCTGTCCCGCCTCTGCGCGCGGACTCGCCCCAAATTCATTGGCAGCGGTC
TTTGCCTCCTCTCGCGCAGATCGGAAGAGCACACGTCTGAAGCGCGAGAGGAGGCAAAGACCGCTGCCAATGAATTTGGG
GCGAGTCCGCGCGCAGAGGCGGGACAGACGCCCAACACCAAGCAGAGCTTGAGGGTGTAGATGACGCTCGAACAGGCATG
CCCCATGGAATACCAAGGGGCGCAATGTGCGTTCAAAGATTCGATGATTCACTGAATTCTGCAATTCACACTACTTATCG
CCCTTCGCTGCGTTCGTGTGTGTAAAAAGATCGGAAGAGCGTCGTGT
>OTU452
ACACCCTCAAGCTCTGCTTGGTGTTGGGCGTCTGTCCCGCCTCTGCGCGCGGACTCGCCCCAGATCGGAAGAGCACACGT
CTGAACTCCAGTCACACTGATATATCTCGTATGCCGTCTTCGGGGCGAGTCCGCGCGCAGAGGCGGGACAGACGCCCAAC
ACCAAGCAGAGCTTGAGGGTGTAGATGACGCTCGAACAGGCATGCCCCATGGAATACCAAGGGGCGCAATGTGCGTTCAA
AGATTCGATGATTCACTGAATTCTGCAATTCACACTACTTATCACCCTTCGCTGCGTTCGTGTGTGTAAAAAGATCGGAA
GAGCGTCGTGTAGGGAAAGAGTGTAGATCTCGGTGGTCGCCGTATCA
>OTU453
AATCTCAACCATTAGGGTTTCTTAATGGCTTGGATTTGGGCGCTGCCACTTGCCTGGCTCGCCTTAAAAGAGTTAGCGTA
TTAACTTGTCGATCTGGCGTAATAAGTTTCGCTGGTGTAGAGCGGGTAGTCCTACCTGATTTGAGACCAGAGTTCAAGAA
TTGTCCGAAGACGATTAGAAGCGCACTTCTCAAGTCTACACCAGCGAAACTTATTACGCCAGATCGACAAGTTAATACGC
TAACTCTTTTAAGGCGAGCCAGGCAAGTGGCAGCGCCCAAATCCAAGCCATTAAGAAACCCTAATGGTTGAGATTTCATG
ATACTCAAACAGGCATGCTCTCCGGAATACCAGAGAGCGCAAGTTGC
>OTU454
AAACCTTCAAGCTCAGCTTGGTGATGGGCGACTGTccccccccTCGCGGGGGGACTCGCCTCAAAAACATTGGCGGCCGG
TACATTGGCTTCGAGCGCAGCAGAAACGCGGTCTCGAGCCCTGGGAGCCGATCCACCGGGCTCGAGACCGCGTTTCTGCT
GCGCTCGAAGCCAATGTACCGGCCGCCAATGTTTTTGAGGCGAGTCCCCCCGCGAggggggggACAGTCGCCCATCACCA
AGCTGAGCTTGAAGGTTTAAATGACGCTCGAACAGGCATGCCCTAAGGAATACCAAAGGGCGCAATGTGCGTTCAAAGCT
TCGATGATTCACTGAATTCTGCAATTCACACTACTTATCGCCCTTCG
>OTU455
AATCTCAACCATTAGGGTTTCTTAATGGCTTGGATTTGGGCGCTGCCACTTGCCTGGCTCGCCTTAAAAGAGTTAGCGTA
TTAACTTGTCGATCTGGCGTAATAAGTTTCGCTGGTGTAGACTTCTCAAGTCTACACCAGCGAAACTTATTACGCCAGAT
CGACAAGTTAATACGCTAACTCTTTTAAGGCGAGCCAGGCAAGTGGCAGCGCCCAAATCCAAGCCATTAAGAAACCCTAA
TGGTTGAGATTTCATGATACTCAAACAGGCATGCTCTCCGGAATACCAGAGAGCGCAAGTTGCGTTCAAAGATTCGATGA
TTCACTGAATTCTGCAATTCACATTACTTATCGCCCTTCGCTGCGTT
>OTU456
CTGCCCTCAAGCCCGGCTTGTGTGTTGGGCCTTCGCCCCCCCGGGAGTCGGGGGGGCGGGCCCAAAAGGCAGCGGCGGCA
CCGCGTCCGGTCCTCGAGCGTAGATCGGAAGAGCACACGTCACGCTCGAGGACCGGACGCGGTGCCGCCGCTGCCTTTTG
GGCCCGCCCCCCCGACTCCCGGGGGGGCGAAGGCCCAACACACAAGCCGGGCTTGAGGGCAGCAATGACGCTCGGACAGG
CATGCCCCCCGGAATACCAGGGGGCGCAATGTGCGTTCAAAGATTCGATGATTCACTGAATTCTGCAATTCACATTACTT
ATCGCCCTTCGCTGCGTTCGTGTGTGTAAAAAGATCGGAAGAGCGTC
>OTU457
CTGCCCTCAAGCCCGGCTTGTGTGTTGGGCCTTCGCCCCCCCGGGAGTCGGGGGGGCGGGCCCAAAAGGCAGCGGCGGCA
AGATCGGAAGAGCACACGTCTGAACTCCAGTCACACTGATATGCCGCCGCTGCCTTTTGGGCCCGCCCCCCCGACTCCCG
GGGGGGCGAAGGCCCAACACACAAGCCGGGCTTGAGGGCAGCAATGACGCTCGGACAGGCATGCCCCCCGGAATACCAGG
GGGCGCAATGTGCGTTCAAAGATTCGATGATTCACTGAATTCTGCAATTCACATTACTTATCGCCCTTCGCTGCGTTCGT
GTGTGTAAAAAGATCGGAAGAGCGTCGTGTAGGGAAAGAGTGTAGAT
>OTU458
AGACTCAACCTCCCTGGTTTATGATCGGGATGGGTTGGATGTGGGCGCTGCCGATTGCCGGCTCGCCTTAAATGTCTTAG
CGGCTTCTGAAGCCCCAACCTGGCGTAATAAGTTTCGCTGGCCTGATTTGAGGCCAGAGTCAAAAAGTTGCCCAAGGGCG
ATTGTAAGCAGTCATCCGCACCCTCTCCAGCGAAACTTATTACGCCAGGTTGGGGCTTCAGAAGCCGCTAAGACATTTAA
GGCGAGCCGGCAATCGGCAGCGCCCACATCCAACCCATCCCGATCATAAACCAGGGAGGTTGAGTCTACATGACACTCAA
ACAGGCATGCTCTCCGGAATACCAGAGGGCGCAAGGTGCGTTCAAAG
>OTU459
CAACCCTCAGGCTCCCGCGCCTGGCGTTGGGGATCGGCCTTCACCGGCCGGCCCCGAAATACAGTGGCGGCCCCGCCCGT
GTACCTCTGCGTAGTAGCACAACCTCGCAGCTGGGAGCGGCCAGAAGTCGGGGGTTTTCCGGCGTGGCCGCCGCCGCTCC
CAGCTGCGAGGTTGTGCTACTACGCAGAGGTACACGGGCGGGGCCGCCACTGTATTTCGGGGCCGGCCGGTGAAGGCCGA
TCCCCAACGCCAGGCGCGGGAGCCTGAGGGTTGAAATGACGCTCGGACAGGCATGCCCGCCAGAATGCTGGCGGGCGCAA
TGTGCGTTCAAAGATTCGATGATTCACTGAATTCTGCAATTCACATT
>OTU460
GTACCTTCAAGCTCTGCTTGGTGTTGGGTGTTTGTCTCCTGTAGACTCGCCTTAAAACAGATCGGAAGAGCACACGTCTG
AACTCCAGTCACACTGATATATCTCGTATGCCGTCTTCTGCGTTTTAAGGCGAGTCTACAGGAGACAAACACCCAACACC
AAGCAGAGCTTGAAGGTACAAATGACGCTCGAACAGGCATGCCCCATGGAATACCAAGGGGCGCAATGTGCGTTCAAAGA
TTCGATGATTCACTGAATTCTGCAATTCACACTACTTATCGCCCTTCGCTGCGTTCGTGTGTGTAAACAGATCGGAAGAG
CGTCGTGTAGGGAAAGAGTGTAGATCTCGGTGGTCGCCGTATCATTA
>OTU461
AAACCCTCAAGCTCAGCTTGGTGTTGGGTGCTTGTCCCGCCCCCGCGCGGCGACTCACCTCAAAATCAGTGGCAGCCCGC
ACCCGCCGGCCGTGAGCGCAGCACAGTCGCGCCCTAGGCAAAAGTGGAAGAAGGAGCTTCTGGAGAGCCGACCTGCCAAT
TGCCTAGGGCGCGACTGTGCTGCGCTCACGGCCGGCGGGTGCGGGCTGCCACTGATTTTGAGGTGAGTCGCCGCGCGGGG
GCGGGACAAGCACCCAACACCAAGCTGAGCTTGAGGGTTTAAATGACGCTCGAACAGGCATGCCCCACGGAATACCGAGG
GGCGCAATGTGCGTTCAAAGATTCGATGATTCACTGAATTCTGCAAT
>OTU462
CTGCCCTCAAGCCCGGCTTGTGTGTTGGGCCTTCGCCCCCCCGGGAGTCGGGGGGGCGGGCCCAAAAGGCAGCGGCGGCA
CCGCGTCCGGTCCTCGAGCGTATGGGGCTTCGTCAGATCGGGACGAAGCCCCATACGCTCGAGGACCGGACGCGGTGCCG
CCGCTGCCTTTTGGGCCCGCCCCCCCGACTCCCGGGGGGGCGAAGGCCCAACACACAAGCCGGGCTTGAGGGCAGCAATG
ACGCTCGGACAGGCATGCCCCCCGGAATACCAGGGGGCGCAATGTGCGTTCAAAGATTCGATGATTCACTGAATTCTGCA
ATTCACATTACTTATCGCCCTTCGCTGCGTTCGTGTGTGTAAAAAGA
>OTU463
ACACCCTCAAGCTCTGCTTGGTGTTGGGCGTCTGTCCCGCCTCTGCGCGCGGACAGATCGGAAGAGCACACGTCTGAACT
CCAGTCACACTGATATATCTCGTATGCCGTCTTCTGCTTGAGTCCGCGCGCAGAGGCGGGACAGACGCCCAACACCAAGC
AGAGCTTGAGGGTGTAGATGACGCTCGAACAGGCATGCCCCATGGAATACCAAGGGGCGCAATGTGCGTTCAAAGATTCG
ATGATTCACTGAATTCTGCAATTCACATTACTTATCGCCCTTCGCTGCGTTCGTGTGTGTAAAAAGATCGGAAGAGCGTC
GTGTAGGGAAAGAGTGTAGATCTCGGTGGTCGCCGTATCATTAAAAA
>OTU464
CAACCCTCAAGCCTGGCTTGGTGTTGGGGCTCTGCGCAACGCAGTCCCTTAAAGATCGGAAGAGCACACGTCTGAACTCC
AGTCACACTGATATATCTCGTATGCCGTCTTCTGCTTGAAATTAAGGGACTGCGTTGCGCAGAGCCCCAACACCAAGCCA
GGCTTGAGGGTTGAAATGACGCTCGAACAGGCATGCCCACCAGAATACTAGTGGGCGCAATGTGCGTTCAAAGATTCGAT
GATTCACTGAATTCTGCAATTCACATTACTTATCGCCCTTCGCTGCGTTCGTGTGTGTAAAAAGATCGGAAGAGCGTCGT
GTAGGGAAAGAGTGTAGATCTCGGTGGTCGCCGTATCATTAAAAAAA
>OTU465
AATTCTCAACCTCACCAGTTTTGTAACGAGACAGGTGAAGGCTTGGATGTGGGGGTTTTGCAGGCTGCCTCAGTGCTGGT
CTGCTCCCCTGAAATGCATTAGCGAGCTCATATTGAGCTTCTTGGTCAAGTAAATTGTCCTTGCGGACGGTTAGAAGCAA
GCATGAGTCCAATCCACGGCGTAGATAATTATCACACCAATAGACGGAAGCTCAATATGAGCTCGCTAATGCATTTCAGG
GGAGCAGACCAGCACTGAGGCAGCCTGCAAAACCCCCACATCCAAGCCTTCACCTGTCTCGTTACAAAACTGGTGAGGTT
GAGAATTTAATGACACTCAAACAGGCATGCTCCTCGGAATACCAAGG
>OTU466
GTACCTTCAAGCTCTGCTTGGTGTTGGGTGTTTGTCTCCTGTAGACTCGCCTTAAAACAATTGGCAGCCGGCGTAAGATC
GGAAGAGCACACGTCTGAACTCCAGTCACACTGATATATCTTACGCCGGCTGCCAATTGTTTTAAGGCGAGTCTACAGGA
GACAAACACCCAACACCAAGCAGAGCTTGAAGGTACAAATGACGCTCGAACAGGCATGCCCCATGGAATACCAAGGGGCG
CAATGTGCGTTCAAAGATTCGATGATTCACTGAATTCTGCAATTCACACTACTTATCGCCCTTCGCTGCGTTCGTGTGTG
TAAAAAGATCGGAAGAGCGTCGTGTAGGGAAAGAGTGTAGATCTCGG
>OTU467
GTACCTTCAAGCTCTGCTTGGTGTTGGGTGTTTGTCCCGCCGTTGCGCGTGGACTCGCCTCAAAGCAATTGGCAGCCGGC
ATAAGCCTGGGAGCGCAGCACAATTGTTGCTTCCATTCTTTCAAAGAATGGAAGCAACAATTGTGCTGCGCTCCCAGGCT
TATGCCGGCTGCCAATTGCTTTGAGGCGAGTCCACGCGCAACGGCGGGACAAACACCCAACACCAAGCAGAGCTTGAAGG
TACAAATGACGCTCGAACAGGCATGCCCCATGGAATACCAAGGGGCGCAATGTGCGTTCAAAGATTCGATGATTCACTGA
ATTCTGCAATTCACACTACTTTTCGCCCTTCGCTGCGTTCGTGTGTG
>OTU468
AATCTCAACCATTAGGGTTTCTTAATGGCTTGGATTTGGGCGCTGCCACTTGCCTGGCTCGCCTTAAAAGAGTTAGCGTA
TTAACTTGTCGATCTGGCGTAATAAGTTTCGCAGATCGGAAGCGAAACTTATTACGCCAGATCGACAAGTTAATACGCTA
ACTCTTTTAAGGCGAGCCAGGCAAGTGGCAGCGCCCAAATCCAAGCCATTAAGAAACCCTAATGGTTGAGATTTCATGAT
ACTCAAACAGGCATGCTCTCCGGAATACCAGAGAGCGCAAGTTGCGTTCAAAGATTCGATGATTCACTGAATTCTGCAAT
TCACATTACTTATCGCCCTTCGCTGCGTTCGTGTGTGTAAAAAGATC
>OTU469
GTACCTTCAAGCTCTGCTTGGTGTTGGGTGTTTGTCTCCTGTAGACTCGCCTTAAAACAATTGGCAGCCGGCGTATTGAT
TTCGGAGCGCAGTACATCTCGCGCCTAGATCGGAAGAGCACAGGCGCGAGATGTACTGCGCTCCGAAATCAATACGCCGG
CTGCCAATTGTTTTAAGGCGAGTCTACAGGAGACAAACACCCAACACCAAGCAGAGCTTGAAGGTACAAATGACGCTCGA
ACAGGCATGCCCCATGGAATACCAAGGGGCGCAATGTGCGTTCAAAGATTCGATGATTCACTGAATTCTGCAATTCACAC
TACTTATCGCCCTTCGCTGCGTTCGTGTGTGTAAAAAGATCGGAAGA
>OTU470
CACCACTCAAGCCTCGCTTGGTATTGGGCAACGCGGTCCGCCGCGTGCCTCAAATCGTCCGGCTGGGTCTTCTGTCCCCT
AAGCGTTGTGGAAACTATTCGCTAAAGGGTGAGATCGGAAGCACCCTTTAGCGAATAGTTTCCACAACGCTTAGGGGACA
GAAGACCCAGCCGGACGATTTGAGGCACGCGGCGGACCGCGTTGCCCAATACCAAGCGAGGCTTGAGTGGTGAAATGACG
CTCGAACAGGCATGCCCCCCGGAATACCAGGGGGCGCAATGTGCGTTCAAAGATTCGATGATTCACTGAATTCTGCAATT
CACATTACTTATCGCCCTTTGCTGCGTTCGTGTGTGTAAAAAGATCG
>OTU471
GTACCTTCAAGCTCTGCTTGGTGTTGGGTGTTTGTCTCCTGTAGACTCGCCTTAAAACAATTGGCAGCCGGCGTATTGAT
TTCGGAGCGCAGTACATCTCGCGCCTTGCACTCATAACGACCTTTTGGATGTCGTCGTTATGAGTGCAAGGCGCGAGATG
TACTGCGCTCCGAAATCAATACGCCGGCTGCCAATTGTTTTAAGGCGAGTCTACAGGAGACAAACACCCAACACCAAGCA
GAGCTTGAAGGTACAAATGACGCTCGAACAGGCATGCCCCATGGAATACCAAGGGGCGCAATGTGCGTTCAAAGATTCGA
TGATTCACTGAATTCTGCAATTCACACTACTTATCGCCCTTCGCTGC
>OTU472
GTACCTTCAAGCTCTGCTTGGTGTTGGGTGTTTGTCTCCTGTAGACTCGCCTTAAAACAATTGGCAGCCGGCGTATTGAT
TTCGGAGCGCAGTACATCTCGCGCCTTGCACTCATAACGACCCTGATCCGAGGTCAAGAGTGTAAAAATGTACTTTTGGA
TGTCGTCGTTATGAGTGCAAGGCGCGAGATGTACTGCGCTCCGAAATCAATACGCCGGCTGCCAATTGTTTTAAGGCGAG
TCTACAGGAGACAAACACCCAACACCAAGCAGAGCTTGAAGGTACAAATGACGCTCGAACAGGCATGCCCCATGGAATAC
CAAGGGGCGCAATGTGCGTTCAAAGATTCGATGATTCACTGAATTCT
>OTU473
AAACCCTCAACCTTAGATTGGTTAACACCTTTCTTTGGCTTGGATTTGGACGTTTGCCGATGATAAGTCGGCTCGTCTTA
AAAGTAATAGCTGGATCTGTCTCGCGACATGGTTTGACTTGATCCGAAGATCAATGGATTAGAAAGCGGTCTTTAGTCTT
GCAACGCGGCCATCCGAAGATGTCCTTAGCGAAATACTTATTACGCCAAGTCAAACCATGTCGCGAGACAGATCCAGCTA
TTACTTTTAAGACGAGCCGACTTATCATCGGCAAACGTCCAAATCCAAGCCAAAGAAAGGTGTTAACCAATCTAAGGTTG
AGGGTTTTCATGACACTCAAACAGGCATGCTCCCCGGAATACCAGGG
>OTU474
AACCTCACTCCACTTGGGTTTTCGCCTGAGTGGTAGTGTATTGGGTGTTGCCTTGCCAAAGGCTCGCCTTAAAAGAGATC
GGAAGAGCACACGTCTGAACTCCAGTCACACTGATATATCTCTTTTAAGGCGAGCCTTTGGCAAGGCAACACCCAATACA
CTACCACTCAGGCGAAAACCCAAGTGGAGTGAGGTTTCATGACACTCAAACAGGCATGCCCTTCGGAATACCAAAGGGCG
CAAGGTGCGTTCAAAGATTCGATGATTCACTGAATTCTGCAATTCACATTACTTATCGCCCTTCGCTGCGTTCGTGTGTG
TAAAAAGATCGGAAGAGCGTCGTGTAGGGAAAGAGTGTAGATCTCGG
>OTU475
CTACCCTGGAGCCCTGCTCTGTGATGGGCCCCGTCCTCGCGGACGGGCCCGAAACCCGTGGGCGCCGTCGTGTCCGGCCC
TGAGCGTAGCAAGAGAAATCCCAGATCGGAAGAGCACACGTGGGATTTCTCTTGCTACGCTCAGGGCCGGACACGACGGC
GCCCACGGGTTTCGGGCCCGTCCGCGAGGACGGGGCCCATCACAGAGCAGGGCTCCAGGGTAGAAATGGCGCTCGAACAG
GTGTGCCCCCCGGAATACCAGGGGGCGCAATGTGCGTTCAAAGATTCGATGATTCACTGAATTCTGCAATTCACATTACT
TATCGCCCTTTGCTGCGTTCGTATAGTAAATAAGATCGGAAGAGCGT
>OTU476
AAACACAACCATTAGGGTTTCTTAATGGATTGGATTTGAGCGTTGCCATTAGCCTGGCTCGCTTTAAAAGAGTTAGCGTG
TTTAACTTGTCGATCTGGCGTAATAAGTTTCGCTGGTGTAGAGTCTACACCAGCGAAACTTATTACGCCAGATCGACAAG
TTAAACACGCTAACTCTTTTAAAGCGAGCCAGGCTAATGGCAACGCTCAAATCCAATCCATTAAGAAACCCTAATGGTTG
TGTTTTTATGATACTCAAACAGGCATGCTCTCCGGAATACCAGAGAGCGCAAGGTGCGTTCAAAGATTCGATGATTCACT
GAATTCTGCAATTCACATTACCTATCGCCCTTCGCTGCGTTCGTATA
>OTU477
ACACCTCACCCCCTCGGGTTTCCGATCGGGTGGACTTGGGCGCTGCCAGTTACATGGCTCGCCTTAAACGCATTAGCGGT
TGTTGACGTAATAAGTTTCGTCTTGTCGACCGCTCCTAATCCCCGAAGGAGATTAGGAGCGGTCGACAAGACGAAACTTA
TTACGTCAACAACCGCTAATGCGTTTAAGGCGAGCCATGTAACTGGCAGCGCCCAAGTCCACCCGATCGGAAACCCGAGG
GGGTGAGGTGTTCATGACACTCAAACAGGCATGCCCTCCGGAATACCAGAGGGCGCAAGGTGCGTTCAAAGATTCGATGA
TTCACTGAATTCTGCAATTCACATTACTTATCGCCCTTCGCTGCGTT
>OTU478
AAACACAACCATTAGGGTTTCTTAATGGATTGGATTTGAGCGTTGCCATTAGCCTGGCTCGCTTTAAAAGAGTTAGCGTG
TTTAACTTGTCGATCTGGCGTAATAAGTTTCGCTGGTGTAGGCGTACTTCTCAAGTCTACACCAGCGAAACTTATTACGC
CAGATCGACAAGTTAAACACGCTAACTCTTTTAAAGCGAGCCAGGCTAATGGCAACGCTCAAATCCAATCCATTAAGAAA
CCCTAATGGTTGTGTTTTTATGATACTCAAACAGGCATGCTCTCCGGAATACCAGAGAGCGCAAGGTGCGTTCAAAGATT
CGATGATTCACTGAATTCTGCAATTCACATTACCTATCGCCCTTTGC
>OTU479
GTACTCTCAAGCCTTGCTTGGTGTTGGGCGTCTTTTGTCTCCAGTTCGCTGGAGACTCGCCTTAAAGTCATTGGCAGCCG
GCCTACTGGTTTCGGAGCGCAGCACAAGTCGCGCTCTTCGCGAAAAAAAGGCTTGCTGGACGCTGACCTTGGCTGGCGAA
GAGCGCGACTTGTGCTGCGCTCCGAAACCAGTAGGCCGGCTGCCAATGACTTTAAGGCGAGTCTCCAGCGAACTGGAGAC
AAAAGACGCCCAACACCAAGCAAGGCTTGAGAGTACAAATGACGCTCGAACAGGCATGCCCCATGGAATACCAAGGGGCG
CAATGTGCGTTCAAAGATTCGATGATTCACTGAATTCTGCAATTCAC
>OTU480
GTACCCTCAAGCTTTGCTTGGTGTTGGGCGTCTTTTGTCTCCAGTTCGCTGGAGACAGATCGGAAGAGCACACGTCTGAA
CTCCAGTCACACTGATATATCTCGTATGCCGTCTTCTGCTTGTCTCCAGCGAACTGGAGACAAAAGACGCCCAACACCAA
GCAAAGCTTGAGGGTACAAATGACGCTCGAACAGGCATGCCCTTTGGAATACCAAAGGGCGCAATGTGCGTTCAAAGATT
CGATGATTCACTGAATTCTGCAATTCACACTACGTATCGCCCTTTGCTGCGTTCGTATAGTAAAAAAGATCGGAAGAGCG
TCGTGTAGGGAAAGAGTGTAGATCTCGGTGGTCGCCGTATCATTAAA
>OTU481
ATTCTTCAACCCAACTGTTTCTTGTAAACAGCTGGTGTTTGGATTCTGAGCGCTGCTGGCTTCGTGCCTAGCTCGTTCGT
AATACATCAGCATCCCTAATACAAGTTTGGATTGACAGATCGTCAATCCAAACTTGTATTAGGGATGCTGATGTATTACG
AACGAGCTAGGCACGAAGCCAGCAGCGCTCAGAATCCAAACACCAGCTGTTTACAAGAAACAGTTGGGTTGAAGAATTCA
TGACACTCAAACAGACATGCTCTCCGGAATACCAGAGAGCGCAAGATGCGTTCAAAGATTCGATGATTCACTGAATTCTG
CAATTCACATTACGTATCACCCTTTGCTGCGTTCGTATAGTAAAAAA
>OTU482
CACCACTCAAGCCTCGCTTGGTATTGGGCAACGCGGTCCGCCGCGTGCCTCAAATCGTCCGGCAGATCGGAAGAGCACAC
GTCTGAACTCCAGTCACACTGATATATCTCGTATGCCGTCTGCCGGACGATTTGAGGCACGCGGCGGACCGCGTTGCCCA
ATACCAAGCGAGGCTTGAGTGGTGAAATGACGCTCGAACAGGCATGCCCCCCGGAATACCAGGGGGCGCAATGTGCGTTC
AAAGATTCGATGATTCACTGAATTCTGCAATTCACATTACTTATCGCCCTTCGCTGCGTTCGTATAGTAAAAAAGATCGG
AAGAGCGTCGTGTAGGGAAAGAGTGTAGATCTCGGTGGTCGCCGTAT
>OTU483
CACCACTCAAGCCTCGCTTGGTATTGGGCAACGCGGTCCGCCGCGTGCCTCAAATCGTCCGGCTGGGTCTTCAGATCGGA
AGAGCACACGTCTGAACTCCAGTCACACTGATATATCTCGTGAAGACCCAGCCGGACGATTTGAGGCACGCGGCGGACCG
CGTTGCCCAATACCAAGCGAGGCTTGAGTGGTGAAATGACGCTCGAACAGGCATGCCCCCCGGAATACCAGGGGGCGCAA
TGTGCGTTCAAAGATTCGATGATTCACTGAATTCTGCAATTCACATTACTTATCGCCCTTCGCTGCGTTCGTATAGTAAA
ATAGATCGGAAGAGCGTCGTGTAGGGAAAGAGTGTAGATCTCGGTGG
>OTU484
ACACCTCACCCCCTCGGGTTTCCGATCGGGTGGACTTGGGCGCTGCCAGTTACATGGCTCGCCTTAAACGCATTAGCGGT
TGTTGACGTAATAAGTTTCGTCTTGTCGACCGCTCCTAATCCATGAAGTGTCCCTAGAGACATCCCGAAGGAGATTAGGA
GCGGTCGACAAGACGAAACTTATTACGTCAACAACCGCTAATGCGTTTAAGGCGAGCCATGTAACTGGCAGCGCCCAAGT
CCACCCGATCGGAAACCCGAGGGGGTGAGGTGTTCATGACACTCAAACAGGCATGCCCTCCGGAATACCAGAGGGCGCAA
GGTGCGTTCAAAGATTCGATGATTCACTGAATTCTGCAATTCACATT
>OTU485
GTACCCTCAAGCTTTGCTTGGTGTTGGGCGTCTTTTGTCTCCAGTTCGCTGGAGACTCGCCTTAAAGTCATTGGCAGCCG
GCCTACTGGTTTCGGAGCGCAGCACAAGTCGCGCTCTTCGcccccccccccccccccccccccccccccccccccccccc
cccccccccccccccccccccccccccccccccccccccccccccccccccccccccccccccccccccccccccccccc
cccccccccccccccccccccccccccccccccccccccccccccccccccccccccccccccccccccccccccccccc
ccccccccccccccccccccccccccccccccccccccccccccccc
>OTU486
CTACCCTGGAGCCCTGCTCTGTGATGGGCCCCGTCCTCGCGGACGGGCCCGAAACCCGTGGGCGCCGTCGTGTCCGGCCC
TGAGCGTAGCAGATCGGAAGAGCACACGTCTGAACTCCAGTGCTACGCTCAGGGCCGGACACGACGGCGCCCACGGGTTT
CGGGCCCGTCCGCGAGGACGGGGCCCATCACAGAGCAGGGCTCCAGGGTAGAAATGGCGCTCGAACAGGTGTGCCCCCCG
GAATACCAGGGGGCGCAATGTGCGTTCAAAGATTCGATGATTCACTGAATTCTGCAATTCACATTACTTATCGCCCTTCG
CTGCGTTCGTATAGTAAAAAAGATCGGAAGAGCGTCGTGTAGGGAAA
>OTU487
GTACCCTCAAGCTTTGCTTGGTGTTGGGCGTCTTTTGTCTCCAGTTCGCTGGAGACTCGCCTTAAAGTCATTGGCAGCCG
GCCTACTGGTTTCGGAGCGCAGCACAAGAGATCGGAAGAGCCTTGTGCTGCGCTCCGAAACCAGTAGGCCGGCTGCCAAT
GACTTTAAGGCGAGTCTCCAGCGAACTGGAGACAAAAGACGCCCAACACCAAGCAAAGCTTGAGGGTACAAATGACGCTC
GAACAGGCATGCCCTTTGGAATACCAAAGGGCGCAATGTGCGTTCAAAGATTCGATGATTCACTGAATTCTGCAATTCAC
ACTACGTATCGCCCTTCGCTGCGTTCGTATAGTAAAAAAGATCGGAA
>OTU488
GTACCTTCAAGCTCTGCTTGGTGTTGGGTGTTTGTCTCGCCTCTGCGTGTAGACTCGCCTTAAAACAATTGGCAGCCGGC
GTATTGATTAGATCGGAAGAGCACACGTCTGAACTCCAGTCAATCAATACGCCGGCTGCCAATTGTTTTAAGGCGAGTCT
ACACGCAGAGGCGAGACAAACACCCAACACCAAGCAGAGCTTGAAGGTACAAATGACGCTCGAACAGGCATGCCCCATGG
AATACCAAGGGGCGCAATGTGCGTTCAAAGATTCGATGATTCACTGAATTCTGCAATTCACACTACTTATCGCCCTTCGC
TGCGTTCGTATAGTAAAAAAGATCGGAAGAGCGTCGTGTAGGGAAAG
>OTU489
AAACACAACCATTAGGGTTTCTTAATGGATTGGATTTGAGCGTTGCCATTAGCCTGGCTCGCTTTAAAAGAGTTAGCGTG
TTTAACTTGTCGATCTGGCGTAATAAGTTTCGCTGGTGTAGAAGACGATTAGAAGCGTACTTCTCAAGTCTACACCAGCG
AAACTTATTACGCCAGATCGACAAGTTAAACACGCTAACTCTTTTAAAGCGAGCCAGGCTAATGGCAACGCTCAAATCCA
ATCCATTAAGAAACCCTAATGGTTGTGTTTTTATGATACTCAAACAGGCATGCTCTCCGGAATACCAGAGAGCGCAAGGT
GCGTTCAAAGATTCGATGATTCACTGAATTCTGCAATTCACATTACC
>OTU490
CACCACTCAAGCTATGCTTGGTATTGGGCGTCGTCCTTAGTTGGGCGCGCCTTAAAGACCTCGGCGAGGCCACTCCGGCT
TTAGGCGTAGTAGAATTTATTCGAACGTCTGTCAAAGGAGAGGTTTCAGTCGGCAGAGTTCCTCTCCTTTGACAGACGTT
CGAATAAATTCTACTACGCCTAAAGCCGGAGTGGCCTCGCCGAGGTCTTTAAGGCGCGCCCAACTAAGGACGACGCCCAA
TACCAAGCATAGCTTGAGTGGTGTAATGACGCTCGAACAGGCATGCCCTTTGGAATACCAAAGGGCGCAATGTGCGTTCA
AAGATTCGATGATTCACTGAATTCTGCAATTCACACTACGTATCACC
>OTU491
GTACTCTCAAGCCTTGCTTGGTGTTGGGTGTTTGTCTTTGCTCTGCCTAGACTCGCCTTAAATATATTGGCAGCCGGTAT
TTTGGTTTGAAGCGCAGCACATTTGCTTTTCAAATCTTTGACAAAGATTTGAAAAGCAAATGTGCTGCGCTTCAAACCAA
AATACCGGCTGCCAATATATTTAAGGCGAGTCTAGGCAGAGCAAAGACAAACACCCAACACCAAGCAAGGCTTGAGAGTA
CAAATGACGCTCGAACAGGCATGCCCCATGGAATACCAAGGGGCGCAATGTGCGTTCAAAGATTCGATGATTCACTGAAT
TCTGCAATTCACACTACTTATCGCCCTTCGCTGCGTTCGTATAGTAA
>OTU492
CACCACTCAAGCCTGGCTTGGTATTGAGCGCCGCGGCCTGCCCGCGCGCTCCAATGTCTCCGGCTGAGCCGTCCGTCTCT
AAGCGTTGTGAAAGATCGGAAGAGCACACGTCTGAACTCCATTCACAACGCTTAGAGACGGACGGCTCAGCCGGAGACAT
TGGAGCGCGCGGGCAGGCCGCGGCGCTCAATACCAAGCCAGGCTTGAGTGGTGTAATGACGCTCGAACAGGCATGCCCCC
CGGAATGCCAGGGGGCGCAATGTGCGTTCAAAGATTCGATGATTCACTGAATTCTGCAATTCACATTACTTATCACCCTT
CGCTGCGTTCTGTGCTGTAAAAAGATCGGAAGAGCGTCGTGTAGGGA
>OTU493
ACACCCTCAAGCTCTGCTTGGTGTTGGGCGTCTTTTGTCTCCAGTTCGCTGGAGACTCGCCTTAAAGTCATTGGCAGCCG
GCCTACTGGTTTCGGAGCGCAGCACAAGTCGCGCTCTTTGCGGTTGAAAAAAAGGCTTGCTGGACGCTGACCTTGGCTGG
CAAAGAGCGCGACTTGTGCTGCGCTCCGAAACCAGTAGGCCGGCTGCCAATGACTTTAAGGCGAGTCTCCAGCGAACTGG
AGACAAAAGACGCCCAACACCAAGCAGAGCTTGAGGGTGTAGATGACGCTCGAACAGGCATGCCCCATGGAATACCAAGG
GGCGCAATGTGCGTTCAAAGATTCGATGATTCACTGAATTCTGCAAT
>OTU494
GTACTCTCAAGCTTTGCTTGGTGTTGGGTGTTTATCCTTTCTGTAGTGTCTGGATTCGCCTCAAAGTCATTGGCAGCCGA
TATGTTGGTTCTGAAGCGCAGCACAATTCGCGGCTTTGACTGAGGTCAAGCGTGTTAAAATTTGCTTCATGGACGCTGAT
ACTATTGAGTCAAAGCCGCGAATTGTGCTGCGCTTCAGAACCAACATATCGGCTGCCAATGACTTTGAGGCGAATCCAGA
CACTACAGAAAGGATAAACACCCAACACCAAGCAAAGCTTGAGAGTACAAATGACGCTCGAACAGGCATGCCCCATGGAA
TACCAAGGGGCGCAATGTGCGTTCAAAGATTCGATGATTCACTGAAT
>OTU495
GTACCCTCAAGCTTTGCTTGGTGTTGGGCGTCTTGTCTTTATTAATCAGACTCGCCTTAAAGTAATTGGCAGCCAGTGTT
TTTGGTAGTAAGCGCAGCACAATTTGCGTCTTGGTCCCTAATCCGAGGTCAAAAGTGAGAAAGAGGCTTTGTGGATGCCA
CTGTTTAGGGACCAAGACGCAAATTGTGCTGCGCTTACTACCAAAAACACTGGCTGCCAATTACTTTAAGGCGAGTCTGA
TTAATAAAGACAAGACGCCCAACACCAAGCAAAGCTTGAGGGTACAAATGACGCTCGAACAGGCATGCCCTTTGGAATAC
CAAAGGGCGCAATGTGCGTTCAAAGATTCGATGATTCACTGAATTCT
>OTU496
AATTCTCAATCTCCACTGGTTTTTGTGACTGGCTTGGTTGATTGGATGTGGGGGTTTATTTTGCGGGCCTCTTCAGAGGT
CAGCTCCCCTGAAAAGCATTAGCGGAGCCGTTTGCGGGTCTAAGGACGGTTAGAAGCAGAACTACCAGAGAGCAGTCGTC
TTTGGCGTAGATAATTATCACACCAGTGACAGACCCGCAAACGGCTCCGCTAATGCTTTTCAGGGGAGCTGACCTCTGAA
GAGGCCCGCAAAATAAACCCCCACATCCAATCAACCAAGCCAGTCACAAAAACCAGTGGAGATTGAGAATTAAATGACAC
TCAAACAGGCATGCTCCTCGGAATACCAAGGAGCGCAAGGTGCGTTC
>OTU497
GTACCCTCAAGCTTTGCTTGGTGTTGGGCGTCTTTTGTCTCCAGTTCGCTGGAGACTCGCCTTAAAGTCATTGGCAGCCG
GCCTACTGGTTTCGGAGCGCAGCACAAGTCGCGCAGATCGGGCGCGACTTGTGCTGCGCTCCGAAACCAGTAGGCCGGCT
GCCAATGACTTTAAGGCGAGTCTCCAGCGAACTGGAGACAAAAGACGCCCAACACCAAGCAAAGCTTGAGGGTACAAATG
ACGCTCGAACAGGCATGCCCTTTGGAATACCAAAGGGCGCAATGTGCGTTCAAAGATTCGATGATTCACTGAATTCTGCA
ATTCACACTACGTATCGCCCTTCGCTGCGTTCTGTGCTGTAAAAAGA
>OTU498
CACCAATCGAGCACGGCTCGGCGTTGGGTCCCGGGGGAACGCCCCGGACCTCAAAGTCTCAAGCTGAACGCCCACCGAGT
CTCAGCGTCGTGGCGTGTCTTTACACATCTCGCTGTCGGACAAAGACTCCAGTCAGCCCGGCGGCCCCCTCGTCCGACAG
CGAGATGTGTAAAGACACGCCACGACGCTGAGACTCGGTGGGCGTTCAGCTTGAGACTTTGAGGTCCGGGGCGTTCCCCC
GGGACCCAACGCCGAGCCGTGCTCGATTGGTGTAATGACGCTCGAACGGGCATGCCCCTCGGAATACCAAAGGGCGCAAT
GTGCGTTCAAAGATTCGATGATTCACTGAATTCTGCAATTCACATTA
>OTU499
GTACCCTCAAGCTTTGCTTGGTGTTGGGCGTCTTTTGTCTCCAGTTCGCTGGAGACTCGCCTTAAAGTCATTGGCAGCCG
GCAGATCGGAAGAGCACACGTCTGAACTCCAGTCACACTGAGCCGGCTGCCAATGACTTTAAGGCGAGTCTCCAGCGAAC
TGGAGACAAAAGACGCCCAACACCAAGCAAAGCTTGAGGGTACAAATGACGCTCGAACAGGCATGCCCTTTGGAATACCA
AAGGGCGCAATGTGCGTTCAAAGATTCGATGATTCACTGAATTCTGCAATTCACACTACGTATCGCCCTTCGCTGCGTTC
TGTGCTGTAAAAAGATCGGAAGAGCGTCGTGTAGGGAAAGAGTGTAG
>OTU500
GTACTCTCAAGCTTTGCTTGGTGTTGGGTGTTTATCCTTTCTGTAGTGTCTGGATTCGCCTCAAAGTCATTGGCAGCCGA
TATGTTGGTTCTGAAGCGCAGCACAATTCGCGGCTTTGACTGTTAAAATTTGCTTCATGGACGCTGATACTATTGAGTCA
AAGCCGCGAATTGTGCTGCGCTTCAGAACCAACATATCGGCTGCCAATGACTTTGAGGCGAATCCAGACACTACAGAAAG
GATAAACACCCAACACCAAGCAAAGCTTGAGAGTACAAATGACGCTCGAACAGGCATGCCCCATGGAATACCAAGGGGCG
CAATGTGCGTTCAAAGATTCGATGATTCACTGAATTCTGCAATTCAC
>OTU501
CTGCCCTCAAGCCCGGCTTGTGTGTTGGGCCCTCGTCCCCCGGCTCCCGGGGGACGGGCCCGAAAGGCAGCGGCGGCACC
GCGTCCGGTCCTCGAGCGTATGGGGCTTCGTCTTCCGCTCCTGGAAAAAAACAAGTTGCAAATAAATGCGTCGGCGGGCG
CCGGCCGGGCCTACGGAGCGGAAGACGAAGCCCCATACGCTCGAGGACCGGACGCGGTGCCGCCGCTGCCTTTCGGGCCC
GTCCCCCGGGAGCCGGGGGACGAGGGCCCAACACACAAGCCGGGCTTGAGGGCAGCAATGACGCTCGGACAGGCATGCCC
CCCGGAATACCAGGGGGCGCAATGTGCGTTCAAAGACTCGATGATTC
>OTU502
AAACCCTCAACCTTAGATTGGTTAACACCTTTCTTTGGCTTGGATTTGGACGTTTGCCGATGATAAGTCGGCTCGTCTTA
AAAGTAATAGCTGGATCTGTCTCGCGACATGGTTTGACTTGACGCGGCCATCCGAAGATGTCCTTAGCGAAATACTTATT
ACGCCAAGTCAAACCATGTCGCGAGACAGATCCAGCTATTACTTTTAAGACGAGCCGACTTATCATCGGCAAACGTCCAA
ATCCAAGCCAAAGAAAGGTGTTAACCAATCTAAGGTTGAGGGTTTTCATGACACTCAAACAGGCATGCTCCCCGGAATAC
CAGGGAGCGCAAGGTGCGTTCAAAGATTCGATGATTCACTGAATTCT
>OTU503
GTACTCTCAAGCTTTGCTTGGTGTTGGGTGTTTATCCTTTCTGTAGTGTCTGGATTCGCCTCAAAGTCATTGGCAGCCGA
TATGTTGGTTCTGAAGCGCAGCACAATTCGCGGCTTTGACTCTATTGAGTCAAAGCCGCGAATTGTGCTGCGCTTCAGAA
CCAACATATCGGCTGCCAATGACTTTGAGGCGAATCCAGACACTACAGAAAGGATAAACACCCAACACCAAGCAAAGCTT
GAGAGTACAAATGACGCTCGAACAGGCATGCCCCATGGAATACCAAGGGGCGCAATGTGCGTTCAAAGATTCGATGATTC
ACTGAATTCTGCAATTCACACTACTTATCGCCCTTCGCTGCGTTCTG
>OTU504
AAACCCTCAACCTTAGATTGGTTAACACCTTTCTTTGGCTTGGATTTGGACGTTTGCCGATGATAAGTCGGCTCGTCTTA
AAAGTAATAGCTGGATCTGTCTCGCGACATGGTTTGACTTGCTTTAGTCTTGCAACGCGGCCATCCGAAGATGTCCTTAG
CGAAATACTTATTACGCCAAGTCAAACCATGTCGCGAGACAGATCCAGCTATTACTTTTAAGACGAGCCGACTTATCATC
GGCAAACGTCCAAATCCAAGCCAAAGAAAGGTGTTAACCAATCTAAGGTTGAGGGTTTTCATGACACTCAAACAGGCATG
CTCCCCGGAATACCAGGGAGCGCAAGGTGCGTTCAAAGATTCGATGA
>OTU505
AAACCCTCAAGCCCTGCTTGGTGTTGGGTGCCTGTCCCGCCCCCGCGCGTGGACTCACCTCAAATCCATTGGCGGCCCCC
GCACGGCCACGAGCGCAGCAGAAACGCAAACTCGTGCGCAGGGGTGTAGCTTCTGGGAGCCGCCCGCTCTGCGCACGAGT
TTGCGTTTCTGCTGCGCTCGTGGCCGTGCGGGGGCCGCCAATGGATTTGAGGTGAGTCCACGCGCGGGGGCGGGACAGGC
ACCCAACACCAAGCAGGGCTTGAGGGTTTAAATGACGCTCGAACAGGCATGCCCTAAGGAATACCAAAGGGCGCAATGTG
CGTTCAAAGATTCGATGATTCACTGAATTCTGCAATTCACACTACTT
>OTU506
GTACCCTCAAGCTTTGCTTGGTGTTGGGCGTCTTTTGTCTCCAGTTCGCTGGAGACTCGCCTTAAAGTCATTGGCAGCCG
GCCTACTGGTTTCGGAGCGCAGATCGGAAGAGCACACGTCTGCGCTCCGAAACCAGTAGGCCGGCTGCCAATGACTTTAA
GGCGAGTCTCCAGCGAACTGGAGACAAAAGACGCCCAACACCAAGCAAAGCTTGAGGGTACAAATGACGCTCGAACAGGC
ATGCCCTTTGGAATACCAAAGGGCGCAATGTGCGTTCAAAGATTCGATGATTCACTGAATTCTGCAATTCACACTACGTA
TCGCCCTTTGCTGCGTTCTGTGCTGTAAAAAGATCGGAAGAGCGTCG
>OTU507
AAACCCTCAAGCCCTGCTTGGTGTTGGGTGCCTGTCCCGCCCCCGCGCGTGGACTCACCTCAAATCCATTGGCGGCCCCC
GCACGGCCACGAGCGCAGCAGAAACGCAAACTCGTGCGCAGGGGAGCCGCCCGCTCTGCGCACGAGTTTGCGTTTCTGCT
GCGCTCGTGGCCGTGCGGGGGCCGCCAATGGATTTGAGGTGAGTCCACGCGCGGGGGCGGGACAGGCACCCAACACCAAG
CAGGGCTTGAGGGTTTAAATGACGCTCGAACAGGCATGCCCTAAGGAATACCAAAGGGCGCAATGTGCGTTCAAAGATTC
GATGATTCACTGAATTCTGCAATTCACACTACTTATCGCCCTTTGCT
>OTU508
CACCAATCAAGCCTGGCTTGGTATTGGGCGACGGGGGCCGTCACACGCCCCCGCGCCCCAAAGACCCGACCGGCGGGACG
GACCAAATCTCAGCGTTGAGATCGGAAGAGCACACGTCTGACAACGCTGAGATTTGGTCCGTCCCGCCGGTCGGGTCTTT
GGGGCGCGGGGGCGTGTGACGGCCCCCGTCGCCCAATACCAAGCCAGGCTTGATTGGTGTAATGACGCTCGAACAGGCAT
GCCCTTTGGAATACCAAAGGGCGCAATGTGCGTTCAAAGATTCGATGATTCACTGAATTCTGCAATTCACACTACGTATC
GCCCTTCGCTGCGTTCTGTGCTGTAAAAAGATCGGAAGAGCGTCGTG
>OTU509
ACACCCTCAAGCTCTGCTTGGTGTTGGGCGTCTGTCCCGCCTCTGCGCGCGGACTCGCCCCAAATTCATTGGCAGCGGTC
TTTGCCTCCTCTCGCGCAGCACAATTGCGTCTGCGAAGCAAATGTTGCTTCGCAGACGCAATTGTGCTGCGCGAGAGGAG
GCAAAGACCGCTGCCAATGAATTTGGGGCGAGTCCGCGCGCAGAGGCGGGACAGACGCCCAACACCAAGCAGAGCTTGAG
GGTGTAGATGACGCTCGAACAGGCATGCCCCATGGAATACCAAGGGGCGCAATGTGCGTTCAAAGATTCGATGATTCACT
GAATTCTGCAATTCACACTACTTATCGCCCTTCGCTGCGTTCTGTGC
>OTU510
CACCAATCAAGCCTGGCTTGGTATTGGGCGACGGGGGCCGTCACACGCCCCCGCGCCCCAAAGACCCGACCGGCGGGACG
GACCAAATCTCAGCGTTGTGCAAAACCATTGTCGCTGGCGATCTCGCCAGCGACAATGGTTTTGCACAACGCTGAGATTT
GGTCCGTCCCGCCGGTCGGGTCTTTGGGGCGCGGGGGCGTGTGACGGCCCCCGTCGCCCAATACCAAGCCAGGCTTGATT
GGTGTAATGACGCTCGAACAGGCATGCCCTTCGGAATGCCAAAGGGCGCAATGTGCGTTCAAAGATTCGATGATTCACTG
AATTCTGCAATTCACATTACTTATCGCCCTTCGCTGCGTTCTGTGCT
>OTU511
CACCAATCAAGCCTGGCTTGGTATTGGGCGACGGGGGCCGTCACACGCCCCCGCGCCCCAAAGACCCGACCGGCGGGACG
GACCAAATCTCAGCGTTGTGCAAAACCAGATCGGAAGAGCAGGTTTTGCACAACGCTGAGATTTGGTCCGTCCCGCCGGT
CGGGTCTTTGGGGCGCGGGGGCGTGTGACGGCCCCCGTCGCCCAATACCAAGCCAGGCTTGATTGGTGTAATGACGCTCG
AACAGGCATGCCCTTCGGAATGCCAAAGGGCGCAATGTGCGTTCAAAGATTCGATGATTCACTGAATTCTGCAATTCACA
TTACTTATCGCCCTTCGCTGCGTTCTGTGCTGTAAAAAGATCGGAAG
>OTU512
ACACCCTCAAGCTCTGCTTGGTGTTGGGCGTCTGTCCCGCCTCTGCGCGCGGACTCGCCCCAAATTCATTGGCAGCGGTC
CTTGCCTCCTCTCGCGCAGCACATTTGCGTCTGCGAGGGGGGCCCCCTCGCAGACGCAAATGTGCTGCGCGAGAGGAGGC
AAGGACCGCTGCCAATGAATTTGGGGCGAGTCCGCGCGCAGAGGCGGGACAGACGCCCAACACCAAGCAGAGCTTGAGGG
TGTAGATGACGCTCGAACAGGCATGCCCCATGGAATACCAAGGGGCGCAATGTGCGTTCAAAGATTCGATGATTCACTGA
ATTCTGCAATTCACACTACTTATCGCCCTTCGCTGCGTTCTGTGCTG
>OTU513
AATTCTCAATCTCCACTGGTTTTTGTGACTGGCTTGGTTGATTGGATGTGGGGGTTTATTTTGCGGGCCTCTTCAGAGGT
CAGCTCCCCTGAAAAGCATTAGCGGAGCCGTTTGCGGGTCTTGAGGTCAAGCATTCAAATATCATTGTCCAAGTCAAAGG
ACGGTTAGAAGCAGAACTACCAGAGAGCAGTCGTCTTTGGCGTAGATAATTATCACACCAGTGACAGACCCGCAAACGGC
TCCGCTAATGCTTTTCAGGGGAGCTGACCTCTGAAGAGGCCCGCAAAATAAACCCCCACATCCAATCAACCAAGCCAGTC
ACAAAAACCAGTGGAGATTGAGAATTAAATGACACTCAAACAGGCAT
>OTU514
CACCACTCAAGCCTCGCTTGGTATTGGGCAACGCGGTCCGCCGCGTGCCTCAAATCGTCCGGCTGGGTCTTCTGTCCCCT
AAGCGTTGTGGAAACTATTCGCTAAAGGGTGTTCGGGAGGCTTACGGCGTAGCCTCCCGAACACCCTTTAGCGAATAGTT
TCCACAACGCTTAGGGGACAGAAGACCCAGCCGGACGATTTGAGGCACGCGGCGGACCGCGTTGCCCAATACCAAGCGAG
GCTTGAGTGGTGAAATGACGCTCGAACAGGCATGCCCTTTGGAATACCAAAGGGCGCAATGTGCGTTCAAAGATTCGATG
ATTCACTGAATTCTGCAATTCACACTACGTATCGCCCTTCGCTGCGT
>OTU515
AACCCTCAAACCCAAGTTTTGGATTTCGATCCATGCTTGAGTTTGGATTTGGATGTTTGCCGGTGATAAGCCGACTCATC
TTAAAAGTATTAGCTAGATCTGTCTCTATGACTGGTTTGACGAAGATGTCCTCAGCAAAATACTTATTATGCCAAGTCAA
ACCAGTCATAGAGACAGATCTAGCTAATACTTTTAAGATGAGTCGGCTTATCACCGGCAAACATCCAAATCCAAACTCAA
GCATGGATCGAAATCCAAAACTTGGGTTTGAGGGTTTCATGACACTCAAACAGGCATGCTCCTCGGAATACCAAGGAGCG
CAAGGTGCGTTCAAAGATTCGATGATTCACTGAATTCTGCAATTCAC
>OTU516
GTACCCTCAAGCTTTGCTTGGTGTTGGGCGTCTTTTGTCTCCAGTTCGCTGGAGACTCGCCTTAAAGAGATCGGAAGAGC
ACACGTCTGAACTCCAGTCACACTGATATATCTCGTATGCCCTTTAAGGCGAGTCTCCAGCGAACTGGAGACAAAAGACG
CCCAACACCAAGCAAAGCTTGAGGGTACAAATGACGCTCGAACAGGCATGCCCTTTGGAATACCAAAGGGCGCAATGTGC
GTTCAAAGATTCGATGATTCACTGAATTCTGCAATTCACACTACGTATCGCCCTTCGCTGCGTTCTCTACGACACAAAGA
TCGGAAGAGCGTCGTGTAGGGAAAGAGTGTAGATCTCGGTGGTCGCC
>OTU517
GTACCCTCAAGCTTTGCTTGGTGTTGGGCGTCTTTTGTCTCCAGTTCGAGATCGGAAGAGCACACGTCTGAACTCCAGTC
ACACTGATATATCTCGTATGCCGTCTTCTGCTTGAAAAAAACGAACTGGAGACAAAAGACGCCCAACACCAAGCAAAGCT
TGAGGGTACAAATGACGCTCGAACAGGCATGCCCTTTGGAATACCAAAGGGCGCAATGTGCGTTCAAAGATTCGATGATT
CACTGAATTCTGCAATTCACACTACGTATCGCCCTTCGCTGCGTTCTCTACGACAAAAAGATCGGAAGAGCGTCGTGTAG
GGAAAGAGTGTAGATCTCGGTGGTCGCCGTATCATTaaaaaaaaaaa
>OTU518
AACTCTCAACCCCCCTATTTTGTAATGAGATGGGCGTGGGCTTGGATTATGACTGCTGTCGGCGTAATTGCCGGCTCAGT
TGAAATACACGAGCAACCCATTTGAAATAAACGGCTTGACAGTCAAGCCGTTTATTTCAAATGGGTTGCTCGTGTATTTC
AACTGAGCCGGCAATTACGCCGACAGCAGTCATAATCCAAGCCCACGCCCATCTCATTACAAAATAGGGGGGTTGAGAGT
TTCATGACACTCAAACAGACATACTCTTCGGAATACCAAAGAGTGCAAGGTGCGTTCAAAGATTCGATGATTCACTGAAT
TCTGCAATTCACATTACTTATCGCCCTTTGCTGCGTTCTCTACGACA
>OTU519
AACTCTCAACCCCCCTATTTTGTAATGAGATGGGCGTGGGCTTGGATTATGACTGCTGTCGGCGTAATTGCCGGCTCAGT
TGAAATACACGAGCAACCCAAGATCGGAAGAGCACACGTCTTGGGTTGCTCGTGTATTTCAACTGAGCCGGCAATTACGC
CGACAGCAGTCATAATCCAAGCCCACGCCCATCTCATTACAAAATAGGGGGGTTGAGAGTTTCATGACACTCAAACAGAC
ATACTCTTCGGAATACCAAAGAGTGCAAGGTGCGTTCAAAGATTCGATGATTCACTGAATTCTGCAATTCACATTACTTA
TCGCCCTTTGCTGCGTTCTCTACGACAAACAGATCGGAAGAGCGTCG
>OTU520
GTACCCTCAAGCTTTGCTTGGTGTTGGGCGTCTTTTGTCTCCAGTTCGCTGGAGACTCGCCTTAAAGTCATTGGCAGCCG
GCCTACTGGTTTCGGAGCGCAGTACATCTCGCGCTTTGCACAGAGTGTAAAAAATGTACTTTATGGACGTCGTCGTTATG
AGTGCAAAGCGCGAGATGTACTGCGCTCCGAAACCAGTAGGCCGGCTGCCAATGACTTTAAGGCGAGTCTCCAGCGAACT
GGAGACAAAAGACGCCCAACACCAAGCAAAGCTTGAGGGTACAAATGACGCTCGAACAGGCATGCCCTTTGGAATACCAA
AGGGCGCAATGTGCGTTCAAAGATTCGATGATTCACTGAATTCTGCA
>OTU521
AACCCTCAAACCCAAGTTTTGGATTTCGATCCATGCTTGAGTTTGGATTTGGATGTTTGCCGGTGATGAACCGACTCATC
TTAAAAGTATTAGCTTGGATCTGTCTATATGACTGGTTTGATTATTATGCCAAGTCAAACCAGTCATATAGACAGATCCA
AGCTAATACTTTTAAGATGAGTCGGTTCATCACCGGCAAACATCCAAATCCAAACTCAAGCATGGATCGAAATCCAAAAC
TTGGGTTTGAGGGTTTCATGACACTCAAACAGGCATGCCCCCCGGAATACCAGGGGGCGCAATGTGCGTTCAAAGATTCG
ATGATTCACTGAATTCTGCAATTCACATTACTTATCGCCCTTCGCTG
>OTU522
AACCCTCAAACCCAAGTTTTGGATTTCGATCCATGCTTGAGTTTGGATTTGGATGTTTGCCGGTGATGAACCGACTCATC
TTAAGATCGGAAGAGCACACGTCTGAACTCCAGTCACACTGTAAGATGAGTCGGTTCATCACCGGCAAACATCCAAATCC
AAACTCAAGCATGGATCGAAATCCAAAACTTGGGTTTGAGGGTTTCATGACACTCAAACAGGCATGCTCCTCGGAATACC
AAGGAGCGCAAGGTGCGTTCAAAGATTCGATGATTCACTGAATTCTGCAATTCACATTACTTATCGCCCTTCGCTGCGTT
CTCTACGACCAACAGATCGGAAGAGCGTCGTGTAGGGAAAGAGTGTA
>OTU523
AACCCTCAAACCCAAGTTTTGGATTTCGATCCATGCTTGAGTTTGGATTTGGATGTTTGCCGGTGATGAACCGACTCATC
TTAAAAGTATTAGCTTGGAGATCGGAAGAGCACACGTCTGACCAAGCTAATACTTTTAAGATGAGTCGGTTCATCACCGG
CAAACATCCAAATCCAAACTCAAGCATGGATCGAAATCCAAAACTTGGGTTTGAGGGTTTCATGACACTCAAACAGGCAT
GCTCCTCGGAATACCAAGGAGCGCAAGGTGCGTTCAAAGATTCGATGATTCACTGAATTCTGCAATTCACATTACTTATC
GCCCTTCGCTGCGTTCTCTACGACACAAAGATCGGAAGAGCGTCGTG
>OTU524
ACACCCTCAAGCTCTGCTTGGTGTTGGGCGCCTGTCCCGCCTCCGCGCGTGTGGACTCGCCTTAGATCGGAAGAGCACAC
GTCTGAACTCCAGTCACACTGATATATCTCGTATGCCGTCTAAGGCGAGTCCACACGCGCGGAGGCGGGACAGGCGCCCA
ACACCAAGCAGAGCTTGAGGGTGTAGATGACGCTCGAACAGGCATGCCCCATGGAATACCAAGGGGCGCAATGTGCGTTC
AAAGATTCGATGATTCACTGAATTCTGCAATTCACACTACTTATCGCCCTTCGCTGCGTTCATGTACACAAAAAGATCGG
AAGAGCGTCGTGTAGGGAAAGAGTGTAGATCTCGGTGGTCGCCGTAT
>OTU525
CGACCATCAAGCCCCGGGCTTGTGTTGGGGACCTGCGGCTGCCCGCAGGCCCTGAAAACCAGTGGCGGGCTCGCCGACAC
CCCGAGCGTAGTAGTATCACCTCGCCCAGGGCGTGCTGCGGAACGGCCGGAACCCGCAGCACGCCCTGGGCGAGGTGATA
CTACTACGCTCGGGGTGTCGGCGAGCCCGCCACTGGTTTTCAGGGCCTGCGGGCAGCCGCAGGTCCCCAACACAAGCCCG
GGGCTTGATGGTCGAAATGACGCTCGAACAGGCATGCCCGCCAGAGTACTGGCGGGCGCAATGTGCGTTCAAAGATTCGA
TGATTCACTGAATTCTGCAATTCACATTACTTATCACCCTTCGCTGC
>OTU526
AGACTCAACCTCCCTGGTTTATGATCGGGATGGGTTGGATGTGGGCGCTGCCGATTGCCGGCTCGCCTTAAATGTCTTAG
CGGCTTCTGAAGCCCCAACCTGGCGTAATAAGTTTCGCTGGTGTAAGCAGTCATCCGCACCCTCTCCAGCGAAACTTATT
ACGCCAGGTTGGGGCTTCAGAAGCCGCTAAGACATTTAAGGCGAGCCGGCAATCGGCAGCGCCCACATCCAACCCATCCC
GATCATAAACCAGGGAGGTTGAGTCTACATGACACTCAAACAGGCATGCTCTCCGGAATACCAGAGGGCGCAAGGTGCGT
TCAAAGATTCGATGATTCACTGAATTCTGCAATTCACATTACTTATC
>OTU527
ACACCCTCAAGCTCTGCTTGGTGTTGGGCGTCTGTCCCGCCTTCGCGCGCGGACTCGCCTCAAAGTCATTGGCAGCGGCC
TCGCCGGCTCCTCGCGCAGCACATTTGCGCTTCTCGGAGCTATGTTGCTTCGTGGACGCGGGCCCGCCGGGAGCTCCGAG
AAGCGCAAATGTGCTGCGCGAGGAGCCGGCGAGGCCGCTGCCAATGACTTTGAGGCGAGTCCGCGCGCGAAGGCGGGACA
GACGCCCAACACCAAGCAGAGCTTGAGGGTGTAAATGACGCTCGAACAGGCATGCCCCACGGAATACCGAGGGGCGCAAT
GTGCGTTCAAAGATTCGATGATTCACTGAATTCTGCAATTCACACTA
>OTU528
ACACCCTCAAGCTCTGCTTGGTGTTGGGCGCCTGTCCCGCCTCCGCGCGTGTGGACTCGCCTTAAAAGGATTGGCAGCGG
TCCTTGCCCCCTCTCGCGCAGCACATTGCGCTTCTCGAGGGTCGTGGGTCGCAGGCCCGGAGCCGCCCTCGAGAAGCGCA
ATGTGCTGCGCGAGAGGGGGCAAGGACCGCTGCCAATCCTTTTAAGGCGAGTCCACACGCGCGGAGGCGGGACAGGCGCC
CAACACCAAGCAGAGCTTGAGGGTGTAGATGACGCTCGAACAGGCATGCCCCATGGAATACCAAGGGGCGCAATGTGCGT
TCAAAGATTCGATGATTCACTGAATTCTGCAATTCACACTACTTATC
>OTU529
ACACCCTCAAGCCTAGCTTGGTGTTGGGCGTTGTCCGCAAGGACTCGCCTCAAATTCATTGGCAGCGGCATCGTCAGCTT
CTCGCGCAGCACATTGCACTTCAGAAGGCTTCTGGCGGGCTACGCGAGCCCGCCAGAAGCCTTCTGAAGTGCAATGTGCT
GCGCGAGAAGCTGACGATGCCGCTGCCAATGAATTTGAGGCGAGTCCTTGCGGACAACGCCCAACACCAAGCTAGGCTTG
AGGGTGTAAATGACGCTCGAACAGGCATGCCCAATGGAATACCAAGGGGCGCAATGTGCGTTCAAAGATTCGATGATTCA
CTAAAGTCTGCAATTCACACTACTTATCACCCTTCGCTGCGTTCATG
>OTU530
ACACCCTCAAGCTCTGCTTGGTGTTGGGCGTCTGTCCCGCCTCCGCGCGTGGACTCGCCCCAAATACATTGGCAGCGGTC
TTTGCCTCCTCTCGCGCAGCACAGATCGGAAGAGCACACGTGTGCTGCGCGAGAGGAGGCAAAGACCGCTGCCAATGTAT
TTGGGGCGAGTCCACGCGCGGAGGCGGGACAGACGCCCAACACCAAGCAGAGCTTGAGGGTGTAGATGACGCTCGAACAG
GCATGCCCCACGGAATACCGAGGGGCGCAATGTGCGTTCAAAGATTCGATGATTCACTGAATTCTGCAATTCACACTACT
TATCGCCCTTTGCTGCGTTCATGTACACAGAAAGATCGGAAGAGCGT
>OTU531
GTACCTTCAAGCTCTGCTTGGTGTTGGGTGTTTGTCTCGCCTCTGCGTGTAGACTCGCCAGATCGGAAGAGCACACGTCT
GAACTCCAGTCACACTGATATATCTCGTATGCCGTCTTCTGGGCGAGTCTACACGCAGAGGCGAGACAAACACCCAACAC
CAAGCAGAGCTTGAAGGTACAAATGACGCTCGAACAGGCATGCCCCATGGAATACCAAGGGGCGCAATGTGCGTTCAAAG
ATTCGATGATTCACTGAATTCTGCAATTCACACTACTTATCACCCTTCGCTGCGTTCATGTACACAAAAAGATCGGAAGA
GCGTCGTGTAGGGAAAGAGTGTAGATCTCGGTGGTCGCCGTATCATT
>OTU532
CAACCCTTAAGCCTAGCTTAGTGTTGGGAGCCTACTGCTTTTACTAGCTGTAGCTCCTGAAATACAACGGCGGATCTGCG
ATATCCTCTGAGCGTAGTAATTTTTATCTCGCTTTTGACAGGTCAAAAGCGAGATAAAAATTACTACGCTCAGAGGATAT
CGCAGATCCGCCGTTGTATTTCAGGAGCTACAGCTAGTAAAAGCAGTAGGCTCCCAACACTAAGCTAGGCTTAAGGGTTG
AAATGACGCTCGAACAGGCATGCCCACTAGAATACTAATGGGCGCAATGTGCGTTCAAAGATTCGATGATTCACTGAATT
CTGCAATTCACATTACTTATCACCCTTCGCTGCGTTCATGTACACAT
>OTU533
CGACCATCAAGCCCCGGGCTTGTGTTGGGGACCTGCGGCTGCCCGCAGGCCCTGAAAACCAGTGGCGGGCTCGCCGACAC
CCCGAGCGTAGTAGTATCACCTCGCCCAGGGCGTGCTGCGGGATCCGAGGTCAACCTTGGGGTAATGGGTGCTTTAACGG
CCGGAACCCGCAGCACGCCCTGGGCGAGGTGATACTACTACGCTCGGGGTGTCGGCGAGCCCGCCACTGGTTTTCAGGGC
CTGCGGGCAGCCGCAGGTCCCCAACACAAGCCCGGGGCTTGATGGTCGAAATGACGCTCGAACAGGCATGCCCGCCAGAG
TACTGGCGGGCGCAATGTGCGTTCAAAGATTCGATGATTCACTGAAT
>OTU534
ACACCCTCAAGCTCTGCTTGGTGTTGGGCGTCTGTCCCGCCTCTGCGCGCGGACTCGCCCCAAATTCAAGATCGGAAGAG
CACACGTCTGAACTCCAGTCACACTGATATATCTCGTATGCTGAATTTGGGGCGAGTCCGCGCGCAGAGGCGGGACAGAC
GCCCAACACCAAGCAGAGCTTGAGGGTGTAGATGACGCTCGAACAGGCATGCCCCATGGAATACCAAGGGGCGCAATGTG
CGTTCAAAGATTCGATGATTCACTGAATTCTGCAATTCACACTACTTATCACCCTTTGCTGCGTTCATGTACACAAAAAG
ATCGGAAGAGCGTCGTGTAGGGAAAGAGTGTAGATCTCGGTGGTCGC
>OTU535
ACACCCTCAAGCTCTGCTTGGTGTTGGGCGCCTGTCCCGCCTCCGCGCGTGTGGACTCGCCTTAAAAGGATTGGCAGCGG
TCCTTGCCCCCTCTCGCGCAGCACATAGATCGGAAGAGCACATGTGCTGCGCGAGAGGGGGCAAGGACCGCTGCCAATCC
TTTTAAGGCGAGTCCACACGCGCGGAGGCGGGACAGGCGCCCAACACCAAGCAGAGCTTGAGGGTGTAGATGACGCTCGA
ACAGGCATGCCCCATGGAATACCAAGGGGCGCAATGTGCGTTCAAAGATTCGATGATTCACTGAATTCTGCAATTCACAC
TACTTATCACCCTTCGCTGCGTTCATGTACACAAAAAGATCGGAAGA
>OTU536
CACCACTCAAGCTATGCTTGGTATTGGGCGTCGTCCTTAGTTGGGCGCGCCTTAAAGACCTCGGCGAGGCCACTCCGGCT
TTAGGCGTAGTAGAATTTATTCGAACGTCTGTCAAAGGAGAccccccccccccccccccccccccccccccccccccccc
cccccccccccccccccccccccccccccccccccccccccccccccccccccccccccccccccccccccccccccccc
cccccccccccccccccccccccccccccccccccccccccccccccccccccccccccccccccccccccccccccccc
ccccccccccccccccccccccccccccccccccccccccccccccc
>OTU537
CAACCCTTAAGCCTAGCTTAGTGTTGGGAGCCTACTGCTTTTACTAGCTGTAGCTCCTGAAATACAACGGCGGATCTGCG
ATATCCTCTGAGCGTAGTAATTTTTATCAGATCGGAAGAGCGATAAAAATTACTACGCTCAGAGGATATCGCAGATCCGC
CGTTGTATTTCAGGAGCTACAGCTAGTAAAAGCAGTAGGCTCCCAACACTAAGCTAGGCTTAAGGGTTGAAATGACGCTC
GAACAGGCATGCCCACTAGAATACTAATGGGCGCAATGTGCGTTCAAAGATTCGATGATTCACTGAATTCTGCAATTCAC
ATTACTTATCGCCCTTCGCTGCGTTCATGTACACAAAAAGATCGGAA
>OTU538
GTACCTTCAAGCTCTGCTTGGTGTTGGGTGTTTGTCTCGCCTCTGCGTGTAGACTCGCCTTAAAACAATTGGCAGCCGGC
GTATTGATTTCGGAGCGCAGATCGGAAGAGCACACGTCTGAGCGCTCCGAAATCAATACGCCGGCTGCCAATTGTTTTAA
GGCGAGTCTACACGCAGAGGCGAGACAAACACCCAACACCAAGCAGAGCTTGAAGGTACAAATGACGCTCGAACAGGCAT
GCCCCATGGAATACCAAGGGGCGCAATGTGCGTTCAAAGATTCGATGATTCACTGAATTCTGCAATTCACACTACTTATC
ACCCTTCGCTGCGTTCATGTACACAAAAAGATCGGAAGAGCGTCGTG
>OTU539
GTACCCTCAAGCTTTGCTTGGTGTTGGGCGTTTTGTCCTCTTCTAGAGGACTCGCCTCAAAACAATTGGCAGCCGGCATA
TTGGTATCGGAGCGCAGCACAAAGATCGGAAGAGCACACGTTTGTGCTGCGCTCCGATACCAATATGCCGGCTGCCAATT
GTTTTGAGGCGAGTCCTCTAGAAGAGGACAAAACGCCCAACACCAAGCAAAGCTTGAGGGTACAAATGACGCTCGAACAG
GCATGCCCCATGGAATACCAAGGGGCGCAATGTGCGTTCAAAGATTCGATGATTCACTGAATTCTGCAATTCACATTACT
TATCGCCCTTCGCTGCGTTCATGTACACAAAAAGATCGGAAGAGCGT
>OTU540
GTACCCTCAAGCTTTGCTTGGTGTTGGGCGTTTTGTCCTCTTCTAGAGGACTCGCCTCAAAACAATTGGCAGCCGGCATA
TTGGTATCGGAGCGCAGCACAAGTCGCAGATCGGAAGAGCAGCGACTTGTGCTGCGCTCCGATACCAATATGCCGGCTGC
CAATTGTTTTGAGGCGAGTCCTCTAGAAGAGGACAAAACGCCCAACACCAAGCAAAGCTTGAGGGTACAAATGACGCTCG
AACAGGCATGCCCCATGGAATACCAAGGGGCGCAATGTGCGTTCAAAGATTCGATGATTCACTGAATTCTGCAATTCACA
CTACTTATCACCCTTCGCTGCGTTCATGTACACAAAAAGATCGGAAG
>OTU541
CACCACTCAAGCTATGCTTGGTATTGGGCGTCGTCCTTAGTTGGGCGCGCCTTAAAGACCTCGGCGAGGCCACTCCGGCT
TTAGGCGTAGTAGAATTTATTCGAACGTCTGTCAAAAGATCTTTGACAGACGTTCGAATAAATTCTACTACGCCTAAAGC
CGGAGTGGCCTCGCCGAGGTCTTTAAGGCGCGCCCAACTAAGGACGACGCCCAATACCAAGCATAGCTTGAGTGGTGTAA
TGACGCTCGAACAGGCATGCCCCTCGGAATACCAAGGGGCGCAATGTGCGTTCAAAGATTCGATGATTCACTGAATTCTG
CAATTCACATTACTTATCGCCCTTCGCTGCGTTCATGTACACAAAAA
>OTU542
ACACCCTCAAGCCTAGCTTGGTGTTGGGCGTTGTCCGCAAGGACTCGCCTCAAATTCATAGATCGGAAGAGCACACGTCT
GAACTCCAGTCACACTGATATATCTCGTATGCCGTCTTCTGATGAATTTGAGGCGAGTCCTTGCGGACAACGCCCAACAC
CAAGCTAGGCTTGAGGGTGTAAATGACGCTCGAACAGGCATGCCCAATGGAATACCAAGGGGCGCAATGTGCGTTCAAAG
ATTCGATGATTCACTAAAGTCTGCAATTCACACTACTTATCACCCTTCGCTGCGTTCATGTACACAAAAAGATCGGAAGA
GCGTCGTGTAGGGAAAGAGTGTAGATCTCGGTGGTCGCCGTATCATT
>OTU543
ACACCCTCAAGCTCTGCTTGGTGTTGGGCGTCTGTCCCGCCTCCGCGCGCGGACTCGCCCCAAATCCATTGGCAGCGGTC
CTTGCCCCCTCTCGCGCAGCACATTGCGCTTCTCGAGGGCGCTTTGTGGGTCGCAGGCCCGGAGCCGCCCTCGAGAAGCG
CAATGTGCTGCGCGAGAGGGGGCAAGGACCGCTGCCAATGGATTTGGGGCGAGTCCGCGCGCGGAGGCGGGACAGACGCC
CAACACCAAGCAGAGCTTGAGGGTGTAGATGACGCTCGAACAGGCATGCCCCATGGAATACCAAGGGGCGCAATGTGCGT
TCAAAGATTCGATGATTCACTGAATTCTGCAATTCACACTACTTATC
>OTU544
CGACCATCAAGCCCCGGGCTTGTGTTGGGGACCTGCGGCTGCCCGCAGGCCCTGAAAACCAGTGGCGGGCTCGCCGACAC
CCCGAGCGTAGTAGTATCACCTCGCCCAGGGCGTGCTGAGACAGCACGCCCTGGGCGAGGTGATACTACTACGCTCGGGG
TGTCGGCGAGCCCGCCACTGGTTTTCAGGGCCTGCGGGCAGCCGCAGGTCCCCAACACAAGCCCGGGGCTTGATGGTCGA
AATGACGCTCGAACAGGCATGCCCGCCAGAGTACTGGCGGGCGCAATGTGCGTTCAAAGATTCGATGATTCACTGAATTC
TGCAATTCACATTACTTATCGCCCTTCGCTGCGTTCATGTACACAAA
>OTU545
CACCACTCAAGCTATGCTTGGTATTGGGCGTCGTCCTTAGTTGGGCGCGCCTTAAAGACCAGATCGGAAGAGCACACGTC
TGAACTCCAGTCACACTGATATATCTCGTATGCCGTCTTCTGGTCTTTAAGGCGCGCCCAACTAAGGACGACGCCCAATA
CCAAGCATAGCTTGAGTGGTGTAATGACGCTCGAACAGGCATGCCCCTCGGAATACCAAGGGGCGCAATGTGCGTTCAAA
GATTCGATGATTCACTGAATTCTGCAATTCACATTACTTATCGCCCTTCGCTGCGTTCATGTACACAAAAAGATCGGAAG
AGCGTCGTGTAGGGAAAGAGTGTAGATCTCGGTGGTCGCCGTATCAT
>OTU546
GTACCCTCAAGCTTTGCTTGGTGTTGGGCGTTTTGTCCTCTTCTAGAGGACTCGCCTCAAAACAGATCGGAAGAGCACAC
GTCTGAACTCCAGTCACACTGATATATCTCGTATGCCGTCTGTTTTGAGGCGAGTCCTCTAGAAGAGGACAAAACGCCCA
ACACCAAGCAAAGCTTGAGGGTACAAATGACGCTCGAACAGGCATGCCCCATGGAATACCAAGGGGCGCAATGTGCGTTC
AAAGATTCGATGATTCACTGAATTCTGCAATTCACACTACTTATCGCCCTTTGCTGCGTTCATGTACACAATAAGATCGG
AAGAGCGTCGTGTAGGGAAAGAGTGTAGATCTCGGTGGTCGCCGTAT
>OTU547
GTACCCTCAAGCTTTGCTTGGTGTTGGGCGTCTTGTCTACCTCTTTAGCGGATAGACTCGCCTTAAAGTAATTGGCAGCC
AGTGTTTTTGGCAGTAAGCGCAGCACAAGATCGGAAGAGCATGTGCTGCGCTTACTGCCAAAAACACTGGCTGCCAATTA
CTTTAAGGCGAGTCTATCCGCTAAAGAGGTAGACAAGACGCCCAACACCAAGCAAAGCTTGAGGGTACAAATGACGCTCG
AACAGGCATGCCCCATGGAATACCAAGGGGCGCAATGTGCGTTCAAAGATTCGATGATTCACTGAATTCTGCAATTCACA
CTACTTATCACCCTTCGCTGCGTTCATGTACACAAAAAGATCGGAAG
>OTU548
ACACCCTCAAGCTCTGCTTGGTGTTGGGCGTCTGTCCCGCCTTCGCGCGCGGACTCGCCTCAAAGTCATTGGCAGCGGCC
TCGCCGGCTCCTCGCGCAGCACATTTGCGCTTCTCGGAGCTAGTCGTAGAAGTGCTTGCTGGACGCGGGCCCGCCGGGAG
CTCCGAGAAGCGCAAATGTGCTGCGCGAGGAGCCGGCGAGGCCGCTGCCAATGACTTTGAGGCGAGTCCGCGCGCGAAGG
CGGGACAGACGCCCAACACCAAGCAGAGCTTGAGGGTGTAAATGACGCTCGAACAGGCATGCCCCACGGAATACCGAGGG
GCGCAATGTGCGTTCAAAGATTCGATGATTCACTGAATTCTGCAATT
>OTU549
ACACCCTCAAGCTCTGCTTGGTGTTGGGCGTCTGTCCCGCCTCCGCGCGTGGACTCGCCCCAAATTCATTGGCAGCGGTC
CTTGCCTCCTCTCGCGCAGCCCATTTGCGTTTCTCGAGGTGTCCGAGGTCAAAGACTGGTAATGTTGCTTCGTGGACGCG
GGCCGCGCACCTCGAGAAACGCAAATGTGCTGCGCGAGAGGAGGCAAGGACCGCTGCCAATGAATTTGGGGCGAGTCCAC
GCGCGGAGGCGGGACAGACGCCCAACACCAAGCAGAGCTTGAGGGTGTAGATGACGCTCGAACAGGCATGCCCCACGGAA
TACCGAGGGGCGCAATGTGCGTTCAAAGATTCGATGATTCACTGAAT
>OTU550
CACCACTCAAGCTATGCTTGGTATTGGGCGTCGTCCTTAGTTGGGCGCGCCAGATCGGAAGAGCACACGTCTGAACTCCA
GTCACACTGATATATCTCGTATGCCGTCTTCTGCTTGAAAAGGCGCGCCCAACTAAGGACGACGCCCAATACCAAGCATA
GCTTGAGTGGTGTAATGACGCTCGAACAGGCATGCCCCTCGGAATACCAAGGGGCGCAATGTGCGTTCAAAGATTCGATG
ATTCACTGAATTCTGCAATTCACATTACTTATCGCCCTTCGCTGCGTTCATGTACACAAACAGATCGGAAGAGCGTCGTG
TAGGGAAAGAGTGTAGATCTCGGTGGTCGCCGTATCATTaaaaaaaa
>OTU551
GTACCCTCAAGCTTTGCTTGGTGTTGGGCGTTTTGTCCTCTTCTAGAGGACTCGCCTCAAAACAATTGGCAGCCGGCATA
TTGGTATCGGAGCGCAGATCGGAAGAGCACACGTCTGAACTGCGCTCCGATACCAATATGCCGGCTGCCAATTGTTTTGA
GGCGAGTCCTCTAGAAGAGGACAAAACGCCCAACACCAAGCAAAGCTTGAGGGTACAAATGACGCTCGAACAGGCATGCC
CCATGGAATACCAAGGGGCGCAATGTGCGTTCAAAGATTCGATGATTCACTGAATTCTGCAATTCACACTACTTATCACC
CTTCGCTGCGTTCATGTACACAAAAAGATCGGAAGAGCGTCGTGTAG
>OTU552
GTACCTTCAAGCTCTGCTTGGTGTTGGGTGTTTGTCTCGCCTCTGCGCGCGGACTCGCCCCAAATTCATTGGCAGCGGTC
CTTGCCTCCTCTCGCGCAGCACATTTGCGTTTCTCGAGGTGTGTTGCTTCGTGGACGCGGGCCGCGCACCTCGAGAAACG
CAAATGTGCTGCGCGAGAGGAGGCAAGGACCGCTGCCAATGAATTTGGGGCGAGTCCGCGCGCAGAGGCGAGACAAACAC
CCAACACCAAGCAGAGCTTGAAGGTACAAATGACGCTCGAACAGGCATGCCCCATGGAATACCAAGGGGCGCAATGTGCG
TTCAAAGATTCGATGATTCACTGAATTCTGCAATTCACACTACTTAT
>OTU553
ACACCCTCAAGCTCTGCTTGGTGTTGGGCGCCTGTCCCGCCTCCGCGCGTGTGGACTCGCCTTAAAAGGATTGGCAGCGG
TCCTTGCCCCCTCTCGCGCAGCACATTGCGCTTCTCGAGGGGACGGTGGTCATCTTCGTGGGTCGCAGGCCCGGAGCCGC
CCTCGAGAAGCGCAATGTGCTGCGCGAGAGGGGGCAAGGACCGCTGCCAATCCTTTTAAGGCGAGTCCACACGCGCGGAG
GCGGGACAGGCGCCCAACACCAAGCAGAGCTTGAGGGTGTAGATGACGCTCGAACAGGCATGCCCCATGGAATACCAAGG
GGCGCAATGTGCGTTCAAAGATTCGATGATTCACTGAATTCTGCAAT
>OTU554
GTACCCTCAAGCTTTGCTTGGTGTTGGGCGTCTTGTCTACCTCTTTAGCGGATAGACTCGCCTTAAAGTAATTGGCAGCC
AGTGTTTTTGGCAGTAAGCGCAGCACATTTTGCGTCTTAGTTAGGGACTAAGACGCAAAATGTGCTGCGCTTACTGCCAA
AAACACTGGCTGCCAATTACTTTAAGGCGAGTCTATCCGCTAAAGAGGTAGACAAGACGCCCAACACCAAGCAAAGCTTG
AGGGTACAAATGACGCTCGAACAGGCATGCCCCATGGAATACCAAGGGGCGCAATGTGCGTTCAAAGATTCGATGATTCA
CTGAATTCTGCAATTCACACTACTTATCACCCTTCGCTGCGTTCATG
>OTU555
ACCTCTCAAACCCAAGTTTTGGATTTATCCTTGCTTGAGTTTGGATTTGGGTGTTTGCCAGTGATGAACTGACTCACCTT
AAAAGTATTAGCTAGATCTGTCTTTGACTGGTTTGACTTGGGGTTTAGTAAGCAGACAAAAGTCAAGTCCTGGCCATCCG
AAGATGTCCTTAGCAAAATACTTATTATGCCAAGTCAAACCAGTCAAAGACAGATCTAGCTAATACTTTTAAGGTGAGTC
AGTTCATCACTGGCAAACACCCAAATCCAAACTCAAGCAAGGATAAATCCAAAACTTGGGTTTGAGAGGTTTATGACACT
CAAACAGGCATGCTCCTCGGAATACCAAGGAGCGCAAGGTGCGTTCA
>OTU556
GTACCTTCAAGCTCTGCTTGGTGTTGGGTGTTTGTCTCGCCTCTGCGAGATCGGAAGAGCACACGTCTGAACTCCAGTCA
CACTGATATATCTCGTATGCCGTCTTCTGCTTGaaaaaaaaCGCAGAGGCGAGACAAACACCCAACACCAAGCAGAGCTT
GAAGGTACAAATGACGCTCGAACAGGCATGCCCCATGGAATACCAAGGGGCGCAATGTGCGTTCAAAGATTCGATGATTC
ACTGAATTCTGCAATTCACACTACTTATCACCCTTCGCTGCGTTCGACTGATGAAAAAGATCGGAAGAGCGTCGTGTAGG
GAAAGAGTGTAGATCTCGGTGGTCGCCGTATCATTaaaaaaaaaaaC
>OTU557
AACCCTCAAACCCAAGTTTTGGATTTCGGTCCATGCTTGAGTTTGGATTTGGATGTTTGCCGGTGATGAACCGACTCATC
TTAAAAGTATTAGCTGGATCTGTCTAAGATCGGAAGAGCACTAGACAGATCCAGCTAATACTTTTAAGATGAGTCGGTTC
ATCACCGGCAAACATCCAAATCCAAACTCAAGCATGGACCGAAATCCAAAACTTGGGTTTGAGGGTTTCATGACACTCAA
ACAGGCATGCTCCTCGGAATACCAAGGAGCGCAAGGTGCGTTCAAAGATTCGATGATTCACTGAATTCTGCAATTCACAT
TACTTATCACCCTTCGCTGCGTTCGACTGATGAAAAAGATCGGAAGA
>OTU558
AACCTCACCCCACTTGGGTTTTTGCCTGAGCGGTGGTGTATTGGGTGTTGCCTTGCTAAAGGCTCGCCAGATCGGAAGAG
CACACGTCTGAACTCCAGTCACACTGATATATCTCGTATGCGGCGAGCCTTTAGCAAGGCAACACCCAATACACCACCGC
TCAGGCAAAAACCCAAGTGGGGTGAGGTTTCATGACACTCAAACAGGCATGCCCTTCGGAATACCAAAGGGCGCAAGGTG
CGTTCAAAGATTCGATGATTCACTGAATTCTGCAATTCACATTACTTATCGCCCTTCGCTGCGTTCGACTGATGAAACAG
ATCGGAAGAGCGTCGTGTAGGGAAAGAGTGTAGATCTCGGTGGTCGC
>OTU559
TCAACCCTCAAGCACTGCTTGGTGTTGGGCCCGGCGGTGCCGCCGCGGGCCTCAAACATAGTGACGGCCTCCGCTGAAGC
CTCTACGAAGTAGAATGCGCGACGTCTTGGCAGATCGGAAGGCCAAGACGTCGCGCATTCTACTTCGTAGAGGCTTCAGC
GGAGGCCGTCACTATGTTTGAGGCCCGCGGCGGCACCGCCGGGCCCAACACCAAGCAGTGCTTGAGGGTTGATAATGACG
CTCGAACAGGCATGCCCGTCGGAATACCAACGGGCGCAATGTGCGTTCAAAGATTCGATGATTCACTGAATTCTGCAATT
CACATTACTTATCGCCCTTCGCTGCGTTCGACTGATGAAAAAGATCG
>OTU560
CACCACTCAAGCCTGGCTTGGTATTGGGCCACGGGGGCGACCCGGGCCTCGACGTCGCCGGCTGGAAACCCCGAATCGCA
GCGTTGTGGCATTGAATTCGCTGGCGAGTCGGGGGTCCCACTGAAGTTTAACGGCGTGGGACCCCCGACTCGCCAGCGAA
TTCAATGCCACAACGCTGCGATTCGGGGTTTCCAGCCGGCGACGTCGAGGCCCGGGTCGCCCCCGTGGCCCAATACCAAG
CCAGGCTTGAGTGGTGAAATGACGCTCGAACGGGCATGCCCCTCGGAATGCCAAAGGGCGCAATGTGCGTTCAAAGATTC
GATGATTCACTGAATTCTGCAATTCACATTACTTATCACCCTTCGCT
>OTU561
GTACCCTCAAGCTTTGCTTGGTGTTGGGCGTCTTGTCTCTAGCTTTGCTGGAGACTCGCCTTAAAGTAATTGGCAGCCGG
CCTACTGGTTTCGGAGCGCAGCACAAGTCGCGCTCTTCGCCAGGTTGAAAAAAAGGCTTGCTGGACGCTGACCTTGGCTG
GCGAAGAGCGCGACTTGTGCTGCGCTCCGAAACCAGTAGGCCGGCTGCCAATTACTTTAAGGCGAGTCTCCAGCAAAGCT
AGAGACAAGACGCCCAACACCAAGCAAAGCTTGAGGGTACAAATGACGCTCGAACAGGCATGCCCTTTGGAATACCAAAG
GGCGCAATGTGCGTTCAAAGATTCGATGATTCACTGAATTCTGCAAT
>OTU562
GTACCTTCAAGCTCTGCTTGGTGTTGGGTGTTTGTCTCGCCTCTGCGTGTAGACTCGCCTTAAAACAATTGGCAGCCGGC
GTAAGATCGGAAGAGCACACGTCTGAACTCCAGTCACACTGTACGCCGGCTGCCAATTGTTTTAAGGCGAGTCTACACGC
AGAGGCGAGACAAACACCCAACACCAAGCAGAGCTTGAAGGTACAAATGACGCTCGAACAGGCATGCCCCATGGAATACC
AAGGGGCGCAATGTGCGTTCAAAGATTCGATGATTCACTGAATTCTGCAATTCACACTACTTATCGCCCTTCGCTGCGTT
CGACTGATGAAAAAGATCGGAAGAGCGTCGTGTAGGGAAAGAGTGTA
>OTU563
AACTCTCAACCCCCTCATTTTGTAATGAAATGCAGCGCGGGCTTGGATTATGGCTGTCTGTCGGCGTAACTGCCGACTCA
GCTGAAATATACGAGCAACCCAGTTTAAAACCCTGACGGCTTTAGAAGCACCACTAACGATTTAAAGGTTAGACGTCCTC
AGCGAAATAGTTATTACGCCGAGTCAAGCCGTCAGGGTTTTAAACTGGGTTGCTCGTATATTTCAGCTGAGTCGGCAGTT
ACGCCGACAGACAGCCATAATCCAAGCCCGCGCTGCATTTCATTACAAAATGAGGGGGTTGAGAGTTTCATGACACTCAA
ACAGACATACTCTTCGGAATACCAAAGAGTGCAAGGTGCGTTCAAAG
>OTU564
GTACCTTCAAGCTCTGCTTGGTGTTGGGTGTTTGTCTCGCCTCTGCGTGTAGACAGATCGGAAGAGCACACGTCTGAACT
CCAGTCACACTGATATATCTCGTATGCCGTCTTCTGCTTGAGTCTACACGCAGAGGCGAGACAAACACCCAACACCAAGC
AGAGCTTGAAGGTACAAATGACGCTCGAACAGGCATGCCCCATGGAATACCAAGGGGCGCAATGTGCGTTCAAAGATTCG
ATGATTCACTGAATTCTGCAATTCACACTACTTATCGCCCTTCGCTGCGTTCGACTGATGCAAAAGATCGGAAGAGCGTC
GTGTAGGGAAAGAGTGTAGATCTCGGTGGTCGCCGTATCATTAAAAA
>OTU565
CACCACTCAAGCCTCGCTTGGTATTGGGCAACGCGGTCCGCCGCGTGCCTCAAATCGACCGGCTGGGTCTTCTGTCCCCT
AAGCGTTGTGGAAACTATTCGCTAAAGGGAGATCGGAAGAGCCCTTTAGCGAATAGTTTCCACAACGCTTAGGGGACAGA
AGACCCAGCCGGTCGATTTGAGGCACGCGGCGGACCGCGTTGCCCAATACCAAGCGAGGCTTGAGTGGTGAAATGACGCT
CGAACAGGCATGCCCCCCGGAATACCAGGGGGCGCAATGTGCGTTCAAAGATTCGATGATTCACTGAATTCTGCAATTCA
CATTACTTATCGCCCTTCGCTGCGTTCGACTGATGAAACAGATCGGA
>OTU566
CAACCCCTCAAGCACGGCTTGTGTGTTGGGCCAGCGTCCCCTGGACGGGCCCGAAAGGCAGTGGCGGTATCGTGCTCCGG
TGCCCGAGCGTATGGGGCTTTGTCACCCGCTCCGGAGGCCCAGTACCGGCCGGGCCTCCGGAGCGGGTGACAAAGCCCCA
TACGCTCGGGCACCGGAGCACGATACCGCCACTGCCTTTCGGGCCCGTCCAGGGGACGCTGGCCCAACACACAAGCCGTG
CTTGAGGGGTTGCAATGACGCTCGGACAGGCATGCCCCCCGGAATACCAGGGGGCGCAATGTGCGTTCAAAGATTCGATG
ATTCACGGAATTCTGCAATTCACATTACTTATCGCCCTTCGCTGCGT
>OTU567
GTACCTTCAAGCTCTGCTTGGTGTTGGGTGTTTGTCTCGCCATTTGCGTGTAGACTCGCCTCAAAACGATTGGCAGCCGG
CGTATTGATTTCGGAGCGCAGTACATCAGATCGGAAGAGCAGATGTACTGCGCTCCGAAATCAATACGCCGGCTGCCAAT
CGTTTTGAGGCGAGTCTACACGCAAATGGCGAGACAAACACCCAACACCAAGCAGAGCTTGAAGGTACAAATGACGCTCG
AACAGGCATGCCCCATGGAATACCAAGGGGCGCAATGTGCGTTCAAAGATTCGATGATTCACTGAATTCTGCAATTCACA
CTACTTATCGCCCTTCGCTGCGTTCGACTGATGAAAAAGATCGGAAG
>OTU568
CACCACTCCAGCCTCGCTGGGTATTGGGCGTCTTTTCGCGGGGGATCACTCCCCCGCGCGCCTCAAAGTCTCCGGCTGAG
CGGTCTCGTCTCCCAGCGTTGTGGCATCACGTCTCGCCGCGGGTGTGATTTAACGGCCGTGAGGGCTCGTGAACTCCGCG
GCGAGACGTGATGCCACAACGCTGGGAGACGAGACCGCTCAGCCGGAGACTTTGAGGCGCGCGGGGGAGTGATCCCCCGC
GAAAAGACGCCCAATACCCAGCGAGGCTGGAGTGGTGTAATGACGCTCGAACGGGCATGCCCCCCGGAATACCAGGGGGC
GCAATGTGCGTTCAAAGATTCGATGATTCACTGAATTCTGCAATTCA
>OTU569
CAACCCCTCAAGCGTAGCTTGGTGTTGGGCTCTCGCGCCTCTTTTGCGGGGCGCGGGCCCGGAAGTCAGTGGCGGTCCCG
GGGGGACTTCGAGCGTAGTAAACCACATCCCGCTCGGGAGGTTGAGAAATTGGGGGGTTTGCTGGCCGGCCACGGCGGGG
ACCTCCCGAGCGGGATGTGGTTTACTACGCTCGAAGTCCCCCCGGGACCGCCACTGACTTCCGGGCCCGCGCCCCGCAAA
AGAGGCGCGAGAGCCCAACACCAAGCTACGCTTGAGGGGTTGCAATGACGCTCGAACAGGCATGCCCCCCGGGATACCGA
GGGGCGCAATGTGCGTTCAAAGATTCGATGATTCACTGAATTCTGCA
>OTU570
CAACCCTCAAGCTTAGCTTGGTATTGAGTCTATGTCAGTAATGGCAGGCTCTAAAATCAGTGGCGGCGCCGCTGGGTCCT
GAACGTAGTAATATCTCTCGTTACAGGTTCTCGGTGTGCTAAGCACACCGAGAACCTGTAACGAGAGATATTACTACGTT
CAGGACCCAGCGGCGCCGCCACTGATTTTAGAGCCTGCCATTACTGACATAGACTCAATACCAAGCTAAGCTTGAGGGTT
GAAATGACGCTCGAACAGGCATGCCCCCCGGAATACCAAGGGGCGCAATGTGCGTTCAAAGATTCGATGATTCACTGAAT
TCTGCAATTCACATTACTTATCGCCCTTCGCTGCGTTCGACTGATGA
>OTU571
GTACCCTCAAGCTTTGCTTGGTGTTGGGCGTCTTTTGTCTCCAGTTCGCTGGAGACTCGCCTTAAAGTCATTGGCAGCCG
GCCTACTGGTTTCGGAGCGCAGCACAAGTCGCGCTCTTTAGAAAGAGCGCGACTTGTGCTGCGCTCCGAAACCAGTAGGC
CGGCTGCCAATGACTTTAAGGCGAGTCTCCAGCGAACTGGAGACAAAAGACGCCCAACACCAAGCAAAGCTTGAGGGTAC
AAATGACGCTCGAACAGGCATGCCCCCCGGAATACCAGGGGGCGCAATGTGCGTTCAAAGATTCGATGATTCACTGAATT
CTGCAATTCACATTACTTATCGCCCTTCGCTGCGTTCGACTGATGCA
>OTU572
AACTCTCAACCCCCTCATTTTGTAATGAAATGCAGCGCGGGCTTGGATTATGGCTGTCTGTCGGCGTAACTGCCGACTCA
GCTGAAATATACGAGCAACCCAGTTTAAAACCCTGACGGCTATTGTAAATGCATTAGAAGCACCACTAACGATTTAAAGG
TTAGACGTCCTCAGCGAAATAGTTATTACGCCGAGTCAAGCCGTCAGGGTTTTAAACTGGGTTGCTCGTATATTTCAGCT
GAGTCGGCAGTTACGCCGACAGACAGCCATAATCCAAGCCCGCGCTGCATTTCATTACAAAATGAGGGGGTTGAGAGTTT
CATGACACTCAAACAGACATACTCTTCGGAATACCAAAGAGTGCAAG
>OTU573
GTACCTTCAAGCTCTGCTTGGTGTTGGGTGTTTGTCTCGCCTCTGCGTGTAGACTCGCCTAGATCGGAAGAGCACACGTC
TGAACTCCAGTCACACTGATATATCTCGTATGCCGTCTTCTAGGCGAGTCTACACGCAGAGGCGAGACAAACACCCAACA
CCAAGCAGAGCTTGAAGGTACAAATGACGCTCGAACAGGCATGCCCCCCGGAATACCAGGGGGCGCAATGTGCGTTCAAA
GATTCGATGATTCACTGAATTCTGCAATTCACATTACTTATCGCCCTTCGCTGCGTTCGACTGATGAAAAAGATCGGAAG
AGCGTCGTGTAGGGAAAGAGTGTAGATCTCGGTGGTCGCCGTATCAT
>OTU574
CAACCCTCAAGCTTAGCTTGGTATTGAGTCTATGTCAGTAATGGCAGGCTCTAAAATCAGTGGCGGCGCCGCTGGGTCCT
GAACGTAGTAATATCTCTCGTTACAGGTTCTCGGTGTGCTTCGAGGTCAACCATAGAAAAATTTGGGTTTTGGCAGAAGC
ACACCGAGAACCTGTAACGAGAGATATTACTACGTTCAGGACCCAGCGGCGCCGCCACTGATTTTAGAGCCTGCCATTAC
TGACATAGACTCAATACCAAGCTAAGCTTGAGGGTTGAAATGACGCTCGAACAGGCATGCCCCCCGGAATACCAAGGGGC
GCAATGTGCGTTCAAAGATTCGATGATTCACTGAATTCTGCAATTCA
>OTU575
GTACCCTCAAGCTTTGCTTGGTGTTGGGCGTCTTTTGTCTCCAGTTCGCTGGAGACTCGCCTTAAAGTCATTGGCAGCCG
GCCTACTGGTTTCGGAGCGCAGCACAAGTCGCACTCTCTATCCTGATCCGAGGTCAAAAGTTGAAAAAAAGGCTTAATGG
ATGCTAGACCTTTGCTGATAGAGAGTGCGACTTGTGCTGCGCTCCGAAACCAGTAGGCCGGCTGCCAATGACTTTAAGGC
GAGTCTCCAGCGAACTGGAGACAAAAGACGCCCAACACCAAGCAAAGCTTGAGGGTACAAATGACGCTCGAACAGGCATG
CCCTTTGGAATACCAAAGGGCGCAATGTGCGTTCAAAGATTCGATGA
>OTU576
ACCTCTCAAACCCAAGTTTTGGATTTATCCTTGCTTGAGTTTGGATTTGGGTGTTTGCCAGTGATGAACTGACTCACCTT
AAAAGTATTAGCTAGATCTGTCTTTGACTGGTTTGACTTGGGACAAAAGTCAAGTCCTGGCCATCCGAAGATGTCCTTAG
CAAAATACTTATTATGCCAAGTCAAACCAGTCAAAGACAGATCTAGCTAATACTTTTAAGGTGAGTCAGTTCATCACTGG
CAAACACCCAAATCCAAACTCAAGCAAGGATAAATCCAAAACTTGGGTTTGAGAGGTTTATGACACTCAAACAGGCATGC
TCCTCGGAATACCAAGGAGCGCAAGGTGCGTTCAAAGATTCGATGAT
>OTU577
CAACCCCTCAAGCACGGCTTGTGTGTTGGGCCAGCGTCCCCTGGACGGGCCCGAAAGGCAGTGGCGGTATCGTGCTCCGG
TGCCCGAGCGTATGGGGCTTTGTCACCCGCTCCGGAGGCCCGATTTCTTCTAGGTGAGCTTCGGCTAAAAGTACCGGCCG
GGCCTCCGGAGCGGGTGACAAAGCCCCATACGCTCGGGCACCGGAGCACGATACCGCCACTGCCTTTCGGGCCCGTCCAG
GGGACGCTGGCCCAACACACAAGCCGTGCTTGAGGGGTTGCAATGACGCTCGGACAGGCATGCCCCCCGGAATACCAGGG
GGCGCAATGTGCGTTCAAAGATTCGATGCTTCACGGAATTCTGCAAT
>OTU578
CACCACTCAAGCCTCGCTTGGTATTGGGCAACGCGGTCCGCCGCGTGAGATCGGAAGAGCACACGTCTGAACTCCAGTCA
CACTGATATATCTCGTATGCCGTCTTCTGCTTGaaaaaaaaCACGCGGCGGACCGCGTTGCCCAATACCAAGCGAGGCTT
GAGTGGTGAAATGACGCTCGAACAGGCATGCCCCCCGGAATACCAGGGGGCGCAATGTGCGTTCAAAGATTCGATGATTC
ACTGAATTCTGCAATTCACATTACTTATCGCCCTTCGCTGCGTTCGACTGATGAAAAAGATCGGAAGAGCGTCGTGTAGG
GAAAGAGTGTAGATCTCGGTGGTCGCCGTATCATTaaaaaaaaaaaa
>OTU579
GTACCTTCAAGCTCTGCTTGGTGTTGGGTGTTTGTCTCGCCTCTGCGTGTAGACTCGCCTTAAAACAATTGGCAGCCGGC
GTATTGATTTCGGAGCGCAGTACATCTCGCGCTTAGATCGGAAGCGCGAGATGTACTGCGCTCCGAAATCAATACGCCGG
CTGCCAATTGTTTTAAGGCGAGTCTACACGCAGAGGCGAGACAAACACCCAACACCAAGCAGAGCTTGAAGGTACAAATG
ACGCTCGAACAGGCATGCCCCATGGAATACCAAGGGGCGCAATGTGCGTTCAAAGATTCGATGATTCACTGAATTCTGCA
ATTCACATTACTTATCGCCCTTTGCTGCGTTCGACTGATGAAAAAGA
>OTU580
CACCACTCAAGCCTAGCTTGGTATTGGGCGCCGCGGCGATCTCCATCGCTGCGCGCCTTAAAGTCTCCGGCTGAGCAGTC
TGTCTCCGAGCGTTGTGACACATGTCGCTAGGGAGTGCAGGGATCCGAGGTCAACCTTGAATAAAGATTTAACGGCCGCG
GCAGACCTGCACTCCCTAGCGACATGTGTCACAACGCTCGGAGACAGACTGCTCAGCCGGAGACTTTAAGGCGCGCAGCG
ATGGAGATCGCCGCGGCGCCCAATACCAAGCTAGGCTTGAGTGGTGAAATGACGCTCGAACAGGCATGCCCCGCGGAATA
CCACGGGGCGCAATGTGCGTTCAAAGATTCGATGATTCACTGAATTC
>OTU581
GTACCTTCAAGCTCTGCTTGGTGTTGGGTGTTTGTCTCGCCTCTGCGTGTAGACTCGCCTTAAAACAATTGGCAGCCGGC
GTATTGATTTCGGAGCGCAGTACATCTCGCGCTTTGCACTCTTTTGGACGTCGTCGTTGTGAGTGCAAAGCGCGAGATGT
ACTGCGCTCCGAAATCAATACGCCGGCTGCCAATTGTTTTAAGGCGAGTCTACACGCAGAGGCGAGACAAACACCCAACA
CCAAGCAGAGCTTGAAGGTACAAATGACGCTCGAACAGGCATGCCCCCCGGAATACCAGGGGGCGCAATGTGCGTTCAAA
GATTCGATGATTCACTGAATTCTGCAATTCACATTACTTATCACCCT
>OTU582
AACTCTCAACCCCCTTGTTTTGTAATGAAGCAGGCGTGGGCTTGGATTATGGCTGTCTGCTGGACTCTTTAAGTAGAGAC
CGGCTCGGCTGAAATACACGAGTAACCCAGTTTGAATATTACCGTTAATATTCAAACTGGGTTACTCGTGTATTTCAGCC
GAGCCGGTCTCTACTTAAAGAGTCCAGCAGACAGCCATAATCCAAGCCCACGCCTGCTTCATTACAAAACAAGGGGGTTG
AGAGTTTCATGACACTCAAACAGACATACTCTTCGGAATACCAAAGAGTGCAAGGTGCGTTCAAAGATTCGATGATTCAC
TGAATTCTGCAATTCACATTACGTATCGCCCTTCGCTGCGTTCCATC
>OTU583
CACCACTCAAGCTATGCTTGGTATTGGGCGTCGTCCTTAGTTGGGCGCGCCTTAAAGACCTCGGCGAGGCCACTCCGGCT
TTAGGCGTAGTAGAAAGATCGGAAGAGCACACGTCTGAACTTTCTACTACGCCTAAAGCCGGAGTGGCCTCGCCGAGGTC
TTTAAGGCGCGCCCAACTAAGGACGACGCCCAATACCAAGCATAGCTTGAGTGGTGTAATGACGCTCGAACAGGCATGCC
CCTCGGAATACCAAGGGGCGCAATGTGCGTTCAAAGATTCGATGATTCACTGAATTCTGCAATTCACATTACTTATCGCC
CTTCGCTGCGTTCCATCAGTCACATAGATCGGAAGAGCGTCGTGTAG
>OTU584
CACCACTCAAGCCCGGCTTGGTATTGGGCGACGGGGATTCCCCGCGCCTGCATTTCACCGGCGGACGACCCGTATCTCAG
CGTTGTGGCATCAAATTCGCTGGCGAGAGGGGGCGGTCTGGAACGGCCAGACCGCCCCCTCTCGCCAGCGAATTTGATGC
CACAACGCTGAGATACGGGTCGTCCGCCGGTGAAATGCAGGCGCGGGGAATCCCCGTCGCCCAATACCAAGCCGGGCTTG
AGTGGTGTAATGACGCTCGAACAGGCGTGCCCCTCGGAATGCCAAAGGGCGCAATGTGCGTTCAAAGATTCGATGATTCA
CTGAATTCTGCAATTCACATTACTTATCGCCCTTCGCTGCGTTCCAT
>OTU585
AATTCTCAACCCCTCCAGTTGTGATGGGGCTTGGATATGGGAGTTTGCGGGTCCTTTATCAGTAAAGGTCAGCTCTCCTG
AAATACATTAGCGGAACCGTTTGCAGTCCCGTCACTAGTGTTTAGCAGCTGAACTAGTCAGAGAGCAATCATCACAGTGT
AGATAATTATCACACTAGTGACGGGACTGCAAACGGTTCCGCTAATGTATTTCAGGAGAGCTGACCTTTACTGATAAAGG
ACCCGCAAACTCCCATATCCAAGCCCCATCACAACTGGAGGGGTTGAGAATTTAATGACACTCAAACAGGCATGCTCCTC
GGAATACCAAGGAGCGCAAGGTGCGTTCAAAGATTCGATGATTCACT
>OTU586
AACTCTCAACCCCCTTGTTTTGTAATGAAGCAGGCGTGGGCTTGGATTATGGCTGTCTGCTGGACTCTTTAAGTAGAGAC
CGGCTCGGCTGAAATACACGAGTAACCCAGTTTGAATATTATATCTTGATATGAAACGTCCTCAGCGAAATAAAGCTATT
ACGCCGAGTCAAACCGTTAATATTCAAACTGGGTTACTCGTGTATTTCAGCCGAGCCGGTCTCTACTTAAAGAGTCCAGC
AGACAGCCATAATCCAAGCCCACGCCTGCTTCATTACAAAACAAGGGGGTTGAGAGTTTCATGACACTCAAACAGACATA
CTCTTCGGAATACCAAAGAGTGCAAGGTGCGTTCAAAGATTCGATGA
>OTU587
CAACCATCAAGCCCTATTTGCTTGGCGTTGGGAGACTTGTAGGCCCGGCCTGCAAGCTCCTGAAATAGATCGGCGGAGTC
GTGGCGACCCTCAGCGTAGTAATTCTTCTCGCTTTAGGTGTTTCCTACCTGATCCGAGGTCAAGACTaaaaaaaaTAGGG
GGTTTAACGGCTAAACGCCAGCGCCGACACCTAAAGCGAGAAGAATTACTACGCTGAGGGTCGCCACGACTCCGCCGATC
TATTTCAGGAGCTTGCAGGCCGGGCCTACAAGTCTCCCAACGCCAAGCAAATAGGGCTTGATGGTTGAAATGACGCTCGA
ACAGGCATGCCCACTAGAATACTAATGGGCGCAATGTGCGTTCAAAG
>OTU588
CACCACTCAAGCCCGGCTTGGTATTGGGCGACGGGGATTCCCCGCGCCTGCATTTCACCGGCGGACGACCCGTATCTCAG
CGTTGTGGCATCAAATTCGCTGGCGAGAGGGGGCGGTCTGGGATGAAGTGCTTAACGGCCAGACCGCCCCCTCTCGCCAG
CGAATTTGATGCCACAACGCTGAGATACGGGTCGTCCGCCGGTGAAATGCAGGCGCGGGGAATCCCCGTCGCCCAATACC
AAGCCGGGCTTGAGTGGTGTAATGACGCTCGAACAGGCGTGCCCCTCGGAATGCCAAAGGGCGCAATGTGCGTTCAAAGA
TTCGATGATTCACTGAATTCTGCAATTCACATTACTTATCGCCCTTC
>OTU589
CACCACTCAAGCCTCGCTTGGTATTGGGCGCCGCGGTCCGCCGCGCGCCTCAATGTTTCCGGCTGAGCTCTCTGTCTCTA
AGCGTTGTGGTTAAAACTATCCGCTTGCGAGATCGGGGGGCCCTGATCCGAGGTCAACCTTTGAGTGATGGTTTAACGGC
CAGACGCCCCCCGATCTCGCAAGCGGATAGTTTTAACCACAACGCTTAGAGACAGAGAGCTCAGCCGGAAACATTGAGGC
GCGCGGCGGACCGCGGCGCCCAATACCAAGCGAGGCTTGAGTGGTGTAATGACGCTCGAACAGGCATGCCCCTCGGAATA
CCAAGGGGCGCAATGTGCGTTCAAAGATTCGATGATTCACTGAATTC
>OTU590
AACTCTCAACCCCCTTGTTTTGTAATGAAGCAGGCGTGGGCTTGGATTATGGCTGTCTGCTGGACTCTTTAAGTAGAGAC
CGGCTCGGCTGAAATACACGAGTAACCCAGTTTGAATATTATTAGAAGCACCACTATCTTGATATGAAACGTCCTCAGCG
AAATAAAGCTATTACGCCGAGTCAAACCGTTAATATTCAAACTGGGTTACTCGTGTATTTCAGCCGAGCCGGTCTCTACT
TAAAGAGTCCAGCAGACAGCCATAATCCAAGCCCACGCCTGCTTCATTACAAAACAAGGGGGTTGAGAGTTTCATGACAC
TCAAACAGACATACTCTTCGGAATACCAAAGAGTGCAAGGTGCGTTC
>OTU591
TAATTTCAAACCCCTTGTCTTTGTTGACTCGGTTTGGTTTGGACTTGGAGGTTTGCCGGCGTTTGATGCCCACTTGATTG
CAGGCGTTTGTCGGCTCCTCTTAAATTCATTAGCCGGACTTCGAACACTTTACTATTACACCGGTTTAATGCGAACCAAA
GTCCGGCTAATGAATTTAAGAGGAGCCGACAAACGCCTGCAATCAAGTGGGCATCAAACGCCGGCAAACCTCCAAGTCCA
AACCAAACCGAGTCAACAAAGACAAGGGGTTTGAAATTAACATGACACTCAAACAGGCATGCCCCTCGGAATACCAAGGG
GCGCAAGGTGCGTTCAAAGATTCGATGATTCACTGAATTCTGCAATT
>OTU592
CAACCCTCAGGACCCCGTTTCGCGGGACCTGGCGTTGGGGATCAGCCCGGAGCCCTCGCGGCCGGCGGCTGGCCCCTAAA
TCTAGTGGCGGTCCTCCCGACGACCTCCTCTGCGCAGTAGTTTCCTACCTGATCTGAGGTCAACCTTGCGTAAGTTGGGG
GTTTTACGGCGTGGCCGTCCCGCTTTCCAGCTGCGAGGCGAGTTAACTACTGCGCAGAGGAGGTCGTCGGGAGGACCGCC
ACTAGATTTAGGGGCCAGCCGCCGGCCGCGAGGGCTCCGGGCTGATCCCCAACGCCAGGTCCCGCGAAACGGGGTCCTGA
GGGTTGAAATGACGCTCAGACAGGCATGCCCGCCAGAATACTGGCGG
>OTU593
AACCTCACCCCACTTAGGTTTTTGCCTAAGCGGTGGTGTATTGGGTGTTTGCCTTGCTAAAGGCTCGCCTAGATCGGAAG
AGCACACGTCTGAACTCCAGTCACACTGATATATCTCGTATAGGCGAGCCTTTAGCAAGGCAAACACCCAATACACCACC
GCTTAGGCAAAAACCTAAGTGGGGTGAGGTTTCATGACACTCAAACAGGCATGCCCTTCGGAATACCAAAGGGCGCAAGG
TGCGTTCAAAGATTCGATGATTCACTGAATTCTGCAATTCACATTACTTATCGCCCTTCGCTGCGTTCGACACTGAAAAA
AGATCGGAAGAGCGTCGTGTAGGGAAAGAGTGTAGATCTCGGTGGTC
>OTU594
ACACCCTCAAGCACAGCTTGGTGTTGGGCGTCTGTCCCGCTTCGGCGCGGACTCGCCTCAAAACGATTGGCAGCCACTTC
AGCGGCTTTGAGCGCAGCAGAATTGCGTCTCTCGTCGCGGCTCCCTACCTGATCCGAGGTCAAGATATAAATGTTGCTTA
CTGGATGCCACCCGCCGCGACGAGAGACGCAATTCTGCTGCGCTCAAAGCCGCTGAAGTGGCTGCCAATCGTTTTGAGGC
GAGTCCGCGCCGAAGCGGGACAGACGCCCAACACCAAGCTGTGCTTGAGGGTGTAAATGACGCTCGAACAGGCATGCCCT
AAGGAATACCAAAGGGCGCAATGTGCGTTCAAAGATTCGATGATTCA
>OTU595
ATACCTCAACCCCTCAGGTTTTATTATCTGTTGGGCTTGGATTTGGGTGTCTGCCGCGACCTGCAAAGGACGTCGGCTCG
CCTTAAATGTGTTAGTGAGAAGTTGACAACCTGTCAGCCTGTTTGAGGTCAAGATTATAAGATGGTTGTTATGAGCAAGC
CGAAGACTACCCCAGAGACCCAGCGAAACTTATTACGCCAGGCTGACAGGTTGTCAACTTCTCACTAACACATTTAAGGC
GAGCCGACGTCCTTTGCAGGTCGCGGCAGACACCCAAATCCAAGCCCAACAGATAATAAAACCTGAGGGGTTGAGGTATT
CATGACACTCAAACAGGCATGCCCTTCGGAATACCAAAGGGCGCAAG
>OTU596
CAACCCTCAAGCCCCCGGGCTTGGTGTTGGGGCTCGGCCCGTCCCTCGTGGCGCGCCGTCCCCGAAATCCAGTGGCGGTC
ACGCTGTACTCCTCTGCGTAGTAATCCAACCTCGCAACGGGCCTGATCCGAGGTCAACCTTCAGAAGTGGGGGGTTTAAC
GGCGTGGCCAGGCTTTGTCCCGTTGCGAGGTTGGATTACTACGCAGAGGAGTACAGCGTGACCGCCACTGGATTTCGGGG
ACGGCGCGCCACGAGGGACGGGCCGAGCCCCAACACCAAGCCCGGGGGCTTGAGGGTTGAAATGACGCTCGAACAGGCAT
GCCCGCCAGAATACTGGCGGGCGCAATGTGCGTTCAAAGATTCGATG
>OTU597
TCACCCCTCAAGCTCAGCTTGGTGTTGGGGCCTGCCCGTCACAGGGCAGCCCTTAAAAGCAGTGGCGGTGCCATCTGGCT
CTACGCGTAGTAATACTCCTCGCGACAGAGTCCCGGTGGTGTCCCTACCTGATCCGAGGTCAATCATTAAAAATATGGGG
GGTTCTGGCAGGACACCACCGGGACTCTGTCGCGAGGAGTATTACTACGCGTAGAGCCAGATGGCACCGCCACTGCTTTT
AAGGGCTGCCCTGTGACGGGCAGGCCCCAACACCAAGCTGAGCTTGAGGGGTGATAATGACGCTCGAACAGGCATGCCCC
CCGGAATACCAAGGGGCGCAATGTGCGTTCAAAGATTCGATGATTCA
>OTU598
GTACCTTCAAGCTCTGCTTGGTGTTGGGTGTTTTGTCTCGCCTCCGCGCGCAGACTCGCCTTAAAACAATTGGCAGCCGG
CGTATTGATTTCGGAGCGCAGTACAAGATCGGAAGAGCACATGTACTGCGCTCCGAAATCAATACGCCGGCTGCCAATTG
TTTTAAGGCGAGTCTGCGCGCGGAGGCGAGACAAAACACCCAACACCAAGCAGAGCTTGAAGGTACAAATGACGCTCGAA
CAGGCATGCCCCATGGAATACCAAGGGGCGCAATGTGCGTTCAAAGATTCGATGATTCACTGAATTCTGCAATTCACACT
ACTTATCACCCTTCGCTGCGTTCGACACTGAAAAAAGATCGGAAGAG
>OTU599
CAACCCTCAAGCCCTGCTTGGTGTTGGGGACCGGCTCAGCGGGTGCGGGCTTCGGCCCGTCCCGTGCCGCCCCCGAAATG
GATCGGCGGTCTCGTCGCAGCCTTCTTTGCGTAGTAACATACGCCGCGCTCCTGTTGCGAGGTGGTATGTTACTACGCAA
AGAAGGCTGCGACGAGACCGCCGATCCATTTCGGGGGCGGCACGGGACGGGCCGAAGCCCGCACCCGCTGAGCCGGTCCC
CAACACCAAGCAGGGCTTGAGGGTTGAAATGACGCTCGAACAGGCATGCCCGCCAGAATACTGGCGGGCGCAATGTGCGT
TCAAAGATTCGATGATTCACTGAATTCTGCAATTCACATTACGTATC
>OTU600
AACCTCACCCCACTTAGGTTTTTGCCTAAGCGGTGGTGTATTGGGTGTTTGCCTTGCTAAAGGCTCGCCTTAAAGATATA
AGCAGATCGGAAGAGCACACGTCTGAACTCCAGTCACACTGGCTTATATCTTTAAGGCGAGCCTTTAGCAAGGCAAACAC
CCAATACACCACCGCTTAGGCAAAAACCTAAGTGGGGTGAGGTTTCATGACACTCAAACAGGCATGCCCTTCGGAATACC
AAAGGGCGCAAGGTGCGTTCAAAGATTCGATGATTCACTGAATTCTGCAATTCACATTACTTATCACCCTTCGCTGCGTT
CGACACTGAAAAAAGATCGGAAGAGCGTCGTGTAGGGAAAGAGTGTA
>OTU601
GTACCCTCAAGCTTTGCTTGGTGTTGGGCGTCTTTTGTCTCCAGTTCGCTGGAGACTCGCCTTAAAGTCATTGGCAGCCG
GCCTACTGGTTTCGGAGCGCAGCACAAGTCGCGCTCTTCGCAAAAAGGCTTGCTGGACGCTGACCTTGGCTGGCGAAGAG
CGCGACTTGTGCTGCGCTCCGAAACCAGTAGGCCGGCTGCCAATGACTTTAAGGCGAGTCTCCAGCGAACTGGAGACAAA
AGACGCCCAACACCAAGCAAAGCTTGAGGGTACAAATGACGCTCGAACAGGCATGCCCGCCAGAATACTGGCGGGCGCAA
TGTGCGTTCAAAGATTCGATGATTCACTGAATTCTGCAATTCACATT
>OTU602
CACCACTCAAGCCTCGCTTGGTATTGGGCGTCGTCCTTAGTTGGGCGCGCCTTAAAGACCTCGGCGAGGCCACTCCGGCT
TTAGGCGTAGTAGAATTTATTCGAACGTCTGTCAAAGGAGAGTTTCAGTCGGCAGAGTTCCTCTCCTTTGACAGACGTTC
GAATAAATTCTACTACGCCTAAAGCCGGAGTGGCCTCGCCGAGGTCTTTAAGGCGCGCCCAACTAAGGACGACGCCCAAT
ACCAAGCGAGGCTTGAGTGGTGAAATGACGCTCGAACAGGCATGCCCCCCGGAATACCAGGGGGCGCAATGTGCGTTCAA
AGATTCGATGATTCACTGAATTCTGCAATTCACATTACTTATCGCCC
>OTU603
AACTCTCAAACCCAAGTTTTGGATTTCGATCCATGCTTGAGTTTGGATTTGGATGTTTGCCGGTGATAAGCCGACTCATC
TTAAAAGTATTAGCTAGATCTGTCTCTATGACTGGTTTGACAGTCAAACCAGTCATAGAGACAGATCTAGCTAATACTTT
TAAGATGAGTCGGCTTATCACCGGCAAACATCCAAATCCAAACTCAAGCATGGATCGAAATCCAAAACTTGGGTTTGAGA
GTTTCATGACACTCAAACAGGCATGCTCCTCGGAATACCAAGGAGCGCAAGGTGCGTTCAAAGATTCGATGATTCACTGA
ATTCTGCAATTCACATTACTTATCGCCCTTCGCTGCGTTCGACACTG
>OTU604
AACTCTCAAACCCAAGTTTTGGATTTCGATCCATGCTTGAGTTTGGATTTGGATGTTTGCCGGTGATAAGCCGACTCATC
TTAAAAGTATTAGCTAGATCTGTCTCTATGACTGGTTTGACCAGCAAAATACTTATTATGCCAAGTCAAACCAGTCATAG
AGACAGATCTAGCTAATACTTTTAAGATGAGTCGGCTTATCACCGGCAAACATCCAAATCCAAACTCAAGCATGGATCGA
AATCCAAAACTTGGGTTTGAGAGTTTCATGACACTCAAACAGGCATGCTCCTCGGAATACCAAGGAGCGCAAGGTGCGTT
CAAAGATTCGATGATTCACTGAATTCTGCAATTCACATTACTTATCG
>OTU605
AACTCTCAAACCCAAGTTTTGGATTTCGATCCATGCTTGAGTTTGGATTTGGATGTTTGCCGGTGATAAGCCGACTCATC
TTAAAAGTATTAGCTAGATCTGAGATCGGAAGAGCACACGTCAGATCTAGCTAATACTTTTAAGATGAGTCGGCTTATCA
CCGGCAAACATCCAAATCCAAACTCAAGCATGGATCGAAATCCAAAACTTGGGTTTGAGAGTTTCATGACACTCAAACAG
GCATGCTCCTCGGAATACCAAGGAGCGCAAGGTGCGTTCAAAGATTCGATGATTCACTGAATTCTGCAATTCACATTACT
TATCGCCCTTCGCTGCGTTCGACACTGAAAAAAGATCGGAAGAGCGT
>OTU606
GTACCTTCAAGCTCTGCTTGGTGTTGGGTGTTTGTCTCGCCTCTGCGTGAGATCGGAAGAGCACACGTCTGAACTCCAGT
CACACTGATATATCTCGTATGCCGTCTTCTGCTTGAAAAAACACGCAGAGGCGAGACAAACACCCAACACCAAGCAGAGC
TTGAAGGTACAAATGACGCTCGAACAGGCATGCCCCATGGAATACCAAGGGGCGCAATGTGCGTTCAAAGATTCGATGAT
TCACTGAATTCTGCAATTCACACTACTTATCGCCCTTTGCTGCGTTCGACACTGATACTAGATCGGAAGAGCGTCGTGTA
GGGAAAGAGTGTAGATCTCGGTGGTCGCCGTATCATTaaaaaaaaaa
>OTU607
AACCTCACCCCACTTAGGTTTTTGCCTAAGCGGTGGTGTATTGGGTGTTTGCCTTGCTAAAGGCTCGCCTTAAAGATATA
AGCACCTTGGATAGATCGGAAGAGCACACGTCTGAACTCCAATCCAAGGTGCTTATATCTTTAAGGCGAGCCTTTAGCAA
GGCAAACACCCAATACACCACCGCTTAGGCAAAAACCTAAGTGGGGTGAGGTTTCATGACACTCAAACAGGCATGCCCTT
CGGAATACCAAAGGGCGCAAGGTGCGTTCAAAGATTCGATGATTCACTGAATTCTGCAATTCACATTACTTATCGCCCTT
CGCTGCGTTCGACACTGAAAAAAGATCGGAAGAGCGTCGTGTAGGGA
>OTU608
AACCTCACCCCACTTGGGTTTTTGCCTGAGCGGTGGTGTATTGGGTGTTGCCTTGCTAAAGGCTCGCCTTAAAGACATAA
GCACCAGATCGGAAGAGCACACGTCTGAACTCCAGTCACACGGTGCTTATGTCTTTAAGGCGAGCCTTTAGCAAGGCAAC
ACCCAATACACCACCGCTCAGGCAAAAACCCAAGTGGGGTGAGGTTTCATGACACTCAAACAGGCATGCCCTTCGGAATA
CCAAAGGGCGCAAGGTGCGTTCAAAGATTCGATGATTCACTGAATTCTGCAATTCACATTACTTATCACCCTTCGCTGCG
TTCGACACTGAAAAAAGATCGGAAGAGCGTCGTGTAGGGAAAGAGTG
>OTU609
AGTCCACTCAAGCCTCGCTTGGTGTTGGGCGACGGGGTCCCGCCCCGCGCCTCAAAGTCCGCCGGCCAGACCGCCCGAAT
CTCAGCGTTGTGGCATTAACCCGCTGTCGAGAAGGGTCGGCACCTTTTGCATAAATTGTTCTTGGCGGCACACGCCGACC
CTTCTCGACAGCGGGTTAATGCCACAACGCTGAGATTCGGGCGGTCTGGCCGGCGGACTTTGAGGCGCGGGGCGGGACCC
CGTCGCCCAACACCAAGCGAGGCTTGAGTGGACTTAATGACGCTCAAACAGGCATGCCCTTCGGAATACCAAAGGGCGCA
ATGTGCGTTCAAAGATTCGATGATTCACTGAATTCTGCAATTCACAT
>OTU610
CAACCCTCAAGCCCTGCTTGGTGTTGGGGACCGGCTCAGCGGGTGCGGGCTTCGGCCCGAGATCGGAAGAGCACACGTCT
GAACTCCAGTCACACTGATATATCTCGTATGCCGTCTTCTGCGGGCCGAAGCCCGCACCCGCTGAGCCGGTCCCCAACAC
CAAGCAGGGCTTGAGGGTTGAAATGACGCTCGAACAGGCATGCCCGCCAGAATACTGGCGGGCGCAATGTGCGTTCAAAG
ATTCGATGATTCACTGAATTCTGCAATTCACATTACGTATCGCCCTTCGCTGCGTTCGACACTGAAAAAAGATCGGAAGA
GCGTCGTGTAGGGAAAGAGTGTAGATCTCGGTGGTCGCCGTATCATT
>OTU611
AACCTCACCCCACTTAGGTTTTTGCCTAAGCGGTGGTGTATTGGGTGTTTGCCTTGCTAAAGGCTCGCCTTAAAGATATA
AGCACCTTGGATGTAATACGTTTCATCCAGATCGGAAGAGCGGATGAAACGTATTACATCCAAGGTGCTTATATCTTTAA
GGCGAGCCTTTAGCAAGGCAAACACCCAATACACCACCGCTTAGGCAAAAACCTAAGTGGGGTGAGGTTTCATGACACTC
AAACAGGCATGCCCTTCGGAATACCAAAGGGCGCAAGGTGCGTTCAAAGATTCGATGATTCACTGAATTCTGCAATTCAC
ATTACTTATCGCCCTTCGCTGCGTTCGACACTGAATAAAGATCGGAA
>OTU612
CAACCCTCAAGCCCTGCTTGGTGTTGGGGACCGGCTCAGCGGGTGCGGGCTTCGGCCCGTCCCGTGCCGCCCCCGAAATG
GATCGGCGGTCTCGTCGCAGCCTTCTTAGATCGGAAGAGCAAAGAAGGCTGCGACGAGACCGCCGATCCATTTCGGGGGC
GGCACGGGACGGGCCGAAGCCCGCACCCGCTGAGCCGGTCCCCAACACCAAGCAGGGCTTGAGGGTTGAAATGACGCTCG
AACAGGCATGCCCGCCAGAATACTGGCGGGCGCAATGTGCGTTCAAAGATTCGATGATTCACTGAATTCTGCAATTCACA
TTACGTATCGCCCTTCGCTGCGTTCGACACTGAAAAAAGATCGGAAG
>OTU613
ACACCCTCAAGCACAGCTTGGTGTTGGGCGTCTGTCCCGCTTCGGCGCGGACTCGCCTCAAAACGATTGGCAGCCACTTC
AGCGGCTTTGAGCGCAGCAGAATTGCGTCTCTCGTCGCGGCCTGGATGCCACCCGCCGCGACGAGAGACGCAATTCTGCT
GCGCTCAAAGCCGCTGAAGTGGCTGCCAATCGTTTTGAGGCGAGTCCGCGCCGAAGCGGGACAGACGCCCAACACCAAGC
TGTGCTTGAGGGTGTAAATGACGCTCGAACAGGCATGCCCTAAGGAATACCAAAGGGCGCAATGTGCGTTCAAAGATTCG
ATGATTCACTGAATTCTGCAATTCACACTACTTATCACCCTTCGCTG
>OTU614
CAACCCTCAAGCCCTGCTTGGTGTTGGGGACCGGCTCAGCGGGTGCGGGCTTCGGCCCGCCCCGTGCCGCCCCCGAAATG
GATCGGCGGTCTCGTCGCAGCCTTCTTTGCGTAGTAACATAGGTCAACTCTAAAAAGTTGGGCGTTTTACGGCAGTGGCC
GCGCCGCGCTCCTGTTGCGAGGTGGTATGTTACTACGCAAAGAAGGCTGCGACGAGACCGCCGATCCATTTCGGGGGCGG
CACGGGGCGGGCCGAAGCCCGCACCCGCTGAGCCGGTCCCCAACACCAAGCAGGGCTTGAGGGTTGAAATGACGCTCGAA
CAGGCATGCCCGCCAGAATACTGGCGGGCGCAATGTGCGTTCCAAGA
>OTU615
GTACCCTCAAGCTTTGCTTGGTGTTGGGCGTCTTTTGTCTCCAGTTCGCTGGAGACTCGCCTTAAAGTCATTGGCAGCCG
GCCTACTGGTTTCAGATCGGAAGAGCACACGTCTGAACTCCGAAACCAGTAGGCCGGCTGCCAATGACTTTAAGGCGAGT
CTCCAGCGAACTGGAGACAAAAGACGCCCAACACCAAGCAAAGCTTGAGGGTACAAATGACGCTCGAACAGGCATGCCCT
TTGGAATACCAAAGGGCGCAATGTGCGTTCAAAGATTCGATGATTCACTGAATTCTGCAATTCACACTACGTATCGCCCT
TCGCTGCGTTCGACACTGAAAAAAGATCGGAAGAGCGTCGTGTAGGG
>OTU616
CAACCCTCAAGCCCTGCTTGGTGTTGGGGACCGGCTCAGCGGGTGCGGGCTTCGGCCCGTCCCGTGCCGCCCCCGAAATG
GATCGGCGGTCTCGTCGCAGCCTTCTTTGCGTAGTAACATATGTTGCGAGGTGGTATGTTACTACGCAAAGAAGGCTGCG
ACGAGACCGCCGATCCATTTCGGGGGCGGCACGGGACGGGCCGAAGCCCGCACCCGCTGAGCCGGTCCCCAACACCAAGC
AGGGCTTGAGGGTTGAAATGACGCTCGAACAGGCATGCCCGCCAGAATACTGGCGGGCGCAATGTGCGTTCAAAGATTCG
ATGATTCACTGAATTCTGCAATTCACACTACGTATCGCCCTTCGCTG
>OTU617
GTACCTTCAAGCTCTGCTTGGTGTTGGGTGTTTGTCCCGCTTCGGCGCGGACTCGCCTCAAAACGATTGGCAGCCACTTC
AGCGGCTTTGAGCGCAGCAGAATTGCGTCTCTCGTCGCGGCCTGGATGCCACCCGCCGCGACGAGAGACGCAATTCTGCT
GCGCTCAAAGCCGCTGAAGTGGCTGCCAATCGTTTTGAGGCGAGTCCGCGCCGAAGCGGGACAAACACCCAACACCAAGC
AGAGCTTGAAGGTACAAATGACGCTCGAACAGGCATGCCCCATGGAATACCAAGGGGCGCAATGTGCGTTCAAAGATTCG
ATGATTCACTGAATTCTGCAATTCACACTACTTATCGCCCTTCGCTG
>OTU618
ATACCTCAACCCCTCAGGTTTTATTATCTGTTGGGCTTGGATTTGGGTGTCTGCCGCGACCTGCAAAGGACGTCGGCTCG
CCTTAAATGTGTTAGTGAGAAGTTGACAACCTGTCAGCCTGTAAGATGGTTGTTATGAGCAAGCCGAAGACTACCCCAGA
GACCCAGCGAAACTTATTACGCCAGGCTGACAGGTTGTCAACTTCTCACTAACACATTTAAGGCGAGCCGACGTCCTTTG
CAGGTCGCGGCAGACACCCAAATCCAAGCCCAACAGATAATAAAACCTGAGGGGTTGAGGTATTCATGACACTCAAACAG
GCATGCCCTTCGGAATACCAAAGGGCGCAAGGTGCGTTCAAAGACTC
>OTU619
ATACCTCAACCCCTCAGGTTTTATTATCTGTTGGGCTTGGATTTGGGTGTCTGCCGCGACCTGCAAAGGACGTCGGCTCG
CCTTAAATGTGTTAGTGAGAAGTTGACAACCTGTCAGCCTGGCAAGCCGAAGACTACCCCAGAGACCCAGCGAAACTTAT
TACGCCAGGCTGACAGGTTGTCAACTTCTCACTAACACATTTAAGGCGAGCCGACGTCCTTTGCAGGTCGCGGCAGACAC
CCAAATCCAAGCCCAACAGATAATAAAACCTGAGGGGTTGAGGTATTCATGACACTCAAACAGGCATGCCCTTCGGAATA
CCAAAGGGCGCAAGGTGCGTTCAAAGACTCGATGATTCACTGAATTC
>OTU620
AGTCCACTCAAGCCTCGCTTGGTGTTGGGCGACGGGGTCCCGCCCCGCGCCTCAAAGTCCGCCGGCCAGACCGCCCGAAT
CTCAGCGTTGTGGCATTAACCCGCTGTCGAGAAGGGTCGGCGTTCTTGGCGGCACACGCCGACCCTTCTCGACAGCGGGT
TAATGCCACAACGCTGAGATTCGGGCGGTCTGGCCGGCGGACTTTGAGGCGCGGGGCGGGACCCCGTCGCCCAACACCAA
GCGAGGCTTGAGTGGACTTAATGACGCTCAAACAGGCATGCCCTTCGGAATACCAAAGGGCGCAATGTGCGTTCAAAGAT
TCGATGATTCACTGAATTCTGCAATTCACATTACTTATCACCCTTCG
>OTU621
CAGCCCTCGAGCCCCGGTCGTCCTGAGACGTCCGGGGGACCTCGGTGTTGGGGACCTGCGGAGACGGCCGCAGGCCCCGA
AATGTAGTGGCGAGCCCGCCGCGGCGCCCCCTGCGTAGTAGTAAAACCGGTGGGGACCGGACGTCCGCCAGGGGGCCGAG
CTGGCCGCCGGGACCCGATGCGAAGACAAACTTTATCTACTACGCAGGGGGCGCCGCGGCGGGCTCGCCACTACATTTCG
GGGCCTGCGGCCGTCTCCGCAGGTCCCCAACACCGAGGTCCCCCGGACGTCTCAGGACGACCGGGGCTCGAGGGCTGAAA
TGACGCTCAAACAGGCATGCCCGGCGGAATTCCGCCGGGCGCAATGT
>OTU622
AAAGCCCCTCGGCAGCTAAAGGCTGCCGGTGTTGGTGCTCCGCCCAGCCCCATTGTGGGCTAGGCGGGCTGCCCAAATAC
AGTGGCGGTCCCTCTCAGGCCTCCCAGCGTAGTAGCAATAGGAAGCTATTGCTACTACGCTGGGAGGCCTGAGAGGGACC
GCCACTGTATTTGGGCAGCCCGCCTAGCCCACAATGGGGCTGGGCGGAGCACCAACACCGGCAGCCTTTAGCTGCCGAGG
GGCTTTAAATGACGCTCGGACAGGCATGCCCGCTGGAGTACCAGCGGGCGCAATGTGCGTTCAAAGATTCGATGATTCAC
TGAATTCTGCAATTCACATTACTTATCGCCCTTCGCTGCGTTCCCAC
>OTU623
AAAGCCCCTCGGCAGCTAAAGGCTGCCGGTGTTGGTGCTCCGCCCAGCCCCAAGATCGGAAGAGCACACGTCTGAACTCC
AGTCACACTGATATATCTCGTATGCCGTCTTCTGCTTGAAATGGGGCTGGGCGGAGCACCAACACCGGCAGCCTTTAGCT
GCCGAGGGGCTTTAAATGACGCTCGGACAGGCATGCCCGCTGGAGTACCAGCGGGCGCAATGTGCGTTCAAAGATTCGAT
GATTCACTGAATTCTGCAATTCACATTACTTATCGCCCTTCGCTGCGTTCACACATGTAAAAAGATCGGAAGAGCGTCGT
GTAGGGAAAGAGTGTAGATCTCGGTGGTCGCCGTATCATTAAAAAAA
>OTU624
AACTCTCAACCCCTTTGTTTTGTAATGAAGCAAACGCGGGCTTGGTTCTGGCTGTTGTCGATTCTAATCGAGTCGACTCG
GCTTAAATATACGAGCTGCCTCTTTATTAAAGGTCATCTCGGGTCTAAAGTATAGATGTGTCTACGCATTGGAAGCGCCC
TTATTTAAAGCCCAGCGATAAAGTAGTATTACGCCGAGATGACCTTTAATAAAGAGGCAGCTCGTATATTTAAGCCGAGT
CGACTCGATTAGAATCGACAACAGCCAGAACCAAGCCCGCGTTTGCTTCATTACAAAACAAAGGGGTTGAGAGTTTCATG
ACACTCAAACAGACATACTCTTCGGAATACCAAAGAGTGCAAGGTGC
>OTU625
CACCACTCAAGCCTCGCTTGGTATTGGGCAACGCGGTCCGCCGCGTGCCTCAAATCGTCCGGCTGGGTCTTCTGTCCCCT
AAGCGTTGTGGAAACTATTCGCTAAGATCGGAAGAGCACACTAGCGAATAGTTTCCACAACGCTTAGGGGACAGAAGACC
CAGCCGGACGATTTGAGGCACGCGGCGGACCGCGTTGCCCAATACCAAGCGAGGCTTGAGTGGTGAAATGACGCTCGAAC
AGGCATGCCCCCCGGAATACCAGGGGGCGCAATGTGCGTTCAAAGATTCGATGATTCACTGAATTCTGCAATTCACATTA
CTTATCGCCCTTCGCTGCGTTCACACATGTCAAAAGATCGGAAGAGC
>OTU626
GTACCTTCAAGCTCTGCTTGGTGTTGGGTGTTTGTCCCGCCTTTGTGCGCGGACTCGCCTTAAAGCAATTGGCAGCCGGC
GTATTAGTTTCGGAGCGCAGCACAAATCGCGCTCTGTGTCTAGACACAGAGCGCGATTTGTGCTGCGCTCCGAAACTAAT
ACGCCGGCTGCCAATTGCTTTAAGGCGAGTCCGCGCACAAAGGCGGGACAAACACCCAACACCAAGCAGAGCTTGAAGGT
ACAAATGACGCTCGAACAGGCATGCCCCATGGAATACCAAGGGGCGCAATGTGCGTTCAAAGATTCGATGATTCACTGAA
TTCTGCAATTCACACTACTTATCGCCCTTCGCTGCGTTCACACATGT
>OTU627
GTACCTTCAAGCTCTGCTTGGTGTTGGGTGTTTGTCCCGCCTTTGTGCGCGGACTCGCCTTAAAGCAATTGGCAGCCGGC
GTATTAGTTTCGGAGCGCAGCACAAGATCGGAAGAGCACACTGTGCTGCGCTCCGAAACTAATACGCCGGCTGCCAATTG
CTTTAAGGCGAGTCCGCGCACAAAGGCGGGACAAACACCCAACACCAAGCAGAGCTTGAAGGTACAAATGACGCTCGAAC
AGGCATGCCCCATGGAATACCAAGGGGCGCAATGTGCGTTCAAAGATTCGATGATTCACTGAATTCTGCAATTCACACTA
CTTATCGCCCTTCGCTGCGTTCACACATGTCAAAAGATCGGAAGAGC
>OTU628
CAGCCCTCGAGCCCCGGTCGTCCTGAGACGTCCGGGGGACCTCGGTGTTGGGGACCTGCGGAGACGGCCGCAGGCCCCGA
AATGTAGTGGCGAGCCCGCCGCGGCGCCCCCTGCGTAGTAGGATTTGAGGTCAACAGTGGTAAAACCGGTGGGGACCGGA
CGTCCGCCAGGGGGCCGAGCTGGCCGCCGGGACCCGATGCGAAGACAAACTTTATCTACTACGCAGGGGGCGCCGCGGCG
GGCTCGCCACTACATTTCGGGGCCTGCGGCCGTCTCCGCAGGTCCCCAACACCGAGGTCCCCCGGACGTCTCAGGACGAC
CGGGGCTCGAGGGCTGAAATGACGCTCAAACAGGCATGCCCGGCGGA
>OTU629
GTACCTTCAAGCTCTGCTTGGTGTTGGGTGTTTGTCCCGCCTTTGTGCGCGGACTCGCCTTAAAGCAATTGGCAGCCGGC
GTATTAGTTTCGGAGCGCAGCACAAATCGCGCTCTGTGTCTACCTGATCCGAGGTCAAGAGTGTAAAATAGTCTTGATGG
ATGCTACCGTATAAGACACAGAGCGCGATTTGTGCTGCGCTCCGAAACTAATACGCCGGCTGCCAATTGCTTTAAGGCGA
GTCCGCGCACAAAGGCGGGACAAACACCCAACACCAAGCAGAGCTTGAAGGTACAAATGACGCTCGAACAGGCATGCCCC
ATGGAATACCAAGGGGCGCAATGTGCGTTCAAAGATTCGATGATTCA
>OTU630
CACCACTCAAGCCTCGCTTGGTATTGGGCAACGCGGTCCGCCGCGTGCCTCAAATCGACCGGCTGGGTCGATCGCACCCT
CAGCGTTGTGGAAACTATTCGCTAAAGGAGTTGTGGTCGGTGGTTTGTTTCACGGCGTGACCGACCACAACTCCTTTAGC
GAATAGTTTCCACAACGCTGAGGGTGCGATCGACCCAGCCGGTCGATTTGAGGCACGCGGCGGACCGCGTTGCCCAATAC
CAAGCGAGGCTTGAGTGGTGAAATGACGCTCGAACAGGCATGCCCCCCGGAATACCAGGGGGCGCAATGTGCGTTCAAAG
ATTCGATGATTCACTGAATTCTGCAATTCACATTACTTATCGCCCTT
>OTU631
CCTTCTCAAACATTCTGTTTGGTAGTGAGTGATACTCTTTGGAGTTAACTTGAAATTGCTGGCCTTTTCATTGGATGttt
tttttCCAAAGAGAGGTTTCTCTGCGTGCTTGAGGTATAATAAAAAAGATTAGCCGCAGTTGGTAAAACCTAAAACGACC
GTACTTGCATTATACCTCAAGCACGCAGAGAAACCTCTCTTTGGaaaaaaaaCATCCAATGAAAAGGCCAGCAATTTCAA
GTTAACTCCAAAGAGTATCACTCACTACCAAACAGAATGTTTGAGAAGGAAATGACGCTCAAACAGGCATGCCCCCTGGA
ATACCAAGGGGCGCAATGTGCGTTCAAAGATTCGATGATTCACGGAA
>OTU632
AACTCTCAACCCCTTTGTTTTGTAATGAAGCAAACGCGGGCTTGGTTCTGGCTGTTGTCGATTCTAATCGAGTCGACTCG
GCTTAAATATACGAGCTGCCTCTTTATTAAAGGTCATCTCGTTTAAAGCCCAGCGATAAAGTAGTATTACGCCGAGATGA
CCTTTAATAAAGAGGCAGCTCGTATATTTAAGCCGAGTCGACTCGATTAGAATCGACAACAGCCAGAACCAAGCCCGCGT
TTGCTTCATTACAAAACAAAGGGGTTGAGAGTTTCATGACACTCAAACAGACATACTCTTCGGAATACCAAAGAGTGCAA
GGTGCGTTCAAAGATTCGATGATTCACTGAATTCTGCAATTCACATT
>OTU633
CAACCCTTAAGCCTTAGTTGCTTAGTGTTGGGGGCTCGCCTAGCTATAGACGCTGGCGACCCCTTAAAAATATCGGCGGA
GTCGTGTCGACCCTAAGCGTAGTAATTTATTCCTCGCTTCACGCCTACAAGCCTGAAGCGAGGAATAAATTACTACGCTT
AGGGTCGACACGACTCCGCCGATATTTTTAAGGGGTCGCCAGCGTCTATAGCTAGGCGAGCCCCCAACACTAAGCAACTA
AGGCTTAAGGGTTGAAATGACGCTCGAACAGGCATGCCCACTAGAATACTAATGGGCGCAATGTGCGTTCAAAGATTCGA
TGATTCACTGAATTCTGCAATTCACATTACTTATCGCCCTTCGCTGC
>OTU634
ACACCCTCAAGCTCTGCTTGGTGTTGGGCGTCTGTCCCGCCTCTGCGCGTGGACTCGCCCCAAAGGCATTGGCAGCGGTC
TCTTGCACCTCTCGCGCAGCACATTGCGCTTCTCGAGGCGGAGACGGTAAAAGAGCTTGGTGGACGCGACCTCGCCGCCT
CGAGAAGCGCAATGTGCTGCGCGAGAGGTGCAAGAGACCGCTGCCAATGCCTTTGGGGCGAGTCCACGCGCAGAGGCGGG
ACAGACGCCCAACACCAAGCAGAGCTTGAGGGTGTAGATGACGCTCGAACAGGCATGCCCCATGGAATACCAAGGGGCGC
AATGTGCGTTCAAAGATTCGATGATTCACTGAATTCTGCAATTCACA
>OTU635
CAACCCTCAAGCCCCCGGGCTTGGTGTTGGGGCTCGGCCCGTCCCTCGTGGCGCGCCGTCCCCGAAATCCAGTGGCGGTC
ACGCTGTACTCCTCTGCGTAGTAATCCAACCTCGCAACGGGGAAGTGGGGGGTTTAACGGCGTGGCCAGGCTTTGTCCCG
TTGCGAGGTTGGATTACTACGCAGAGGAGTACAGCGTGACCGCCACTGGATTTCGGGGACGGCGCGCCACGAGGGACGGG
CCGAGCCCCAACACCAAGCCCGGGGGCTTGAGGGTTGAAATGACGCTCGAACAGGCATGCCCGCCAGAATACTGGCGGGC
GCAATGTGCGTTCAAAGATTCGATGATTCACGGAATTCTGCAATTCA
>OTU636
AACCTCACCCCACTTAGGTTTTTGCCTAAGCGGTGGTGTATTGGGTGTTTGCCTTGCTAAAGGCTCGCCTTAAAGATATA
AGCACCTTGGATGTAATACGTTTCATCCTTCAGATCGGAAGGAAGGATGAAACGTATTACATCCAAGGTGCTTATATCTT
TAAGGCGAGCCTTTAGCAAGGCAAACACCCAATACACCACCGCTTAGGCAAAAACCTAAGTGGGGTGAGGTTTCATGACA
CTCAAACAGGCATGCCCTTCGGAATACCAAAGGGCGCAAGGTGCGTTCAAAGATTCGATGATTCACTGAATTCTGCAATT
CACATTACTTATCGCCCTTCGCTGCGTTCACACATGTAAAAAGATCG
>OTU637
TATTCTCAACCTTCATAACTTTTTTGGTTATCGAAGGCTTGGACTTGGAGGTTTGTGCTGGCTTCTCGTTAAGCCGGCTC
CTCTTAAATGCATTAGCGTGAGTGTAACGGATCGCTTCGGTAGTCCTACCTGATTTGAGGTCAGATGTCAGGGGTAAGTT
GTCCAACTGAAGGACGGTTAGAAGCGCAAGCTTATGTTACTTCACGACCACGGCGCAGATAATTATCACACCGAAGCGAT
CCGTTACACTCACGCTAATGCATTTAAGAGGAGCCGGCTTAACGAGAAGCCAGCACAAACCTCCAAGTCCAAGCCTTCGA
TAACCAAAAAAGTTATGAAGGTTGAGAATACCATGACACTCAAACAG
>OTU638
CACCACTCGAGCCTGGCTCGGTATTGGGCGGCGGGGACCCCCCCGCGCCTCTAATTTGTCGGCTGGACGGTTCGAATCTC
AGCGTTGTGGTTTCATCAGGATCGCTGACGAGGACGACCGGCCTACCCGATCCGAGGTCAACCTGTGGTGGGGTTTAACG
GCGCGTCCGGTCGTCCTCGTCAGCGATCCTGATGAAACCACAACGCTGAGATTCGAACCGTCCAGCCGACAAATTAGAGG
CGCGGGGGGGTCCCCGCCGCCCAATACCGAGCCAGGCTCGAGTGGTGTAATGACGCTCGAACGGGCATGCCCTTCGGAAT
GCCAAAGGGCGCAATGTGCGTTCAAAGATTCGATGATTCACTGAATT
>OTU639
TATTCTCAACCTTCATAACTTTTTTGGTTATCGAAGGCTTGGACTTGGAGGTTTGTGCTGGCTTCTCGTTAAGCCGGCTC
CTCTTAAATGCATTAGCGTGAGTGTAACGGATCGCTTCGGTATTATCACACCGAAGCGATCCGTTACACTCACGCTAATG
CATTTAAGAGGAGCCGGCTTAACGAGAAGCCAGCACAAACCTCCAAGTCCAAGCCTTCGATAACCAAAAAAGTTATGAAG
GTTGAGAATACCATGACACTCAAACAGGCATGCTCCCCGGAATACCAGGGAGCGCAAGGTGCGTTCAAAGATTCGATGAT
TCACTGAATTCTGCAATTCACATTACTTATCACCCTTCGCTGCGTTC
>OTU640
CACCACTCAAGCCTCGCTTGGTATTGGGCAACGCGGTCCGCCGCGTGCCTCAAATCGACCGGCTGGGTCTTCTGTCCCCT
AAGCGTTGTGGAAACTAAGATCGGAAGAGCACACGTCTGAATAGTTTCCACAACGCTTAGGGGACAGAAGACCCAGCCGG
TCGATTTGAGGCACGCGGCGGACCGCGTTGCCCAATACCAAGCGAGGCTTGAGTGGTGAAATGACGCTCGAACAGGCATG
CCCCCCGGAATACCAGGGGGCGCAATGTGCGTTCAAAGATTCGATGATTCACTGAATTCTGCAATTCACATTACTTATCG
CCCTTCGCTGCGTTCACGACTCGCACAAGATCGGAAGAGCGTCGTGT
>OTU641
TATTCTCAACCTTCATAACTTTTTTGGTTATCGAAGGCTTGGACTTGGAGGTTTGTGCTGGCTTCTCGTTAAGCCGGCTC
CTCTTAAATGCATTAGCGTGAGTGTAACGGATCGCTTCGGTGAGGTCAGATGTCAGGGGTAAGTTGTCCAACTGAAGGAC
GGTTAGAAGCGCAAGCTTATGTTACTTCACGACCACGGCGCAGATAATTATCACACCGAAGCGATCCGTTACACTCACGC
TAATGCATTTAAGAGGAGCCGGCTTAACGAGAAGCCAGCACAAACCTCCAAGTCCAAGCCTTCGATAACCAAAAAAGTTA
TGAAGGTTGAGAATACCATGACACTCAAACAGGCATGCTCCCCGGAA
>OTU642
ACAACCTCAACCTTGATTGGTTTTACCATCAAGGCTTGGACTTGGGTGTTGCTGCTGCAAAGTGGCTCGCCTTAAAACTA
TTAGCTGGACTTGTCTATGACTTGGTTCGACAGATCGGAAGGTCGAACCAAGTCATAGACAAGTCCAGCTAATAGTTTTA
AGGCGAGCCACTTTGCAGCAGCAACACCCAAGTCCAAGCCTTGATGGTAAAACCAATCAAGGTTGAGGTTGTTCACGACA
CTCAAACAGGCATGCCCGTCGGAATACCAACGGGCGCAAGGTGCGTTCAAAGATTCGATGATTCACTGAATTCTGCAATT
CACATTACTTATCGCCCTTCGCTGCGTTCACGACTCGAAAAAGATCG
>OTU643
GTACCCTCAAGCTCTGCTTGGTGTTGGGTGTTTGTCCTCTCCCTAGTGTTTGGACTCGCCTTAAAATAATTGGCAGCCAG
TGTTTTGGTATTGAAGCGCAGCACAAGTCGCGATTCTTATCGTTAAAAAAGGGCTTGTGGACGCAAGTATTTGATAAGAA
TCGCGACTTGTGCTGCGCTTCAATACCAAAACACTGGCTGCCAATTATTTTAAGGCGAGTCCAAACACTAGGGAGAGGAC
AAACACCCAACACCAAGCAGAGCTTGAGGGTACAAATGACGCTCGAACAGGCATGCCCCATGGAATACCAAGGGGCGCAA
TGTGCGTTCAAAGATTCGATGATTCACTGAATTCTGCAATTCACACT
>OTU644
CACCACTCGAGCCTGGCTCGGTATTGGGCGGCGGGGACCCCCCCGCGCCTCTAATTTGTCGGCTGGACGGTTCGAATCTC
AGCGTTGTGGTTTCATCAGGATCGCTGACGAGGACGACCGGCGGCGCGTCCGGTCGTCCTCGTCAGCGATCCTGATGAAA
CCACAACGCTGAGATTCGAACCGTCCAGCCGACAAATTAGAGGCGCGGGGGGGTCCCCGCCGCCCAATACCGAGCCAGGC
TCGAGTGGTGTAATGACGCTCGAACGGGCATGCCCTTCGGAATGCCAAAGGGCGCAATGTGCGTTCAAAGATTCGATGAT
TCACTGAATTCTGCAATTCACATTACTTATCGCCCTTTGCTGCGTTC
>OTU645
ACAACCTCAACCTTGATTGGTTTTACCATCAAGGCTTGGACTTGGGTGTTGCTGCTGCAAAGTGGCTCGCCTTAAAACTA
TTAGCTGGACTTGTCTATGAGATCGGAAGAGCACACGTCTGCATAGACAAGTCCAGCTAATAGTTTTAAGGCGAGCCACT
TTGCAGCAGCAACACCCAAGTCCAAGCCTTGATGGTAAAACCAATCAAGGTTGAGGTTGTTCACGACACTCAAACAGGCA
TGCCCGTCGGAATACCAACGGGCGCAAGGTGCGTTCAAAGATTCGATGATTCACTGAATTCTGCAATTCACATTACTTAT
CACCCTTCGCTGCGTTCACGACTCGAAAAAGATCGGAAGAGCGTCGT
>OTU646
GTACCCTCAAGCTTTGCTTGGTGTTGGGCGTCTTGTCTCTAGCTTTGCTGGAGACTCGCCTTAAAGTAATTGGCAGCCGG
CCTACTGGTTTCGGAGCGCAGCACAAGTCGCACTCTCTATCGATAGAGAGTGCGACTTGTGCTGCGCTCCGAAACCAGTA
GGCCGGCTGCCAATTACTTTAAGGCGAGTCTCCAGCAAAGCTAGAGACAAGACGCCCAACACCAAGCAAAGCTTGAGGGT
ACAAATGACGCTCGAACAGGCATGCCCTTTGGAATACCAAAGGGCGCAATGTGCGTTCAAAGATTCGATGATTCACTGAA
TTCTGCAATTCACACTACTTATCACCCTTCGCTGCGTTCACGACTCG
>OTU647
TATTCTCAACCTTCATAACTTTTTTGGTTATCGAAGGCTTGGACTTGGAGGTTTGTGCTGGCTTCTCGTTAAGCCGGCTC
CTCTTAAATGCATTAGCGTGAGTGTAACGGATCGCTTCGGTGTTACTTCACGACCACGGCGCAGATAATTATCACACCGA
AGCGATCCGTTACACTCACGCTAATGCATTTAAGAGGAGCCGGCTTAACGAGAAGCCAGCACAAACCTCCAAGTCCAAGC
CTTCGATAACCAAAAAAGTTATGAAGGTTGAGAATACCATGACACTCAAACAGGCATGCTCCCCGGAATACCAGGGAGCG
CAAGGTGCGTTCAAAGATTCGATGATTCACTGAATTCTGCAATTCAC
>OTU648
GTACCCTTAAGCTTTGCTTAGTGTTAGGCGTCTTTTGTCTCTAGTTCGCTGGAGACTTGCCTTAAAGTCATTGGCAGCTG
GCCTACTAGTTTCGGAGCGCAGCACAAGTCGCGCTCTTTGCGGTATCCCTACCTGATCCAAGGTCAAAGGTTaaaaaaaa
GGCTTACTAGACGCTAACCTTAGCTGGCAAAGAGCGCGACTTGTGCTGCGCTCCGAAACTAGTAGGCCAGCTGCCAATGA
CTTTAAGGCAAGTCTCCAGCGAACTAGAGACAAAAGACGCCTAACACTAAGCAAAGCTTAAGGGTACAAATGACGCTCAA
ACAGGCATGCCCTTTAGAATACCAAAGGGCGCAATGTGCGTTCAAAG
>OTU649
AATCTTCAACTTACGAGCTTCTTGCGAGGTTTGTAGGGTTGGACTTGGAGGCTTGTCGGTCTTTAAAGGTCGGCTCCTCT
TAAATGCATTAGCTTGGTTCCTTGCGGATCGGGTTGTCGGTGCCAAACGCTTCACGGTCGCGGCGTAGACATTATCACAC
CGACAACCCGATCCGCAAGGAACCAAGCTAATGCATTTAAGAGGAGCCGACCTTTAAAGACCGACAAGCCTCCAAGTCCA
ACCCTACAAACCTCGCAAGAAGCTCGTAAGTTGAAGATTTCATGACACTCAAACAGGCATGCTCCTCGGAATACCAAGGA
GCGCAAGGTGCGTTCAAAGATTCGATGATTCACTGAATTCTGCAATT
>OTU650
CACCACTCAAGCCTCGCTTGGTATTGGGCAACGCGGTCCGCCGCGTGCCTCAAGATCGGAAGAGCACACGTCTGAACTCC
AGTCACACTGATATATCTCGTATGCCGTCTTCTGCTTGAAATGAGGCACGCGGCGGACCGCGTTGCCCAATACCAAGCGA
GGCTTGAGTGGTGAAATGACGCTCGAACAGGCATGCCCCCCGGAATACCAGGGGGCGCAATGTGCGTTCAAAGATTCGAT
GATTCACTGAATTCTGCAATTCACATTACTTATCGCCCTTCGCTGCGTTCACGACTCGAAAAAGATCGGAAGAGCGTCGT
GTAGGGAAAGAGTGTAGATCTCGGTGGTCGCCGTATCATTAAAAAAA
>OTU651
AACCTCACCCCACTTAGGTTTTTGCCTAAGCGGTGGTGTATTGGGTGTTTGCCTTGCTAAAGGCTCGCCTTAAAGATATA
AGCACCTTGGATGTAATACGTTTCATCCTTCTGGGTGGCTGGCCCTACCTGATTTGAGGCCAGATCATGAATATGTGGGG
TTATCAGCCACCCAGAAGGATGAAACGTATTACATCCAAGGTGCTTATATCTTTAAGGCGAGCCTTTAGCAAGGCAAACA
CCCAATACACCACCGCTTAGGCAAAAACCTAAGTGGGGTGAGGTTTCATGACACTCAAACAGGCATGCTCCTCGGAATAC
CAAGGAGCGCAAGGTGCGTTCAAAGATTCGATGATTCACTGAATTCT
>OTU652
AATCTTCAACTTACGAGCTTCTTGCGAGGTTTGTAGGGTTGGACTTGGAGGCTTGTCGGTCTTTAAAGGTCGGCTCCTCT
TAAATGCATTAGCTTGGTTCCTTGCGGATCGGGTTGTCGGTAACTTGTCTCTATACCGAGACGGTTAGAAGCTTGCCAAA
CGCTTCACGGTCGCGGCGTAGACATTATCACACCGACAACCCGATCCGCAAGGAACCAAGCTAATGCATTTAAGAGGAGC
CGACCTTTAAAGACCGACAAGCCTCCAAGTCCAACCCTACAAACCTCGCAAGAAGCTCGTAAGTTGAAGATTTCATGACA
CTCAAACAGGCATGCTCCTCGGAATACCAAGGAGCGCAAGGTGCGTT
>OTU653
AACCTCACCCCACTTGGGTTTTTGCCTGAGCGGTGGTGTATTGGGTGTTGCCTTGCTAAAGGCTCGCCTTAAAGACATAA
GCACCTTGGATGTAATACGTTTCATCCTTCTGGGTGGCTGACAGCCACCCAGAAGGATGAAACGTATTACATCCAAGGTG
CTTATGTCTTTAAGGCGAGCCTTTAGCAAGGCAACACCCAATACACCACCGCTCAGGCAAAAACCCAAGTGGGGTGAGGT
TTCATGACACTCAAACAGGCATGCCCTTCGGAATACCAAAGGGCGCAAGGTGCGTTCAAAGATTCGATGATTCACTGAAT
TCTGCAATTCACATTACTTATCGCCCTTCGCTGCGTTCACGACTCGA
>OTU654
ACAACCTCAACCTTGATTGGTTTTACCATCAAGGCTTGGACTTGGGTGTTGCTGCTGCAAAGTGGCTCGCCTTAAAACTA
TTAGCTGGACTTGTCTATGACTTGGTTCGACTCGATGTAATGTCCCCGATGAATACTTATTACATCGAGTCGAACCAAGT
CATAGACAAGTCCAGCTAATAGTTTTAAGGCGAGCCACTTTGCAGCAGCAACACCCAAGTCCAAGCCTTGATGGTAAAAC
CAATCAAGGTTGAGGTTGTTCACGACACTCAAACAGGCATGCCCGTCGGAATACCAACGGGCGCAAGGTGCGTTCAAAGA
TTCGATGATTCACTGAATTCTGCAATTCACATTACTTATCGCCCTTC
>OTU655
CACCACTCAAGCCTCGCTTGGTATTGGGCAACGCGGTCCGCCGCGTGCCTCAAATCGTCCGGCTGGGTCAGATCGGAAGA
GCACACGTCTGAACTCCAGTCACACTGATATATCTCGTATGGACCCAGCCGGACGATTTGAGGCACGCGGCGGACCGCGT
TGCCCAATACCAAGCGAGGCTTGAGTGGTGAAATGACGCTCGAACAGGCATGCCCCCCGGAATACCAGGGGGCGCAATGT
GCGTTCAAAGATTCGATGATTCACTGAATTCTGCAATTCACATTACTTATCACCCTTCGCTGCGTTCACGACTCGAAAAA
GATCGGAAGAGCGTCGTGTAGGGAAAGAGTGTAGATCTCGGTGGTCG
>OTU656
AACCCTCAAACCCAAGTTTTGGATTTCGGTCCATGCTTGAGTTTGGATTTGGATGTTTGCCGGTGATGAACCGACTCATC
TTAAAAGTATTAGCTGGATCTGTCTATATGACTGGTTTGACAGATGTCCTCAGCAAAATACTTATTATGCCAAGTCAAAC
CAGTCATATAGACAGATCCAGCTAATACTTTTAAGATGAGTCGGTTCATCACCGGCAAACATCCAAATCCAAACTCAAGC
ATGGACCGAAATCCAAAACTTGGGTTTGAGGGTTTCATGACACTCAAACAGGCATGCTCCTCGGAATACCAAGGAGCGCA
AGGTGCGTTCAAAGATTCGATGATTCACTGAATTCTGCAATTCACAT
>OTU657
CACCACTCAAGCTATGCTTGGTATTGGGCGTCGTCCTTAGTTGGGCGCGCCTTAAAGACCTCGGCGAGGCCACTCCGGCT
TTAGAGATCGGAAGAGCACACGTCTGAACTCCAGTCACACTCTAAAGCCGGAGTGGCCTCGCCGAGGTCTTTAAGGCGCG
CCCAACTAAGGACGACGCCCAATACCAAGCATAGCTTGAGTGGTGTAATGACGCTCGAACAGGCATGCCCCTCGGAATAC
CAAGGGGCGCAATGTGCGTTCAAAGATTCGATGATTCACTGAATTCTGCAATTCACATTACTTATCGCCCTTCGCTGCGT
TCAGTCGTACAAAAAGATCGGAAGAGCGTCGTGTAGGGAAAGAGTGT
>OTU658
CACCACTCAAGCCTCGCTTGGTATTGGGCAACGCGGTCCGCCGCGTGCCTCAAATCGACCGGCTGGGTCTTCTGAGATCG
GAAGAGCACACGTCTGAACTCCAGTCACACTGATATATCTCCAGAAGACCCAGCCGGTCGATTTGAGGCACGCGGCGGAC
CGCGTTGCCCAATACCAAGCGAGGCTTGAGTGGTGAAATGACGCTCGAACAGGCATGCCCCCCGGAATACCAGGGGGCGC
AATGTGCGTTCAAAGATTCGATGATTCACTGAATTCTGCAATTCACATTACTTATCGCCCTTCGCTGCGTTCAGTCGTAC
AAAAAGATCGGAAGAGCGTCGTGTAGGGAAAGAGTGTAGATCTCGGT
>OTU659
TCAACCCTCAAGCTCTGCTTGGTGATGGGCCCTGCGGCGCGCCGCGTGCCCCAAACCCAGTGGCGACCCTCCCGGGGACC
TCTACGAAGTAATTTTTCTCGTCTAGGTGACCGGTAGGCGTACTCTGGAGATTGGCGAGGCAGACGCCTACCGGTCACCT
AGACGAGAAAAATTACTTCGTAGAGGTCCCCGGGAGGGTCGCCACTGGGTTTGGGGCACGCGGCGCGCCGCAGGGCCCAT
CACCAAGCAGAGCTTGAGGGTTGATAATGACGCTCGAACAGGCATGCCCGTCGGAATACCAACGGGCGCAATGTGCGTTC
AAAGATTCGATGATTCACTGAATTCTGCAATTCACATTACTTATCGC
>OTU660
CTGCCCTCAAGCACGGCTTGTTTGTTGGGTCTTGTTCCCCCGGGAACAGGCCCGAAAGGCAGTGGCGGCACCGTCCGATC
CTCGAGCGTATGGGGCTTTGTCACCCGCTCTGTAGGCCCGGCCTGATCCGAGGTCAACCTGAAAAAGATTGATTGGGGTC
GGCAAGCGCCGGCCGGGCCTACAGAGCGGGTGACAAAGCCCCATACGCTCGAGGATCGGACGGTGCCGCCACTGCCTTTC
GGGCCTGTTCCCGGGGGAACAAGACCCAACAAACAAGCCGTGCTTGAGGGCAGCAATGACGCTCGGACAGGCATGCCCCC
CGGAATACCAGGGGGCGCAATGTGCGTTCAAAGACTCGATGATTCAC
>OTU661
AACCTCACCCCACCTGGGTTTTTCTAGGTGGTCGGTGGATTGGGCGTCTGCCGTTACTGGCTCGCCTGAAATGCATAAGC
GCTCTGGATGTAATACGTTTCATCCTCTTGGGTGGCTGATAGGGGTTATCAGCCACCCAAGAGGATGAAACGTATTACAT
CCAGAGCGCTTATGCATTTCAGGCGAGCCAGTAACGGCAGACGCCCAATCCACCGACCACCTAGAAAAACCCAGGTGGGG
TGAGGTTTCATGACACTCAAACAGGCATGCCCTTCGGAATACCAAAGGGCGCAAGGTGCGTTCAAAGATTCGATGATTCA
CTGAATTCTGCAATTCACATTACTTATCGCCCTTCGCTGCGTTCAGT
>OTU662
ACTCCTCCACTCCTCACCTTTTTCGAAGGGTTGTTGAGCTGGGATTTGGGAGCTTGCGGGTCCCTGGCCGATCCGCTCTC
CTTGAATGAATTAGCGAAGCCCTTTGCGGCCTTGGTGTGATGTTGTCCCTTGCGAGACGGTTGGAAGCGACTCCCATTAG
GTTCGCTAAGCCGAGGCGTAGATGACTATCACACCAAGGCCGCAAAGGGCTTCGCTAATTCATTCAAGGAGAGCGGATCG
GCCAGGGACCCGCAAGCTCCCAAATCCCAGCTCAACAACCCTTCGAAAAAGGTGAGGAGTGGAGGAGTTCACGACACTCA
AACAGGCGTGCCCCTCGGAATGCCAAGGGGCGCAAGGTGCGTTCAAA
>OTU663
TATTCTCAACCTTCATAACTTTTTTGGTTATCGAAGGCTTGGACTTGGAGGTTTGTGCTGGCTTCTCGTTAAGCCGGCTC
CTCTTAAATGCATTAGCGTGAGTGTAACGGATCGCTTCGGTGTTAGAAGCGCAAGCTTATGTTACTTCACGACCACGGCG
CAGATAATTATCACACCGAAGCGATCCGTTACACTCACGCTAATGCATTTAAGAGGAGCCGGCTTAACGAGAAGCCAGCA
CAAACCTCCAAGTCCAAGCCTTCGATAACCAAAAAAGTTATGAAGGTTGAGAATACCATGACACTCAAACAGGCATGCTC
CCCGGAATACCAGGGAGCGCAAGGTGCGTTCAAAGATTCGATGATTC
>OTU664
ACACCCTCAAGCTCTGCTTGGTGTTGGGCGTCTGTCCCGCCTCTGCGCGCGGACTCGCCCCAAATTCATTGGCAGCGGTC
CTTGCCTCCTCTCGCGCAGCACATTTGCGCTTCTCGAGGTGCGGGCCGCGCACCTCGAGAAGCGCAAATGTGCTGCGCGA
GAGGAGGCAAGGACCGCTGCCAATGAATTTGGGGCGAGTCCGCGCGCAGAGGCGGGACAGACGCCCAACACCAAGCAGAG
CTTGAGGGTGTAGATGACGCTCGAACAGGCATGCCCCATGGAATACCAAGGGGCGCAATGTGCGTTCAAAGATTCGATGA
TTCACTGAATTCTGCAATTCACACTACTTATCGCCCTTCGCTGCGTT
>OTU665
ACTCCTCCACTCCTCACCTTTTTCGAAGGGTTGTTGAGCTGGGATTTGGGAGCTTGCGGGTCCCTGGCCGATCCGCTCTC
CTTGAATGAATTAGCGAAGCCCTTTGCGGCCTTGGTGTGATGGTCAAGTTGGTATGTGTTGTCCCTTGCGAGACGGTTGG
AAGCGACTCCCATTAGGTTCGCTAAGCCGAGGCGTAGATGACTATCACACCAAGGCCGCAAAGGGCTTCGCTAATTCATT
CAAGGAGAGCGGATCGGCCAGGGACCCGCAAGCTCCCAAATCCCAGCTCAACAACCCTTCGAAAAAGGTGAGGAGTGGAG
GAGTTCACGACACTCAAACAGGCGTGCCCCTCGGAATGCCAAGGGGC
>OTU666
CACCCCCTCCAGCTGCCTTTGTGTGGCTGCGGTGTTGGGGCTCGTCGCGATGCGGCGGCCCTTAAAGACAGTGGCGGTCC
CGGCGTGGGCTCTACGCGTAGTAACTTGCTTCTCGCGACAGCTGGAGCTAAAGGGGGTTGTTCTGGCAAGCCACCGTCGT
CACTCTGTCGCGAGAAGCAAGTTACTACGCGTAGAGCCCACGCCGGGACCGCCACTGTCTTTAAGGGCCGCCGCATCGCG
ACGAGCCCCAACACCGCAGCCACACAAAGGCAGCTGGAGGGGGTGTTATGACGCTCGAACAGGCATGCCCCTCGGAATAC
CAAGGGGCGCAATGTGCGTTCAAAGATTCGATGATTCACTAAATTCT
>OTU667
CGACCCTCAAGCCCCAGCCGCTTGGTGTTGGGAGACCACCCCGCAGCCCGCGGGGTAGCTCCTTAAAGTCATTGGCGGGT
GCCGGTGTTTTGCCCCCCGAGCGTAGTAATGCTTCTTTTTCGGGGCCGGGGCTCCAGCACGAGCGAGAAAAAGAAGCATT
ACTACGCTCGGGGGGCAAAACACCGGCACCCGCCAATGACTTTAAGGAGCTACCCCGCGGGCTGCGGGGTGGTCTCCCAA
CACCAAGCGGCTGGGGCTTGAGGGTCGAAATGACGCTCGAACAGGCATGCCCACTAGAATACTAATGGGCGCAATGTGCG
TTCAAAGATTCGATGATTCACTGAATTCTGCAATTCACATTACTTAT
>OTU668
CACCACTCAAGCCTGGCTTGGTATTGGGCGTACAGGGAGACCTCGACGCCTCAAATTCGTACCGGCGAGCTACCCGGGAC
AACCGTCAGCGAGGAAAAAAGATCGGAAGAGCACACGTCTGTTTTTCCTCGCTGACGGTTGTCCCGGGTAGCTCGCCGGT
ACGAATTTGAGGCGTCGAGGTCTCCCTGTACGCCCAATACCAAGCCAGGCTTGAGTGGTGTAATGACGCTCGAACGGGCA
TGCCCCCCGGAATGCCGGGGGGCGCAATGTGCGTTCAAAGATTCGATGATTCACTGAATTCTGCAATTCACATTACTTAT
CGCCCTTCGCTGCGTTCAGTCGTACAAAAAGATCGGAAGAGCGTCGT
>OTU669
CCTTCTCAAACCCCCAAGGTTTGGTGATGAGCGCTTACTCCTTTCTGAGGAGTTCGCTTGAAATGTATTGGCATGAGCTC
ATGTGATGAGCAGTAATTGTTTTTATTTCCAATGTATTAGGCGAAACAACCAGCAACTGTCGCCCAACGATGGATTAAAA
CCTAATACATTGGAAATAAAAACAATTACTGCTCATCACATGAGCTCATGCCAATACATTTCAAGCGAACTCCTCAGAAA
GGAGTAAGCGCTCATCACCAAACCTTGGGGGTTTGAGAAGGAAATGACGCTCAAACAGGCATGCCCTCCGGAATACCAGA
GGGCGCAATGTGCGTTCAAAGATTCAATGATTCACGAAAATCTGCAA
>OTU670
CAACCATCAAGCCCTATTTGCTTGGCGTTGGGAGACTTGTAGGCCCGGCCTGCAAGCTCCTGAAATAGATCAGATCGGAA
GAGCACACGTCTGAACTCCAGTCACACTGATATATCTCGTAGATCTATTTCAGGAGCTTGCAGGCCGGGCCTACAAGTCT
CCCAACGCCAAGCAAATAGGGCTTGATGGTTGAAATGACGCTCGAACAGGCATGCCCACTAGAATACTAATGGGCGCAAT
GTGCGTTCAAAGATTCGATGATTCACTGAATTCTGCAATTCACATTACTTATCACCCTTTGCTGCGTTCAGTCGTACAAA
TAGATCGGAAGAGCGTCGTGTAGGGAAAGAGTGTAGATCTCGGTGGT
>OTU671
CACCCCCTCCAGCTGCCTTTGTGTGGCTGCGGTGTTGGGGCTCGTCGCGATGCGGCGGCCCTTAAAGACAGTGGCGGTCC
CGGCGTGGGCTCAGATCGGAAGAGCACACGTCTGAACTCCAGAGCCCACGCCGGGACCGCCACTGTCTTTAAGGGCCGCC
GCATCGCGACGAGCCCCAACACCGCAGCCACACAAAGGCAGCTGGAGGGGGTGTTATGACGCTCGAACAGGCATGCCCCT
CGGAATACCAAGGGGCGCAATGTGCGTTCAAAGATTCGATGATTCACTAAATTCTGCAATTCACATTACTTATCGCCCTT
CGCTGCGTTCAGTCGTACAAATAGATCGGAAGAGCGTCGTGTAGGGA
>OTU672
CCTTCTCAAACCCCCAAGGTTTGGTGATGAGCGCTTACTCCTTTCTGAGGAGTTCGCTTGAAATGTATTGGCATGAGCTC
ATGTGATGAGCAGTAATTGTTTTTATTTCCAATGTATTAGGGGGTTAAAGTTTGTTAGGCAAAGCCAAAACCACGAAACA
ACCAGCAACTGTCGCCCAACGATGGATTAAAACCTAATACATTGGAAATAAAAACAATTACTGCTCATCACATGAGCTCA
TGCCAATACATTTCAAGCGAACTCCTCAGAAAGGAGTAAGCGCTCATCACCAAACCTTGGGGGTTTGAGAAGGAAATGAC
GCTCAAACAGGCATGCCCTCCGGAATACCAGAGGGCGCAATGTGCGT
>OTU673
ACACCCTCAAGCTCTGCTTGGTGTTGGGCGTCTGTCCCGCCTCTGCGCGCGGACTCGCCCCAAATAGATCGGAAGAGCAC
ACGTCTGAACTCCAGTCACACTGATATATCTCGTATGCCGTATTTGGGGCGAGTCCGCGCGCAGAGGCGGGACAGACGCC
CAACACCAAGCAGAGCTTGAGGGTGTAGATGACGCTCGAACAGGCATGCCCCATGGAATACCAAGGGGCGCAATGTGCGT
TCAAAGATTCGATGATTCACTGAATTCTGCAATTCACATTACTTATCGCCCTTCGCTGCGTTCAGTCGTACATATAGATC
GGAAGAGCGTCGTGTAGGGAAAGAGTGTAGATCTCGGTGGTCGCCGT
>OTU674
CTGCCCTCAAGCACGGCTTGTTTGTTGGGTCTTGTTCCCCCGGGAACAGGCCCGAAAGGCAGTGGCGGCACCGTCCGATC
CTCGAGCGTATGGGGCTTTGTCACCCGCTCTGTAGGCCCGGGATTGGGGTCGGCAAGCGCCGGCCGGGCCTACAGAGCGG
GTGACAAAGCCCCATACGCTCGAGGATCGGACGGTGCCGCCACTGCCTTTCGGGCCTGTTCCCGGGGGAACAAGACCCAA
CAAACAAGCCGTGCTTGAGGGCAGCAATGACGCTCGAACAGGCATGCCCCCCGGAATACCAGGGGGCGCAATGTGCGTTC
AAAGATTCGATGATTCACTGAATTCTGCAATTCACATTACTTATCGC
>OTU675
AACCTCACCCCACCTGGGTTTTTCTAGGTGGTCGGTGGATTGGGCGTCTGCCGTTACTGGCTCGCCTGAAATGCATAAGC
GCTCTGGATGTAATACGTTTCATCCTCTTGGGTGGCTGATAGTAGCCCTACCTGATTTGAGGCCAGATCATGAGATGTGG
GGTTATCAGCCACCCAAGAGGATGAAACGTATTACATCCAGAGCGCTTATGCATTTCAGGCGAGCCAGTAACGGCAGACG
CCCAATCCACCGACCACCTAGAAAAACCCAGGTGGGGTGAGGTTTCATGACACTCAAACAGGCATGCCCTTCGGAATACC
AAAGGGCGCAAGGTGCGTTCAAAGATTCGATGATTCACTGAATTCTG
>OTU676
CGACCCTCAAGCCCCAGCCGCTTGGTGTTGGGAGACCACCCCGCAGCCCGCGGGGTAGCTCCTTAAAGTCATTGGCGGGT
GCCGGTGTTTTGCCCCCCGAGCGTAGTAATGCTTCTTTTTCTTCCTACCTGATCCGAGGTCAACCACTAAAAAGAAATGG
GGGTTGGTGGCTAGGGGCCGGGGCTCCAGCACGAGCGAGAAAAAGAAGCATTACTACGCTCGGGGGGCAAAACACCGGCA
CCCGCCAATGACTTTAAGGAGCTACCCCGCGGGCTGCGGGGTGGTCTCCCAACACCAAGCGGCTGGGGCTTGAGGGTCGA
AATGACGCTCGAACAGGCATGCCCACTAGAATACTAATGGGCGCAAT
>OTU677
ACCGATAAAACCCTCACACCGATGGTGGCTGGCGTCATTGCCGCCGCTGGAGGAGTGGAAATGGGCCTTCTCTGCTGCCC
TCCCTCTTTTGGAGGCACGAATGAGTGGCCTGAAATACAGTCCTTGTGGGAGGCCGAAAACGAGCTATTGGAGGCGTGTC
TAAGCGCTGAAGCCCGTCAATCTTTTCTTCCACGTTCGTTGTGCGACATGAAATCAAATGGCTGTGGCCTACTTGTTCAT
TGAGCGCTTCGACGTGTTTAGAACCTCGACGTGGTATTTAGGCCGAGCGTCTGCAGGCTCTTGCGATTAGGAGCCCTCAA
CCCAACTTTAACATGCCAGGCGGCCAGCAATGGTCGAAAACCTGAA
>OTU678
ATAGTTTCGAACGACAGCTTTTTTCTTTTGGAAAAGGTTGACGGATCGGTATTGAGGGTTTTTGCCATTTACCGTGGCTC
CCTCGAAATAGATTAGCGCATCCATTTTATAGGCAAGACGGCTTCCTAAAAAACTCGGCATGGGCGGGTTTCAGAAGCAC
TCCAAACAGCAAGCCGTTGCGTCCAGCTCCTACCCATCTCAACCTCTCCGAAGTCCTGATAGTATCAAAACCCGGCAGGG
AAGAGAGAGCAAAAATCGAGCTTTCGTCCGTCTTGCCTATAAAATGGATGCGCTAATCTATTTCGAGGGAGCCACGGTAA
ATGGCAAAAACCCTCAATACCGATCCGTCAACCTTTTCCAAAAGAA
>OTU679
ATAGTTTCGAACGACAGCTTTTTTCTTTTGGAAAAGGTTGACGGATCGGTATTGAGGGTTTTTGCCATTTACCGTGGCTC
CCTCGAAATAGATTAGCGCATCCATTTTATAGGCAAGACGTTATAAATCCCTTCCTAGCTTCCTAAAAAACTCGGCATGG
GCGGGTTTCAGAAGCACTCCAAACAGCAAGCCGTTGCGTCCAGCTCCTACCCATCTCAACCTCTCCGAAGTCCTGATAGT
ATCAAAACCCGGCAGGGAAGAGAGAGCAAAAATCGAGCTTTCGTCCGTCTTGCCTATAAAATGGATGCGCTAATCTATTT
CGAGGGAGCCACGGTAAATGGCAAAAACCCTCAATACCGATCCGTC
>OTU680
TCTACTTGTCAACCCTATTTTTTAAAGTAGGGATTGGATTTGGATCTCCTGCGGTGTTTTACTGCAAGATCTTAAAGAAA
CTTGGCATTCTCTCTTTCTGATTGTCTCTTTGAGACAAAAGGATTACTTTGAGGACGAGTGGGAAGCTTTCATGTTTCTT
TGCCTATTCAAAAGTGTTTCAAGTCCTGGCCGCTCTTTGAGCACTGCCTAGACATTTCGCTTTTGAGCCAGTAGGTTTAG
AATGAAGGTGGAAAACGAGTCTATACCAAATCAAAGGCCGCCTTTTATCAGATGTTTCAGAGGACTCTTGAACCGGAACA
GTAAAGATTTATCTTTGACTGACAGTAGAGAAATTTATTTCTTTTT
>OTU681
ATAGTTTCGAACGACAGCTTTTTTCTTTTGGAAAAGGTTGACGGATCGGTATTGAGGGTTTTTGCCATTTACCGTGGCTC
CCTCGAAATAGATTAGCGCATCCATTTTATAGGCAAGACGTGGGCGGGTTTCAGAAGCACTCCAAACAGCAAGCCGTTGC
GTCCAGCTCCTACCCATCTCAACCTCTCCGAAGTCCTGATAGTATCAAAACCCGGCAGGGAAGAGAGAGCAAAAATCGAG
CTTTCGTCCGTCTTGCCTATAAAATGGATGCGCTAATCTATTTCGAGGGAGCCACGGTAAATGGCAAAAACCCTCAATAC
CGATCCGTCAACCTTTTCCAAAAGAAAAAAGCTGTCGTTCGAAACT
>OTU682
ATAGTTTCGAACGACAGCTTTTTTCTTTTGGAAAAGGTTGACGGATCGGTATTGAGGGTTTTTGCCATTTACCGTGGCTC
CCTCGAAATAGATTAGCGCATCCATTTTATAGGCAAGACGGTTCAGCGGGTAGTCCTACCAATCTGAGGCCGATGAATTA
TTATAAATCCCTTCCTAGCTTCCTAAAAAACTCGGCATGGGCGGGTTTCAGAAGCACTCCAAACAGCAAGCCGTTGCGTC
CAGCTCCTACCCATCTCAACCTCTCCGAAGTCCTGATAGTATCAAAACCCGGCAGGGAAGAGAGAGCAAAAATCGAGCTT
TCGTCCGTCTTGCCTATAAAATGGATGCGCTAATCTATTTCGAGGG
>OTU683
ATAGTTTCGAACGACAGCTTTTTTCTTTTGGAAAAGGTTGACGGATCGGTATTGAGGGTTTTTGCCATTTACCGTGGCTC
CCTCGAAATAGATTAGCGCATCCATTTTATAGGCAAGACGCAAAACCCGGCAGGGAAGAGAGAGCAAAAATCGAGCTTTC
GTCCGTCTTGCCTATAAAATGGATGCGCTAATCTATTTCGAGGGAGCCACGGTAAATGGCAAAAACCCTCAATACCGATC
CGTCAACCTTTTCCAAAAGAAAAAAGCTGTCGTTCGAAACTATTCGCGGCCCTCAAACAGGCATGCTCCCCAGATTAGAT
CTGCCGGGAGCGCAAGGTGCGTTCAAAGATTCGATGATTCACTTCT
>OTU684
ATAGTTTCGAACGACAGCTTTTTTCTTTTGGAAAAGGTTGACGGATCGGTATTGAGGGTTTTTGCCATTTACCGTGGCTC
CCTCGAAATAGATTAGCGCATCCATTTTATAGGCAAGACGCAGCAAGCCGTTGCGTCCAGCTCCTACCCATCTCAACCTC
TCCGAAGTCCTGATAGTATCAAAACCCGGCAGGGAAGAGAGAGCAAAAATCGAGCTTTCGTCCGTCTTGCCTATAAAATG
GATGCGCTAATCTATTTCGAGGGAGCCACGGTAAATGGCAAAAACCCTCAATACCGATCCGTCAACCTTTTCCAAAAGAA
AAAAGCTGTCGTTCGAAACTATTCGCGGCCCTCAAACAGGCATGCT
>OTU685
ATAGTTTCGAACGACAGCTTTTTTCTTTTGGAAAAGGTTGACGGATCGGTATTGAGGGTTTTTGCCATTTACCGTGGCTC
CCTCGAAATAGATTAGCGCATCCATTTTATAGGCAAGACGAAAATCGAGCTTTCGTCCGTCTTGCCTATAAAATGGATGC
GCTAATCTATTTCGAGGGAGCCACGGTAAATGGCAAAAACCCTCAATACCGATCCGTCAACCTTTTCCAAAAGAAAAAAG
CTGTCGTTCGAAACTATTCGCGGCCCTCAAACAGGCATGCTCCCCAGATTAGATCTGCCGGGAGCGCAAGGTGCGTTCAA
AGATTCGATGATTCACTTCTGCAATTCACATTACTTATCGCCCTTC
>OTU686
TTTACTTCTCACCCTTATTTATAAGCGTGGATTTGAATGTCTCCGCTTCGTAAGAAATGGAACGCTCTAAAGACAATGGT
TTCTTCTGAACCGTGAAAGTGTTTGTTACTTTGAGGGATTCTTCCTTCTAGTTACTACTTTCAAGTGTTATCAAGTTGAC
TGCAAAGTCGGCCGTTTTCGCTTGAGTTTGTTAGTGGCTATGAGGTAGGGTTCTGCTAATTGGAGTGACCAACTACGAAT
AACTAAATAGAAGGACTCTTGAACCGGAACAATGTAAATGACGTAAAACTCTGACACGATTGACACCAGTTATCCCCACT
AGTCTATTTGTCTGCTTCACAGCAACATTTATCTAGTGACTAACTA
>OTU687
ATAGTTTCGAACGACAGCTTTTTTCTTTTGGAAAAGGTTGACGGATCGGTATTGAGGGTTTTTGCCATTTACCGTGGCTC
CCTCGAAATAGATTAGCGCATCCATTTTATAGGCAAGACGGGCCGATGAATTATTATAAATCCCTTCCTAGCTTCCTAAA
AAACTCGGCATGGGCGGGTTTCAGAAGCACTCCAAACAGCAAGCCGTTGCGTCCAGCTCCTACCCATCTCAACCTCTCCG
AAGTCCTGATAGTATCAAAACCCGGCAGGGAAGAGAGAGCAAAAATCGAGCTTTCGTCCGTCTTGCCTATAAAATGGATG
CGCTAATCTATTTCGAGGGAGCCACGGTAAATGGCAAAAACCCTCA
>OTU688
ATAGTTTCGAACGACAGCTTTTTTCTTTTGGAAAAGGTTGACGGATCGGTATTGAGGGTTTTTGCCATTTACCGTGGCTC
CCTCGAAATAGATTAGCGCATCCATTTTATAGGCAAGACGTCTCAACCTCTCCGAAGTCCTGATAGTATCAAAACCCGGC
AGGGAAGAGAGAGCAAAAATCGAGCTTTCGTCCGTCTTGCCTATAAAATGGATGCGCTAATCTATTTCGAGGGAGCCACG
GTAAATGGCAAAAACCCTCAATACCGATCCGTCAACCTTTTCCAAAAGAAAAAAGCTGTCGTTCGAAACTATTCGCGGCC
CTCAAACAGGCATGCTCCCCAGATTAGATCTGCCGGGAGCGCAAGG
>OTU689
ATAGTTTCGAACGACAGCTTTTTTCTTTTGGAAAAGGTTGACGGATCGGTATTGAGGGTTTTTGCCATTTACCGTGGCTC
CCTCGAAATAGATTAGCGCATCCATTTTATAGGCAAGACGGCGTCCAGCTCCTACCCATCTCAACCTCTCCGAAGTCCTG
ATAGTATCAAAACCCGGCAGGGAAGAGAGAGCAAAAATCGAGCTTTCGTCCGTCTTGCCTATAAAATGGATGCGCTAATC
TATTTCGAGGGAGCCACGGTAAATGGCAAAAACCCTCAATACCGATCCGTCAACCTTTTCCAAAAGAAAAAAGCTGTCGT
TCGAAACTATTCGCGGCCCTCAAACAGGCATGCTCCCCAGATTAGA
>OTU690
ATAGTTTCGAACGACAGCTTTTTTCTTTTGGAAAAGGTTGACGGATCGGTATTGAGGGTTTTTGCCATTTACCGTGGCTC
CCTCGAAATAGATTAGCGCATCCATTTTATAGGCAAGACGGTCCTGATAGTATCAAAACCCGGCAGGGAAGAGAGAGCAA
AAATCGAGCTTTCGTCCGTCTTGCCTATAAAATGGATGCGCTAATCTATTTCGAGGGAGCCACGGTAAATGGCAAAAACC
CTCAATACCGATCCGTCAACCTTTTCCAAAAGAAAAAAGCTGTCGTTCGAAACTATTCGCGGCCCTCAAACAGGCATGCT
CCCCAGATTAGATCTGCCGGGAGCGCAAGGTGCGTTCAAAGATTCG
>OTU691
ATAGTTTCGAACGACAGCTTTTTTCTTTTGGAAAAGGTTGACGGATCGGTATTGAGGGTTTTTGCCATTTACCGTGGCTC
CCTCGAAATAGATTAGCGCATCCATTTTATAGGCAAGACGGTCCTACCAATCTGAGGCCGATGAATTATTATAAATCCCT
TCCTAGCTTCCTAAAAAACTCGGCATGGGCGGGTTTCAGAAGCACTCCAAACAGCAAGCCGTTGCGTCCAGCTCCTACCC
ATCTCAACCTCTCCGAAGTCCTGATAGTATCAAAACCCGGCAGGGAAGAGAGAGCAAAAATCGAGCTTTCGTCCGTCTTG
CCTATAAAATGGATGCGCTAATCTATTTCGAGGGAGCCACGGTAAA
>OTU692
CTACCTCATCTCGCCTGCGTTGCAATCAATTGCAACGCTTTGCGCGGAGAATGAGCGTCACGGCTTTGTCTTGCCGTGTC
GCTTTAAGGTTAGTGAGACTCTAATTTGGAACCTAACGCGTTTTGACTGATGTCCTCCGCTTATTGATATGCTTAAATTC
GGCGGGTATTCTCACTTCATCTGAGATCTATTTCTGAAAGGTTTTGTTGTTCGTTTAAAGGAACAACTAATCCCAAGTTC
AACCCTGACTTGGACACGTCAGACCTAGCGTGGCGACGAAGGGGTGGTTATCTCCTTCGGTTAAAAAGGATCAAACTTAT
CCACGTCACCTCGCATTGATTAGTCAACGCGTTAGGTTCCAAATTA
>OTU693
CAAACAACTCTCAGCAGCGTGTTGAAATTTATTTCGACGCGTGTTGGCTGGATAATGAGAGTCTGAGTGTTCGCACGCAG
TCTCTTTAAGTACATGGAGTAAATAAATACTAGCGATCAATTCTGCTTCGGCAGATAGTCAATTCCTGACTGTTGTTCAT
TAGTGACGTGAATATTGGCCTTCGTGGTCTTCTTTTTACGTGTGTCTATTGAATAATAATTAAGTTTCGAATGGGCGAAC
GTTTGCAACAGGTTATTTACGAGAGAAATCCATATGATCGGTAGTTTTTAACTATGGGTCTGAATTTTGATCTGAGATGA
AGCGAGACAACCCCCTGAATTTAAGCATATCAATAAGCGGAGGATT
>OTU694
ATAGTTTCGAACGACAGCTTTTTTCTTTTGGAAAAGGTTGACGGATCGGTATTGAGGGTTTTTGCCATTTACCGTGGCTC
CCTCGAAATAGATTAGCGCATCCATTTTATAGGCAAGACGAAGCACTCCAAACAGCAAGCCGTTGCGTCCAGCTCCTACC
CATCTCAACCTCTCCGAAGTCCTGATAGTATCAAAACCCGGCAGGGAAGAGAGAGCAAAAATCGAGCTTTCGTCCGTCTT
GCCTATAAAATGGATGCGCTAATCTATTTCGAGGGAGCCACGGTAAATGGCAAAAACCCTCAATACCGATCCGTCAACCT
TTTCCAAAAGAAAAAAGCTGTCGTTCGAAACTATTCGCGGCCCTCA
>OTU695
TCACCCCTCGAGCCTGGTGCTTGGTGTTGGATGTGGGTTGAGTGACATTGACCCCCTCCGAAAGACAATGACGGCGGCCT
GTGGATCCCCCGGTACACTGAGCTTTTGACCAAGCACGTAGTTTCCTAATTAAAGGAGAGGACCGCGTCCCGGGTGCCCT
TGTCCGATACGTGCTTGGTCAAAAGCTCAGTGTACCGGGGGATCCACAGGCCGCCGTCATTGTCTTTCGGAGGGGGTCAA
TGTCACTCAACCCACATCCAACACCAAGCACCAGGCTCGAGGGGTGATAATGACGCTCGAACAGGCATGCCCTCTGGAAT
ACCAAGGGGCGCAATGTGCGTTCAAAGATTCGATGACTCACGGGAA
>OTU696
TTTACTTCTCACTCTTATTTATAAGCGTGGATTTGAATGTCTCCGCTTCGCAAGAAATGGAACACTCTAAAGACAATGGT
TTCTTCTGAACCGTGAAAGTGTTTGTTACTCTGAGGGGTTCTTCCTTCTAGTTACTACTTTCAAGTGTTATCAAGTTGAC
TGCAAAGTCGGCCGTTTTCGCTTGGGTTTGTTAGTGGCTATGAGGTAGGATTCTGCTAATTGGAGTGATCAACTACGAAT
AACTAAATAGAAGGACTCTTGAACCGGAACAATGTAAATGACGTAAAACTCTGACACGATTGACACCAGTTATCCCCACT
AGTCTATTTGTCTGCTTAACAGCGACAGTTACCTAGTGATTAACTA
>OTU697
ATAACCAACTCTCAACTGGAAGGTGGAAGGATTAATCTCCCTCTACTTTCCATGCGAGGATCAATGGGAAAATTTATTTT
TTCTGGAGGGAAAGCAATTTTCCTCTAGATTCCCTCAAAAGCATTGATTTTGATTACTTTTATGCTTATGGCGACGTAAC
ATCCAAAAGTTAAGATCAAAACGCTACAAAACCCTCTTTTTTAGTGCAGCAGATGTAGATTTGATTCTCCATTTACACTA
ATATACGGAGAGGGGATTGCGTAGCTTAGTATGATTTTTTCTGTCATGTCGTTTTAAAAGTAGTTTCATGAATCTCAAAC
TTTAACAAGAAAAAAGGATACTTTAAAACCGTATCTTTTTCTCTGA
>OTU698
ATTGTTTCGAACGACAGCTTTTTTCTTTTGGAAAAGGTTGACGGATCGGTATTGAGGGTTTTTGCCATTTACCGTGGCTC
CCTTGAAATAGATTAGCTTTTATAGGCAAGACGGACGAAAATCGAGCTTTCGTCCGTCTTGCCTATAAAAGCTAATCTAT
TTCAAGGGAGCCACGGTAAATGGCAAAAACCCTCAATACCGATCCGTCAACCTTTTCCAAAAGAAAAAAGCTGTCGTTCG
AAACAATTCGCGGCCCTCAAACAGGCATGCTCCCCAGATTAGATCTGCCGGGAGCGCAAGGTGCGTTCAAAGATTCGATG
ATTCACTTCTGCAATTCACATTACTTATCGCCCTTCGCTGCGTTCC
>OTU699
ATAGTTTCGAACGACAGCTTTTTTCTTTTGGAAAAGGTTGACGGATCGGTATTGAGGGTTTTTGCCATTTACCGTGGCTC
CCTCGAAATAGATAGATCGGAAGAGCACACGTCTGAACTCATCTATTTCGAGGGAGCCACGGTAAATGGCAAAAACCCTC
AATACCGATCCGTCAACCTTTTCCAAAAGAAAAAAGCTGTCGTTCGAAACTATTCGCGGCCCTCAAACAGGCATGCTCCC
CAGATTAGATCTGCCGGGAGCGCAAGGTGCGTTCAAAGATTCGATGATTCACTTCTGCAATTCACATTACTTATCGCCCT
TCGCTGCGTTCGACTGATGACAAAGATCGGAAGAGCGTCGTGTAGG
>OTU700
ATAGTTTCGAACGACAGCTTTTTTCTTTTGGAAAAGGTTGACGGATCGGTATTGAGGGTTTTTGCCATTTACCGTGGCTC
CCTCGAAATAGATTAGCGCATCCATTTTATAGGCAAGACGGTCCGTCTTGCCTATAAAATGGATGCGCTAATCTATTTCG
AGGGAGCCACGGTAAATGGCAAAAACCCTCAATACCGATCCGTCAACCTTTTCCAAAAGAAAAAAGCTGTCGTTCGAAAC
TATTCGCGGCCCTCAAACAGGCATGCTCCCCAGATTAGATCTGCCGGGAGCGCAAGGTGCGTTCAAAGATTCGATGATTC
ACTTCTGCAATTCACATTACTTATCGCCCTTCGCTGCGTTCGACTG
>OTU701
TCCTCTCTCCCAACCTCTGGTCGGGGCGTTGGATCGAGTTGTGGTCTCGTCCGCAACTGGTCTCAAAGACAATGACGGCG
TCCGTGGGACCCTCTTCGCAACGAGTCTTTCGAGGCACGCCCTAGAAAAAATAAAGGTGTCGACCGACCCGACGAGACCT
TGCAACTCCCCGCGTGCCTCGAAAGACTCGTTGCGAAGAGGGTCCCACGGACGCCGTCATTGTCTTTGAGACCAGTTGCG
GACGAGACCACAACTCGATCCAACGCCCCGACCAGAGGTTGGGAGAGAGGATAATGACGCTCGAACAGGCATGCCCACCG
GAATACCGGTGGGCGCAATGTGCGTTCAAAGATTCGATGACTCACG
>OTU702
ACCTCTCAACCCCGCCAAAGGCTTTATTGACTTTGGTTGTTTGGGCTTGGATCATGGTTGTTGTTGGCCTTTGGGTCTAA
CTCGACTGAAATACAACAAGTTGAATAGAATTTATTGCGGAGGGTTTCTGTTAAAGTTCCTTAGACTTTTTAAAGCGTCC
CCGATGAGTAGTTTACAACATCAGGTCAAGCCGCAATAAATTCTATTCAACTTGTTGTATTTCAGTCGAGTTAGACCCAA
AGGCCAACAACAACCATGATCCAAGCCCAAACAACCAAAGTCAATAAAGCCTTTGGCGGGGTTGAGAGGTTCGCGATACT
CAAACAAGCATGCTCTCCAGAATAACTAGAGAGCGCAAGGTGCGTT
>OTU703
CTACCTCATCTCGCCTGCGTTGCAATCAATTGCAACGCTTTGCGCGGAGAATGAGCGTCACGGCTTTGTCTTGCCGTGTC
GCTTTAAGGTTAGTGAGACTCTAATTTGGAACCTAACGCGCTCCGCTTATTGATATGCTTAAATTCGGCGGGTATTCTCA
CTTCATCTGAGATCTATTTCTGAAAGGTTTTGTTGTTCGTTTAAAGGAACAACTAATCCCAAGTTCAACCCTGACTTGGA
CACGTCAGACCTAGCGTGGCGACGAAGGGGTGGTTATCTCCTTCGGTTAAAAAGGATCAAACTTATCCACGTCACCTCGC
ATTGATTAGTCAACGCGTTAGGTTCCAAATTAGAGTCTCACTAACC
>OTU704
ATTGTTTCGAACGACAGCTTTTTTTCTTTGTGAAAAAGTTGGCGGATCGGTATTGAGGGTTTGCCATTTACCATGGCTCC
CTCGAAATGCATTAGCGCATCCATTTGATAGGCAAGACGGGCGGGTAGTCCTACCAATCTGAGGCCGATGAATTGaaaaa
aaaTCCCTTCCTTTTTCCGAAGAAAGAGGCATGGGCGGGTTTCAGAAGCACTCCAAACAGCAAAACGTTGCGTCCAGCTC
TAACCCTTTCTCCGCCTCCGAAGTCCTGATATTATCAAAACCCGGCAGGGAAGAGAGGGCGAAAATCGAGCTTTCGTCCG
TCTTGCCTATCAAATGGATGCGCTAATGCATTTCGAGGGAGCCATG
>OTU705
TCACCCCTCAAGCCCTGTGCTTGGTGTTGGACGCAGGTCGGCGTGACGCCGACCCCGTCCCAAAGACAATGACGGCGGCC
CGTGGATCCCCCGATACACTGAGCTTCCAAGTGAGCACGTTTCCTACCTGATCCGAGGTCAACCTCTGAAGAGTTTCCTA
AAGGAAGGGGACGGCGTCCCGGGCGCCCTTGTCCGACACGTGCTCACTTGGAAGCTCAGTGTATCGGGGGATCCACGGGC
CGCCGTCATTGTCTTTGGGACGGGGTCGGCGTCACGCCGACCTGCGTCCAACACCAAGCACAGGGCTTGAGGGGTGATAA
TGACGCTCGAACAGGCATGCCCTCTGGAATACCAGGGGGCGCAATG
>OTU706
TCACCCCTCAAGCCCTGTGCTTGGTGTTGGACGCAGGTCGGCGTGACGCCGACCCCGTCCCAAAGACAATGACGGCGGCC
CGTGGATCCCCCGATACACTGAGCTTCCAAGTGAGCACGTCCTAAAGGAAGGGGACGGCGTCCCGGGCGCCCTTGTCCGA
CACGTGCTCACTTGGAAGCTCAGTGTATCGGGGGATCCACGGGCCGCCGTCATTGTCTTTGGGACGGGGTCGGCGTCACG
CCGACCTGCGTCCAACACCAAGCACAGGGCTTGAGGGGTGATAATGACGCTCGAACAGGCATGCCCTCTGGAATACCAGG
GGGCGCAATGTGCGTTCAAAGATTCGATGACTCACGGGAATTCTGC
>OTU707
TCACCCCTCAAGCCCTGTGCTTGGTGTTGGACGCAGGTCGGCGTGACGCCGACCCCGTCCCAAAGACAATGACGGCGGCC
CGTGGATCCCCCGATACACTGAGCTTCCAAGTGAGCACGTACCTCTGAAGAGTTTCCTAAAGGAAGGGGACGGCGTCCCG
GGCGCCCTTGTCCGACACGTGCTCACTTGGAAGCTCAGTGTATCGGGGGATCCACGGGCCGCCGTCATTGTCTTTGGGAC
GGGGTCGGCGTCACGCCGACCTGCGTCCAACACCAAGCACAGGGCTTGAGGGGTGATAATGACGCTCGAACAGGCATGCC
CTCTGGAATACCAGGGGGCGCAATGTGCGTTCAAAGATTCGATGAC
>OTU708
TCACCCCTCGAGCCTGGTGCTTGGTGTTGGATGTGGGTTGAGTGACATTGACCCCCTCCGAAAGACAATGACGGCGGCCT
GTGGATCCCCCGGTACACTGAGCTTTTGACCAAGCACGTAGTATTCCTACCTGATCCGAGGTCAACCTAGAGAAGTTTCC
TAATTAAAGGAGAGGACCGCGTCCCGGGTGCCCTTGTCCGATACGTGCTTGGTCAAAAGCTCAGTGTACCGGGGGATCCA
CAGGCCGCCGTCATTGTCTTTCGGAGGGGGTCAATGTCACTCAACCCACATCCAACACCAAGCACCAGGCTCGAGGGGTG
ATAATGACGCTCGAACAGGCATGCCCTCTGGAATACCAAGGGGCGC
>OTU709
CAACATCTTCTCGACCTCGTTGTCGGAGAGTGGCTTTCTCTTTTTATTTCTTTCTTCCAAGAAATGAAATaaaaaaaaGA
GTCTGCTCAAACATGGATGAACCTTCTCTGGGACGACGTTACAACTGCTTCTCTTTCTTGTTCTCTTTCGAAGCAAAGCA
CACGCGTTACAACGAAGCTAAACATGGTCAAGTACTTAATGGTTGGTTTCTAGTGTGTGCACATTGCTTCTTCTTGGAAC
GCGGAGGAAGAAGTTAGGTTTATAACCGGTTGGACGATTCCTGGAACATACAAGAAGGTGTGAGAGAGGATCCTCCCCCC
CTCGATAGGGGGTGGGGGGTAGCCCACTCAACTCCAAAACATCTG
>OTU710
ACAACCTCAGCCTCCTCCCCTCTCTCTCCCTTTATACCTTTTCGCTTCTAGCGAAAGAGTGTGTGGGAAAAGGGAGGAAA
GCTGGATTTGAGCAATTTTCCTTCCCTCTAATCAAAATTTGATTTGGGGGGGAAGGATGCTTGAAATACAGGTTCGACCA
TGACGGCTAGAGGGGGGtttttttttCCTCCTCTCATCCCTGGGCTACAAGCATTTCATACTTAATCCCGTCAAACGGAT
TATATCTTTTGCTGCAGCCAACACACACAAAAGGGGATGATCGTCAAGTGGCTCGACTGATGCAGGAAAAAGTGGGACCC
AGATCTTGATCAAtttttttttGATTTGCGATCTGCGCTCTGCTA
>OTU711
GTAAATAATAATTATCATAATCTTTTGATTGTGGAATTGGGCCTTTATTTCATTAATGATTTATGGCCTCAAATTTACGT
TACCGCTTGTTTAATATGAAATTCAACCGAATGGAGCAATTAAACATTCTCTCATTTAAAGACTAGTGCCGTAATCTAAA
AAAGGAAAAATTATGGTTGCAAAAGTGGTCGCAAAGGTAATTGCAACCACTTTTTATATGCCATTAATATAATTACTACC
ATCAACATAATTTACGGCACTAGTCTTTACTCTCGTTAGGCGGATTTATCAAGCAATTACGATTTTTTGGCCGTCGAAGC
ACttttttttAGAAGTGCTTGGTTGAGATTGTAAGATACATTTAA
>OTU712
ATGCTCTCATGAACGCGCGCTTCCTGTGTCTCTCTCTTCTGTGTCTCCCCGCCCAGACGGACCCTTCATTGTGGACCTCT
TCTGGACGTTGGATCGACAGGGAGGGGGGCCGGGGTCGTCGCGCCTCATGGACTTGGGGCGCTAGGCAGTCTTCAGTGAC
AGCCTTGCCCTTAAAGACAAGATCGTTTCTCTTGCGAGACGAGCCATGCCCTTCTTCTTCATTGAGGAGAGGAAGGGGAC
CAACTTGGGATAACGTCCATCAAGTCTAGGTCGCACGTCAACCCCCGCAAGAGACACCAGACGATCAAAGGAACGTGCCT
CGGGCAGCCTAGCGGCGGCAGCCTTGGGGGACACCTACCTGACGT
>OTU713
TTAATTTATTAACCCTTTTGATTGGGAGGTTAGGTTTTAAATTTATTTAAGCCTGGACTTCCAGCCTTTTGAGTTAGAAT
ATGGGCCTATCGTTGTCTTTCTTATATTTATATATAAAAAATAAATCGAAGACCTTGAAAATAATATATTTACCCAGCCT
GATTAAGCTTACATTCTTGGCTTCTATTTCTTGCCTGGAAAGCATGACCATTGGAGTCTTAGAGAAGGAAATCTTTTCCT
AATTTAAAAACTTCTTTTCATTGCCGACCAACTTAAAGGCTTGAAATGTTTTACAGAACCTAGGGGTAGGAAATGAAAGG
GAAGGAAATATAAAAACTTATATTTTTTAAAGAGTAATCTTTAAC
>OTU714
CAAACAAGTCTCAGCAGCGTGTTGAAATTTATTTTAATGCGCGTTTGCTGGAAAATGAGAGTCTGAGTGTTTGCACGCAG
TCTCTTTAAGTTCATGGAGTAAATGAATACTAGTGATCAGCTCTGTTTCGGCAGATAGTCAATTCTTGACTTGTTGTTCA
ATAGTGACGTGAATATTGGCCTTCGTGGTCTTCTTTTTACGTTTGTCTATTGAATAATATCCCAGTCTCGAGTGATGAAC
GTTTACATAGATCATTTATGTGAGAAAACCATACGATTTATAGTTTTTGACTATGAGTCTGAATTTTGATCTGAGATGAA
GTGAGACAACCCCCTGAATTTAAGCATATCAATAAGCGGAGGATT
>OTU715
CTATCTTATCTCGACAGCGTCGCAAGATTGCGTAGTCGGTGAGTGAGCGTCGCAGCCTCTTTTTTATATAAAAGGGCTGC
GTGGCTTTAAGGATAGATAAGGATAATTTTATATAGCTCTTCTTTAACATTTTATGTTGGGAGTGACGTTGATAATTCGC
CTTCATTGGTGTTTACACAATCGTTGCTTAATTACAAACCAACATTCATATTGTTTTGATGTGGTTATCATCCTTTTCAA
CGGAGTGATTGGACATCTTTTCTTTCTTTCGGGGAAAAAAGACTCTCAATTCTCTTTTTTATTGAATAGATCTCAGATGA
AGCGAGAAAACCCGCCGAATTTAAGCATATCAATAAGCGGAGGA
>OTU716
CAACAATCTCTCAGCAGCGTTTGGTAACAATCGCGTTTGCTGGATAATGAGAGTCTGAATGAAAATTCAGTCTCTTTAAA
TTCATGGAGTAAATTTATAACTAACGATCAATTTTGCTTTTGCAAATAGTCATTCTTGACAGTTGCTCGCTAGTGACGTA
GATATTGGCCTTTTGGTCTCTTTTTTACGTTTGTCTAGTTTGTAATTTTTAGTTGAGTTTGGTGAACGTTCAATTTAGTA
GAAAATTTATGTAAGAAATCCATATGATTATTAAATTGATTTATTTTAATTGATAATCTGAATTTTGATCTGAGATGAAG
CGAGACAACCCCCTGAATTTAAGCATATCAATAAGCGGAGGATT
>OTU717
CAACAATCTCTCAGCAGCGTATAGCAATATGCGTGATGGCTGGATAATGAGAGTCTGAGTGCTTGTCGCTCAGTCTCTTT
AAATTCATGGAGTAAACATGACTAGCGATCAACTCTGCTTTTGCAGATAGTCAATTTCTGACTGTTGTTCATTAGTGACG
TGAATACTGGCCCTTGTGGTCTTCTTTTACGTGTATCTTTTGAATGATAATTAAAGTCGGGGAATGGTGAACGTTCGTTT
AGGGTGTGTTTATGGAAGAAAACCATATGATTGTAATTAATTAATTTTAATTGTGATCTGAATTTTGATCTGAGATGAAG
CGAGACAACCCCCTGAATTTAAGCATATCAATAAGCGGAGGATT
>OTU718
CAACATCTTCTCGACCTCGTTGTCGGAGAGTGGCTTTCTCTTTTTATTTCTTTCTTCCAAGAAATGAAAGAAAAAGAGTC
TGCTCAAACATGGATGAACCTTCTCTGGGACGACGTTACAACTGCTTCTCTTTCTTGTTCTATTTCGAAGCAAAGCACAC
GCGTTACAACGAAGCTAAACATGGTCAAGTACTTAATGGTTGGTTTCTAGTGTGTTGCACATTGCTTCTTCTTGGAACGC
GGAGGAAGTTAGGTTTATAACCGGTTGGACGATTCCTGGAACATACAAGAAGGTGTGAGAGAGGATCCTccccccccccT
CCAAAggggggtggggggTAGCCCACTCAACTCCAAAACATCTG
>OTU719
CCCCCTCACTCTCTCTCTTGCAGAGAGTGGACTTGAGTCTTTCCCACACACACACCTACATCTTCTTTTAAGGTCTTTAA
AAGGGCCGCGAAGAAGGCAAGGGGTTGTTGTTGTGGGTGACTTGAAATTCAGGTGGGCCTTTTGAAAAACGCAAAACTTT
CCCTCTCCTCGTTTTGGCGAAAAGGCGTGATAAAACGTTTTGTGCGGTTCTTTTTGCCGCAAAAACAATTATATCCTCGC
TTCAAGTAGCCACGCGCAGGCTTTTGGAAGACCTTGTCCATTTTTTCAAAAATATATAAGGTTCTGCACAACGAAACAGG
AAATGAAAGGGAAACCTCCTTAATGGGCGATTCCCTTTTGTGT
>OTU720
AAAGCTTTTCTTGTTGCTTTTGATGGGTGGGGTGAAGTGGCCAGTCTGCTTTGACACCGAGGACATCAAAGCAACGAGGA
TGTTGGATGGCTTTTTTGTATTCCTTATTGGGGAGGCAAAATCATCTCAAATTTATGTCAAAGGTGCTTTATATTCCTGC
TATTCCCTTCCCACTCTTGCTTTTGCAAGTTAAGTGGTGTGGAGGGGCAATTGGAAGTCGCTCCAAAGTGCAACAAAAAG
TTTTTAATTCTTTCATTACATTTTGGATCTGTGGCTTTTTCCCAATTGTGCTGGAAATCTCTGCTTTCTTTGAACGTTTT
TACTGTACAAGGGAAGCATACCAATGTGTGTTTTTCTGAAGAA
>OTU721
CAATTCTACTCCCAACTTTTGCTTGCGCAAGCGAGCCGACAGTCGGGCGTGATCTGAGCGCATTTGTAGTCTTGCCTTGC
CCTTGTGCTGGTGACTACTCGCTTGAAATGGATAGATGGCTGATTCTGGGTCTATTGCAAACGATCCACTCCTAAATTGG
GCCTCCGAACTGTGTTTGAATAAGGGGATTAGCTTCTCTTTAACCTGCACTTAGTAATTGGTCTTGTGGATTGTATGAAT
ACCCTCAATGCGCGTCTAGTGCATTGAAACAGAGTCTGGCTTCCTTCAAACCCATAGAAAGATACAGTCGTGGACTGTGG
TAAAGTTTCGACTAAGCCCTACCCACACCTGCTCTTTTTGAAC
>OTU722
ACCGATAAAACCCTCACACCGATGGTGGCTGGCTTAATTGCTGCCGCTGGAGGAGTGGATATGGGCCTTCCCTGCCGCGC
TCTTTAAAGCGTGAATGAGTGGCCTGAAATGCAGTGCTTGTGGGAGGCCGAAAGCGAGCTATTGGAGGCGTGTCGAAGCG
CTGAAGCCCGTCAAACCTTTCTTCCATGTTTAACTGAGCGAGATGAAATCAAATGGCCGTGGCCTACTGTTCATTGAGTG
CTCAAACTTGGTCTGAATGCAACGATGTGGTGTTTAAGCCGAGCGTCTGCAGGCTGTTGCGATTAGGAGCCCTCAACTCA
ACTCTAAACATGCCAGGCGGCCAGCAATGGTCGAACACCTGAA
>OTU723
ACTTACTCAATACCAAAGTATAGATTTATATTTTATATCTCTGGGAATTGGAATTTGGGCTTTGCTGAAATTTCAAAAGA
ATTTAATTCTTTGTTTTTTTACAGCTGGCTTTAAACTTAAGCAGAGCAAAATACAGAATGAAGTAAAGAATTTAAATCTT
TTTTTCTCAAGTAAAAAAGCGTAATAGTTGACTTTTGTCATCTTTCGCTGaaaaaaaaCTTGGCTGGAATTTGAACTCTG
GTTGCAGGAACATAATTGAAAATTTTTGGGAGGAGTTTTTAAATAATAAAAATAGATTTCTAGGCCttttttttAAGGCC
CGATCTTTATCATTTAATTTATAATTTCTCTCTATTTTCAAGA
>OTU724
CAACAATCTCTCAGCAGCGTATAGCAATATGCGTGATGGCTGGATAATGAGAGTCTGAGTGCTTGTCGCTCAGTCTCTTT
AAATTCATGGAGTAAACATGGCTAGCGATCAACTCTGTTTCGGCAGATAGTCAATCTCTGACTGTTGTTCATTAGTGACG
TGAATACTGGCCTTTATGGTCTTCTTTTACGTGTATCTTTTGAGCAATATTAAAGTCTAGGATTGGTGAACGTTCGTTTA
GGGTGTGTTTATGGAAGAAAACCATATGATTGTGATTAATTAATTTTAATTGTGATCTGAATTTTGATCTGAGATGAAGC
GAGACAACCCCCTGAATTTAAGCATATCAATAAGCGGAGGATT
>OTU725
TCATCCTTCACACCCCCAGTGCTTTTTACTAAGCGTTGTGGGCGTGGATTTGGTTGTTTTCTGGTAGTTTTCTAAGCTAC
TTGAATCGACTGAAATTCAGTGATCGGAGTTTTCTGTGCGCATTCGAGGTTATGGACCGAGAACAGTCGCCGGAACGCCT
AGCTAACCGATAAAGACGTGGATAATGTGGGATTTATTTCTCCTTTCACCGTCCAAGGTATCGCTAACAGTTCTGGATGT
ACCAAAGAAGGACCATTTCATCCCAAACTCGGACTACGCTAATGTTTAAACATGAACAGAATCCATACGGCCCATACCTA
AACATGCCAGGCGGCCGAATTTATTTTGGTCGAACACCTGAAC
>OTU726
CCCTGGCAACCACAAGAAATCGCAGCTTTATTGCAGCTTTTTCGGGCGGCTAACGCTTGCGTTACCCCACAATTGGACGC
TTTTCTCATCAATTCGAAAGGAGTTACGATGAGTCGTCTTAAATTCATGGGACTGATCCAGAAACCCCGGTCAACAGACT
AGCGGTGTTTTACATTTGTGTGCGATCGGTGATGATATTTGGGCTTTCTTTTGGTTTCGACTCACATCGGACCAAATTAA
AACTCTTTTCGTTCATCGCATTGCCGTGTTTAACATTAAGCTGCTTTTCTACCGACTCGTAACCTCTGAATCGGACCCTT
TTTATAATGGGAAGGACCTTTTTGGTCTCGACCATTTTTTGAA
>OTU727
TCACTCTTCCGGGCAACTGGCCAGTCTGTCCTCGGCCCGTTTGCGCAAGCGAGCGGCCACACGACAGGCCGTGTCCGGAG
GTGTCTTGCCTGTCTGCAGGCGTGTGTGCGCTGCCTTGCCGCAGCGTCAATCTCTGAGTGTCTGCTGTGAATATGCGATC
GAGCTGGTCTGGTAGCGAGCGCCTGCGCCTGCGCCCGCCCTCTGCTCCCTCTCTCTACATGCTAGCCGCCTTGCGAGTGT
CCAGAGATGGATGCGAGCATCTTTGCAGGCAGGGCCCATCTGGCAAATCCGTTCAATGTGCAATGTCATGCTTGCGTGAC
GGTGCACGGACATGCCAGAGACGTCCCGTGTCCGCAATCAAAC
>OTU728
TATTCTACCTCGGCCGCGTGCGTGTGTATGTACACTTGATGTGCAGGCAAACGTATTGCGTGTCGGACACTGGGCGTCGA
GTTCTTATCCATCAATGGAACGCGTCGCCTCAAGAGCATGCAGCAAGGCTTCCCCTCCTCCTTTCAACCGTTGAGGCCTA
CGTGGATATTTCACCATCTTGCATGGTGTATCCAATAGTGGTCCTCTAATAACTTGGTCGAACAGTGTGGTGTGGGTCAT
CACCTTGGTCGGTCGTCGGTGTTTGTGTTGTTTTGTACTCACTTGACCGCGACAACATCCGAACTATGATCTCAAATGAA
GTGAGAAGGCCCGCTGAATTTAAGCATATCAATAAGCGGAGGA
>OTU729
TCACTCTTCCGGGCAACTGGCCAGTCTGTCCTCGGCCCGTTTGCGCAAGCGAGCGGCCACACAATAGGCCGTGTCCGGAG
GTGTCTTGCCTGTCTGCAGGCGTGTGTGCACTGCCTTGCCGCAGCGTCAATCTCTGAGTGTCTGCTGTGAATATGTGATC
GAGCTGGTCTGGTAGCGAGCGCCTGCGCCTGCGCCCGCCCTCTGCTTTCTCTCTCTACATGCTAGCCGCCTTGCGAGTGT
CCAGAGATGTATGCGAGCATTTTTGCAGGCAGGGCCCATCTGGCAAATCCGTTCAATGTGCATGTCATGCTTGCGTGACG
GTGCACGGCCATGCCAGAGACGTCCCGTGTCGGCAATCAAAC
>OTU730
CGATCACATCTCACCGACGTTGGTGAAAATTGAGTTGTGGCACTGCTTGTGCGGTGCCTCACTTGAAATTTCAGACGAGT
TTATGAAACCTCGTGAGTGAAACATGAAGTTTTGGGAAGGGATTTGTCGACACATTGAAACGATGGTTTTACCGCAAAGG
TGAATCACAAAACTTTTTTGTGTCTTCATTCTTTTCCAAACACTTTTTCAGCGCGATTGGTGTAGGTGGTAACATCCGTC
GTTGCCATCGACGGGCCCCGATTTCGACTATCGGATCGCGCAGATGTTTCTTGCTCACATCTCACAAACTTAACCGGATT
GTCATCTTGTCAAGCGGCAATCCACCCCTTACAAAACTTGGA
>OTU731
CAACAATCTCTCAGCAGCGTATAGCAATATGCGTGTTAGCTGGATAATGAGAGTCTGAGTTTATTCTCAGTCTCTTTAAA
TACATCGAATAAATATGACTATCGATCAACTCTGCTTCGGCAGATAGTCTCTCTCCGACTGTTGTTCTCTAGTGACGTGA
ATACTGGCCTTTATTGGTCTTCTTTACGTGTATCTTCTGAGCAATAATTTAAAGTCTAGGAGCGGCGAACGATTGTGTAG
GGTGTATCTATGTAGGTTAACCATATGATCGTAATTAATTCATTTTAATTATTATCTGAATTTTGATCTGAGATGAAGCG
AGACAACCCCCTGAATTTAAGCATATCAATAAGCGGAGGATT
>OTU732
AAAGCTTCTCTTGTTGCTTTTGATGGGTGGAGTGAAGTGGCCAGTCTGCTTTGACACCGAGGACATCAATGCAACGAGGA
TGTTGGATGGCTTTTTTGCATTCCTTATTTGTTGGAAGGCAAAATCATCCCAAATTTATGTCAAAGGTGCTTTATATTCC
TGCTATTTCCCTTCCCACTCTTGCCTAGCACGTTAAGTGGTGTGGAGGGGCAATTGGAAGTCGTTCCAAAGTGCAACAAA
AGTTTTTAATTCTTTCATTACATTTTGGATCTGTGGCTTTTTCAATTGTGCCGGAAATCTCTGCTTTCTTTGAATGTTTT
TACTGTACAGGGAAGCATACCGATGTGTGTTTTTCTGAAGAA
>OTU733
CACCCTACTACAAATATTGTAGTGTTGTGGAGATATTACTACGTACACACTCACTTTTTTGGTGGGTGGGGTGAGTATTC
TCTTAAAAatatatatacatattatatatCTGTCACAAGTTAAAaggagaaggagggaggaggaggaggagatgtgtgag
tgagataataggaggaagagagggagAAAAAAGGGATTGGTAGTGGTAGTGGTGGCGGCTTAGTAGTAGTAACTACTACT
GCTGCTGCTACTCTACTACTACTATCATATTCTATAttcttcttcttcttcttcttcttcttttctctctctctctctct
ctcccccccctctcATTTTCTTCCCGTGTGATAGTGTAAACT
>OTU734
ATGATCTCACGCTCGTCTTGCAGTACTGGTCGTCGCTGTATATCCTAACGGGTATGGCGGTCCATGTCAGCCAAGACCTG
CGTGGACTTGAGACACATGACTTTAAAAGGGTCATCGTCTTTAAATGCATGCCTTGTTCCAATGGATCAAGTCTTGTCCT
TTTCTAATCGAGTCACTCTTTCTCCTTAGGGGGTCTGATAAACAAGGAAGGAGCTTGCTCTTTCTGGACTCTCGATGCCA
TGAAAAGGAAGCCAACTTGGGATAACTCCTAACAAGCGGGCTACTTGTCATTCATTGGGCTTATAACTCGGCACATGAAC
GAGCTGGCGGGGCCTTGTCCTTGTCCATCTCAATGAATCAGT
>OTU735
TCACTCTTCCGGGCAACTGGCCAGTCTGTCCTCGGCCCGTTTGCGCAAGCGAGCGGCCACACGACAGGCCGTGTCCGGAG
GTGTCTTGCCTGTTTGCAGGCGTGTGTGCGCTGCCTTGCCGCAGCGTCAATCTCTGAGTGTCTGCTGTGAATATGTGATC
GAGCTGGTCTGGTAGCGGGCGCCTGCGCCTGCGCCCGCCCTCTGTTCCCTCTCTCTACATGCTAGCCGCCTTGCGAGTGC
CCAGAGATGGATGCGAGCATCTTTGCAGGCAGGGCCCATCTGGCAAATCCGTTCAATGTGCATGTTATGCTTGCGTGACG
CTGCATGGCCATGCCAGAGACGTCCCGTGTCGGCAATCAAAC
>OTU736
CAACCACCTCTCAGCAGCGTATGCAAATACGTGCTCGCTGGAAAATGAGAGTCTGTATCTTCGTGGTACAGTCTCTTTAA
AAATATGGAGTGAGTCTATCAGTCTTATCAGCTTCGACTTCGGTTGAATAGCTGCGACGCGACTGTCGCCTCGAGTGACG
TGAATACTGGCCTCTTGGTCTTCCTTTACGTGTGTCTTGAGTGTGATACCAAAGTCGTCCGTAGTGAACGGTAGGATCGC
GATGACTCGCGTGCCGTGGCGTCATGCTACAATCTGACTGGCCTTCGGGAAAGTCTGAAATTTTGATCTGAGATGAAGCG
AGACAACCCCCTGAATTTAAGCATATTAATAAGCGGAGGATT
>OTU737
CAACAACCTCTCAGCAGCGTATGCAAATACGTGTTGGCTGGAAAATGAGAGTCTGTACATTTATTGCGCAGTCTCTTTAA
AAATATGGAGTGAGTGCATCAGACTAATCAGCTTAAACTTTCGGGTTTAATAGTTGATCTTGACTGTTGCGCTTGAGTGA
CGTGAATACTGACCTTTATGGTCTCCTTTTACGTTTATCTTAAGTGTAATATTTAAGTTGAGATCAGTGAACGTTTAGTT
CGAACACTCATGTTTCGTGGCGCAAGCTACAATCGGCCCTAATCTAATTAGAGTCTGAATTTTGATCTGAGATGAAGCGA
GACAACCCCCTGAATTTAAGCATATCAATAAGCGGAGGATT
>OTU738
CAACCCTCTCTCAGCAGCGTTCTTAAAACAAACGTGTTGGCTGGACAATGAGAGTCTGCTTCACACGCAGTCTCTTGAAG
TGCATGGAGTGAGCATCAACTACCGATCAGCTTCTCTTCGGAGAATAGTCAGTTCTCGACTGTCGTTGCGTAGTGACGTG
AATATTGGCCCTCGCGGTCTAACTTTTACGTGTATCTATGTTCAATGATATCTAAAGTTGAGTTCCGATGAACGATTGAA
TTAGTTTCGGTGTTTGCGCGAGTAAACCATATGAATCGCTACGCAAGTAGTATTCTGAATTTTGATCTGAGATGAAGCGA
GACAACCCCCTGAATTTAAGCATATCAATAAGCGGAGGATT
>OTU739
CAACAATCTCTCAGCAGCGTATAGCAATATGCGTGATGGCTGGATAATGAGAGTCTGAGTGCTTGTCGCTCAGTCTCTTT
AAATTCATGGAGTAAACATGGCTAGCGATCAACTCTGCTTGCAGATAGTCAATCTCTGACTGTTGTTCTTTAGTGACGTG
AATACTGGCCTTTATGGTCTTCTTTTACGTGTATCTTTTGAGCGATATTCAAGTCTAGGAATGGTGAACGTTCGTTTAGG
GTGTGTTTATGGAAGAAAACCATATGATCGTAATTAATTAATTTTAATCATGGTCTGAATTTTGATCTGAGATGAAGCGA
GACAACCCCCTGAATTTAAGCATATCAATAAGCGGAGGATT
>OTU740
CTACCTCAACTCGACAGCGTTTTGAAAAAGACGTGTTGGTCGGAAAATGAGTGTCTCAATTTTTTTGTAATTGTGTCGCT
TTAAAAGGAGAGAGCTTATCAAGTTATAAGGAAACAGAAAAAATCACTGCAGGTGGAAGGCGGCTTCTTATCGCTTTAAC
TTGCTTGTGACGTGGATAATATTCACCTTTAGTGTGAACACTCCAATACGTCGCATGGCAATAGATCTGAAGTTTTCAGC
TCGCCCCTGTGTTTTTCTTAAGTTTTTCCTACTTGAACATTAAGTACTGGGTCAAACtttttttttGGGAGGATGGTCAA
ACATCCCTTTTAAAAAGAAAGATAGTCCCTTAATCTCAAG
>OTU741
CAATCAAACTCAGCGACCTGCTCTTTATTGCAGTGGGCGCAGCTGAACATTGAGTGTCTCACTGTAACTGGTGAGTCACT
TTAAGCGGAGCGAGTCTCCTTTTTCCCTAGCAATTGCCTGGAGTCGAAAGGCTCCTTGCATAGCCTCGGTGAGAGTTTTG
CCCTACGCAAACTCGTGCCTGCTAGTGATGCGGATAATCACATTTACTGTGTTTCCATCATGACTGGTAGGGGCGTGGTT
TTCTTTGGCAAACGGCTTTAGTGTCCAGCTCTTCCTTGTGCGACAAAGGCCTGGGATTCTGTGAAAGACAGATCGGACTG
TGCGGTCAAACGCGAACCAGTTCAAACTAAACCTTTTTGA
>OTU742
CAAACCTCTCTCAGCAGCGTGTTGATTTATTTCAGTGCGTGTTGGCTGGATAATGAGAGTCTGAGTGCTTGCACGCAGTC
TCTTTAAGTACATGGAGTAAATGAAAACTAGCGATCAGCTCTGCTTCGGCAGATAGTCAATTCTTGGCTGTTGTTCAATA
GTGACGTGAATATTGGCCTTCTGGTCTTCTTTTTACGTGTGTCTATTGGATGATATCAAAGTTAGGAGTTGGTGAATGTT
TGTATAGGTCATTTATGCGAGAAAACCATATGATTTGTAGTTTAACTATGAGTCTGAATTTTGATCTGAGATGAAGTGAG
ACAACCCCCTGAATTTAAGCATATCAATAAGCGGAGGATT
>OTU743
TCAATTCTCACATCTTTTTAGTGTTTATTCGCTTGAGGATGGTGGATCTGGTTGTTTTTGCAAAGTTTTGACACTAAGCG
AATCGACTGAAATTCAGTGATCGGAGTTTTCCGTGCGCATTCGAGGTTATGGACCGAGAACAGTCGCCAGAACGCGTAGC
TAACCGATAAAGACGTGGATAATGTGGGATTCATTTCTCCTTTGACCGTCCAAGGTATCCGCTTTTAGTTTTGGAAGTAC
CAAAGAAGGACCATTTCACCCCAAACTTGAACTACGCTAATGTTCCAACATGAACGGAATTCATACGGCCCAAACGTAAA
CATGCCAGGCGGTGTTTCAAGTAACACCGAACACCTGAAC
>OTU744
ACTTACTCAATCCTTAAGTATAAGTTTTTTATTTATACCTATTTAGAATTGGAATTTGGGCTTTGCTGGAAGTTGTCAGG
GAATCTTTTCGATTCTTTGGTTTTATTGCAGCTGGCTTTAAACGAAACAGAGCAAAATCCGGAAAAATTAAACTAATTTT
TTTCCAAGTAATAAAGGCGTAATAGTTGACTTTTCTAGTCATCTTTCGCCGAACATTAATACTTGGGTGGAACTTTGAAT
CTCTGATTGCAGGAAACGATAATTGAAAATTAGAAAGTTGAAAAGTAAAAATTTTATTTAGAATAATTATGTATATATAT
ATTCTTCATTCTTTTTATTTTCTCCTTTCATTTTTCAGGA
>OTU745
GAAAAACAAACATCTCTGTCACTTTTTCGGAAAATGTGAAGAGAAGCCCTGCACCCTCAAGAAAGGGGGTCAGGGTCGAT
CGACACATGGTCCTTAAAGGAAAGAGGATCCTTGGATGGCTTGCCTGCAATTGCAGGCAACCGGCTGAAAATGATCAGTG
TGCATATCACAGCCCGTAAATGTCGAGGGAGCAGCGCATAAGTGCAATAGAGCAATAATGCATTATCTTTTACACTTTCG
GTGTGTCTTCTGATGTGGCTGATGGTATAGATTGTTGCACAGCAAAAGTCTGTCTGTCTTTGGTCACTCACGCACCGCAT
GTCGGTGGGGAAGAGAGACAGACAGACAACCACAATCATG
>OTU746
TAAAACCTATCAAAAAAAATCAttttttgaattttttttGGATAGATGAGCTGTGCAAAAAAGTCTTATGGGTGTGTGAA
CTATTCTTAGTTTTGCTGATCCGTTTTGGACTTTTTTGCTAGCTTGAAATGAAAGGATTTTTGTGGGATCGGATTTTACG
AATGCCAAACATAAAGCGTCATAGTTGACTTGGGATATGTATTCATCATCCTAGGACATCTTTCGCTGAAATATTGGGAG
TCGTGCCGAGCCCGCAGCAGTCGCAGGAAAATGTATGGACTTTTTGAAATTTTGGTGGGGATTAGTCGGTTGAAATTCTT
TTTGACCTTCTTTCTTACCATTTTTCTCAAATCCTTCAA
>OTU747
CTATCTAACCTCGACTGCGTTTTTTCAAAAGACGTTCTGTCGGAGATTGAGCGTCACGCTTTCACACGCGTGTTGCTTGA
AAGATAGAGAGAGTGGCATGCACTTGAGACTTCTCTCCTTTTCCCTGGCACTTCTTGTGCCGGGGCCGAGCAATCTAAGT
GACGTGGTTAAGCTCGCCTCTGTGCGACTCCCCATCGTCAATCATCTTGGTGCGCTTGGAGGAGCAGTGAGACTTTCGAG
CATTTTGCCTTACATATTCTCTTGGATTAATTTTCCTTCTGGGAAAATGaaaaaaaaaTCAGATCTGAAATGAAGCGAGA
GGACCCGCTGAACTTAAGCATATCAATAAGCGGAGGATT
>OTU748
CTACCTTATCTCGACAGCGTTTTTCGAAATGTGTAGTCGGAAACTGAGCGTCGCTGCATTTATTTATAATAAATGCTGTG
TCACTTCAAGGTTAGATAAGaaaaattaaaaaaaTGCTATTGGTTTCATTTATGTAAAACTTTTTAGCGACGTTGATAAC
TTTGGTTTCATTACCATAACTTACTTCTCGTTGCTTATCAAAAATAGTTTTTCGAAACCTATTAAAATAGTTTTTTCTTC
CTAAACTTTTTGTTTCTTGGCTTTCTATAGCCATTTGCAAAAAACCCAAATTTTTTGAATAGATCTCAGATGAAGCGAGA
AGACCCGCCGAATTTAAGCATATCAATAAGCGGAGGATT
>OTU749
TACACCTCTTACAACGTAAACAGTTTGTTTACACACTTAGTTGTAGAATTGAGCGTCAAGAAGGAGAGTGTATAGTAATA
TATATATAATCTTTCTTTCGCTTTAAATGTAGTGTTCCGAAGGATCTCTGCCTCCCTTGGGGTAGTTGATCGTTCAATCG
ATTGCGAGTTAAGTGAGGGGCAAACATTATGTTTACTTTCTCGTATTTCACGCATTTTGGCTGGACGTGTCTGACTATTC
TAGGAGGATATAGAGGCCGCTAAAGTAGGAACAATTCGAGAAACACATTATGTGTGTATTCTTGAGAGATTATGGGAGGG
GGGTGTTCTCTCCTCTCTAATCTTCCATACAtttttttt
>OTU750
TCACTCTTCCGGGCAACTGGCCGGTCTGTTCTCGGGCCGTTTGTGCAAGCGAGCGGCCACACAACAGGCCGTGTCCGGAG
GTGTCTTGCCTGTCTGCAGGCGTGTGTGCGCTGCCTTGCCGCAGCGTCATTCTTTGAGTGTCTGCTGTAAATATGCGATC
GAGCTGGTCTGGTGGCGAGCGCCTGCGCTCCGCCCTCTGCTCCCTCTCTCTACATGCTAGCCGCCTTGCGAGTCTCCAGA
GATGGATGCGAGCATCTTTGCAGGCAGGGCCCATCTGGCAAATTCGTTCAATGTGCAATGTCATGCTTGCATGACGGTGC
ACGGCTATGCCGGAGACGTCCCGTGTCCGCAATCAAAC
>OTU751
CATTTTCTCTTAGTGAAATTTGTTTTTCACTAAGGAATTGGGTCATCTTTTTCTTTTTACTAAGGAAAAGTAACCTTAAG
GATATTGTTGGTCCTATTGAAGAAGCACTTTGGGCTTATTTGATGGAAAGTGAATGAAAAACACTAACAACCACAAAAAT
TCATTGAATGAATCATGGCAACATGTTTTCTTTTGGAATTCTTTGGTTGATGGTGAAGTAGTAGTCCACTTTCAATACAA
AGTCGAATAGGCACTAGTGGTTTGCTAATAGTGACTACTAACCTAATAAAAGTTGGCAAGGAATTTCAGTTAGCGATTTG
CAAAAGTCACTAACCGAAACGACTAACCACTTTTGAAC
>OTU752
CAACAACCTCTCAGCAGCGTATGTAAAAGTATGTGTTAGCTGGATAATGAGAGTCTGACTTTCACGAGTCAGTCTCTTTA
AATACATTGAGTGAGCATCATATTCTCTAACGCGTGTTTCGGCACAAGCTAGTTTTTAACTGGTTGTTGGGAGTGACGTG
AATACTGACCCTTGTGGTCTTCATTTACGTGTAACTCTTCATCAGCTATTCAAAGTTGAAGATTGGTGTTTTAGAAGAGA
TACTCATGTTAAGCGGTCGCAAGACTGCAATCGGCTATAGTAAAATATGGTCTGAATTTTGATCTGAGATGAAGCGAGAC
AACCCCCTGAATTTAAGCATATCAATAAGCGGAGGATT
>OTU753
CAACCACCTCTCAGCAGCGTATGCAAATGCGTGTTGGCTGGAAAATGAGAGTCTAGTCCGCAATGACTAGTCTCTTGAAA
TACATTGAGTGAGCATTAATTTTTGCACTTTCCTTCAATGGAAAGCTGGTCTCTGACTGGTTGTGTAGGAGTGACGTGAA
TACTGAGCCTCGTGCTCTACAATTTACGTGTAACTTTTATATGGCTATTAAGGTCTAGGATTGGTGTGTAGAAGCGAGTG
TTCATGTAACGCGGCTTCGGCTGCAATCGATTTCGAAATTTATTTTGGAATCTGTATATTGATCTGAGATGAAGCGAGAC
AACCCCCTGAATTTAAGCATATCAATAAGCGGAGGATT
>OTU754
AATTACTCAATACCCAAAGTATAAATTATTTTATATTTCTGGGCATTGGATTTGGGCTTTGCTGAATTCTCAAAAGAATT
CCTATATTCCTTTGGCTTTTTCAGCTGGCTTTAAACTTAAGCAGAGCAAAATCCGGaaaaaaaaaTTATTATTTCTTTTT
CCCAAGTAAAAAAGCGTAATAGTTGACTTTGGTCATCTTTCGCTGAAAAATATAACTTGGCTGGAATTTTGAACTCTGAT
TGCAGGAAAAATAATTGAAACAATTTAGAAGAAATTTGGATATGGATTTAGGGGAGTTAAAAATTCTTTTTTGCATTCCC
CCCTCCATAATTTTCATTTTCTTTCTAATTTTCAAGA
>OTU755
ATCCCATCGAAGAAGCTTCTTCGGATCTGGGCCTCGTACAGCTCATATTCTCTTTTATCACGACGATAACTCCGTGAACT
GAGACGTTTGTTGGATTGTACCGGCCTTAAATACAAGGCCTTTGTCTGGTTTATTGTACCTCGGCTCTCCGAAAAAGGCG
TCATAGTTGACCGTGGTCATCTTTCGCTCGTTGGAAAGCCGGTATGGTCCTGGGCAAGGGTCGAGGTAATTTTTTGCGTG
TTTCTATTTCCATTATATTTACACCTGGGTTATCCAAGAAAGCTCGGACCGGGGTCCTTGCTGCAGAAGCCTGTATGGTC
TTGGGCAGTCTCGCGCAAATTTACCGAACCTTTTACA
>OTU756
CAACCACCTCTCAGCAGCGTATGCAAATACGTGTTGGCTGGAAAATGAGAGTGTAATTTTCACAATTACTCTCTTTAAGT
ACATTGAGTGAGCACCACACATTTACACGCTCTACTTCGGTAGAAGCCAGTTTCGAGCTGGTCGTGTATAAGTGACGTGA
ATACTGAGCCTTGTGCTCTTACATTTACGTGTAACTTGTATATGACTATTAAGGTTTTTAATTGGTGTGTCTATGGAGAT
GCTCATGTAACGCGGCTTTAGCTGCAATCGGCTTTGATTAATTTTGAAGTCTGAATTTTGATCTGAGATGAAGCGAGACA
ACCCCCTGAATTTAAGCATATCAATAAGCGGAGGATT
>OTU757
CTATCTAACCCCTTGGGGTTGAAACTGTGCCAAGCTGCGCAAGCGGCTGGTGCGAAATGCAGCATGTAGGGGCAGAAAGG
CCGATCGTGTGCTGGAGACTTTGGTCTTGTCACGACGCGGCGCGTATGCTCtttgtttttgtgttttgtatattttttat
gtatgatgatgattatatgattttatatTAGTATAATTTTGTACAAGTATAATTTTGTACAAGTataattttgtacaagt
ataattttatattagtataattttatattagtataattttatattagtataattttatacgattatacatacatacatat
acacaataacaatacaaaataacaaataacaCTACAA
>OTU758
TCACTCTTCCGGGCAACTGGCCAGTCTGTCCTCGGCCCGTTTGCGCAAGCGAGCGGCCACACGACAGGCCGTGTCCGGAG
GTGTCTTGCCTGTCTGCAGGCGTGTGTGCGCTGCCTTGCCGCAGCGTCAATCTCTGAGTGTCTGCTGTGAATATGCGATC
GAGCTGATCTGGTAGCGAGCGCCTGCGCCCGCCCTCTGCTCCCTCTCTCTACATGCTAGCCGCCTTGCGAGTGTCCAGAG
ATGGATGCGAGCATTTTTGCAGGCAGGGCCCATCTGGCAAATCCGTTCAATGTGCATGTCATGCTTGCGTGACGGCGCAT
GGCCATGCCAGAGACGTCCCGTGTCGGCAATCAAAC
>OTU759
CTACCTTATATCGACAACGTTTTTCGGAATGTGTAGTCGGAAACTGAGCGTCGCTGCATTTATTTATAAATGCTGCGTCA
CTTCAAGGTTAGATAAGaaaaattaaaaaaaTGCTATTGGTTTCATTTATGTAAAACTTTTTAGCGACGTTGATAACTTT
GGTTTCATTACCATAATTTACATTCTCGTTGCTTATCAAAAATAGTTTTTCGAAACCTATTCAATAGTTTTTTCTTCCTA
AACTTTTTGTTTCTTGGCTTTCTATAGCCATTTGCAAAAAACCCAAATTTTTTGAATAGATCTCAGATGAAGCGAGAAGA
CCCGCCGAATTTAAGCATATCAATAAGCGGAGGATT
>OTU760
AACGTACCTCACCCAACACCCTCTTGGCCCCCTCGGGCGTCCACGGGGGTGCTTGGTGGAATTGGGCCATCACGCGAGCA
TATCGCGCGCGGCCTTAAAATTGATGTCGAGGAGTGAGCGGTGAAGCCTTGCAGAAAGACGTGCCAATGTGGTGTGAAGG
GTTCTTGAATCCGGATCCCCCTGAAGCGTCGATTTTTGTGCCTTGGCGCGTAACCCGCGGCGAAGATCGGTTTATCCCCA
ACTTTGCTCGTGGAAGCTCAAACCCCGATGACTCTTTTGTCGTTGACATGCCAGGCGGCGGCTGCGTGACGCACCCATAA
TTTTTTGGGGGCGGGCGGTCGGCGAATACCTGAACA
>OTU761
ACTTACTCAATCCTTAAGTATAAGTTTTTTATTTATACCTATTTAGAATTGGAATTTGGGCATTGCTGGAAGTTATCAGG
GAATCTTTTGGACTCTTTGGTTTTATTGCAGCTGGCTTTAAACGAAACAGAGCAAAATCCGGAAAAATTAAACTAAtttt
ttttCCAAGTAATAAAGGCGTAATAGTTGACTTTTTAGTCATCTTTCGCCGAACTTAATACTTGGCTGGAAATTTGAATC
TCTGATTGCAGGAAATGATAATTGAAAATTAGGAAGGCAAAAGTAAAAATTTATTTTGAATAAatatatatatatatatT
CTTCATTCTTTTTATTTTTCCATTCAATTTTCAGGA
>OTU762
CAACATCTTCTCGACCTCGTTGTCGGAGAGTGGCTTTCTCTTTTTGTTTCTTTCTTCCAAGAAATGaaaaaaaaaaGAGT
CTGCTCAAACATGGATGAACCTTCTCTGGGACGACGTTACAACTGCTTCTCTTTCTTGTTCTCTTTCGAAGCAAAGCACA
CGCGTTACAACGAAGCTAAACATGGTCAAGTACTTAATGGTTGGTTTCTAGTGTGTTGCACATTGCTTCTTCTTGGAACG
CGGGGGAAGTTAGGTTTATAACCGGTTGGACGATTCCTGGAACATACAAGAAGGTGTGAGAGAGGATCCCCCCCTCCAAA
AAGGGGTGGGTAGCCCACTCAACTCCAAAACATCTG
>OTU763
TTAAATCTCAACCCCTAATAAGGCGGCTAAAACCAACTTTTAGCGCGGATGGATTTGGGTTTCCTTTGAGTCCTTACCGA
TTCGAAGTAACCTTAAATTGATTACCTGTTTTCTTTCTAATTTCCAAGTAATTGCCTTGTTTCATATGGAACTAGGAGAG
GATCACTAGATAGAACTGGAAAGCACGATTAATGGAACGCAAGTTTCTTTTCGACTGCCGAGAAAGGTTCATATATCTAC
CCTTTTTATTTTTTCCTGTTGAGCGCTGCAAAGAACAGTTTTTCTCGTAGTAAAGCTTAAAACAGTACCAATTATTTCAC
GAATAGGCTCACTTTAATTAGGAACCCTATTTAAG
>OTU764
TTACGTACCTCACAAACCCACCTTGTTCCGGTTCGAAAGAGCTGGACGAGCGGGCGAGTGGATTTGGATCGTCACGCCTT
TTGAGACGTGTGGTCTGAAATCAATTTTTGTTTCATTGGAGACCGAGCTTTTTAGGCCTTGATCCGGAACGAAGACGTGA
TTAATATTGGGTGTGTTGCACCTGTTTGAGGCGTCGATGAGAACTGGATCTCCGGCTGATCTTCTCCCCTCCCGGGGAGA
GATCGCTCTCTCCTGAACCGAATTAACTTTGCATGGGAATCAATCATTGATTCTCACGCCAACGTGCCAGGCAGGGCGTC
TCCCTTGTTTTTGGGAGTGCTCTGAAGACCTGAAC
>OTU765
CAACCAAAGCTCGACGGCGTTCTTAAAACAACGCGCAGTTGGCTTGTAATGAGTTTCGCACTGACCTTTTGCGAAGGTGC
GTGACTTGAAGCATCGACAGTTTGTTCGTTCCTGCTGAGAACACTTGCTGTCGAAAAACGCTGAGCAATGCGGTCAGTTT
CTGCCTCTTTGTGGGCGAATCAATTGCATTTGTTCTGGCTTTTTCGATTCAACGCGAGTGCTCGCTTGAAGCAGTTGAAC
ACGTATTTCTGATCTGTTCGCAAATCGAAATACGAAATACGAAACACCTTTGATTAAGATCTCAAATGAAGCGAGGAAAC
CCGCCGAACTTAAGCATATTAATAAGCGGAGGATT
>OTU766
GTGATACACTTGTGACGATTGCAATAGCAgttgatgttgatgttgatgttgatgttgatgttgatgttggtattaatgtc
aatgttggtattgatgCCAATATTAATGTTGTTGTTGTCATGTAGTTGGCGGGGGTGTGTGGGTGGCACGACATGGCATC
ACATGGCCATGGGGTGACATTTGCACACGCTGCTTGAAACAATAGTCTATCGATCAAGAGAGGACTCGAGTGCAAGTCAT
TTTAATCTCGCATCCTTTGTTGGTTGACAAGCGAGTGGGTTGGGTGTGATGGTCAATGATTTGGTTGTATAGTACATGAC
TCGATCAAGCCATGACCGGCCTGCTCGCGCTCTTG
>OTU767
CTATCTTATCTCGACAGCGTTTTTAATTAAATGTGTTGGTCGGACATTGAGTTGTCACTGTTTTCAAAACAGTGTCACTT
TAAGTATAGATAAGGAAAACACTATGTCTGACTTCCAGCAATTGTAAACACTTACAATGTCTTGAGGACTTGGCAAACGT
TGATAATGAATGGCTCTTTTGTCATTTTTCTCGTTGCCTTTTTCAATGTCCACTTGATATGCCTAGTGGTTGGAACGAGT
AGAAATTTTCTTCCCAACTTTTTTTCCTTCCTAAAGGAGAAAAACCCCAACTGAATAGATCTCAGATGAAGCGAGGAAAC
CCGCCGAATTTAAGCATATCAATAAGCGGAGGATT
>OTU768
AATTCTCAACTTCATTAGTTTTTATAACTGATTGAAGCTTGGATGTGGGGGTTTGCTGGCATCTTAGATGTTTCGGCTCC
CCTTAAATGCATTAGTAGGAACCCGTTTGTTGGCGTCCATTGTGTGATAATTATCTACGCTTTGGTTAGTTCAACAGGCT
TTAATGAAACAATAACTTCAGAACACTTAGGTGTTTCTGGTTGGGGTTTTGCACTTGTGCTTTACCTGTCTTTTTTCTTC
AGAATGCTTAGGTGTTCTGGTATGGGTTTTGCATTTTGTTATGCTTTACCTGAGCTTTCATTAGAGTAGGAACTCTGCTC
TCTAATCGTCTATCATTGTAGACAATTTTCTTTG
>OTU769
CTATTCAATCTCGCCTGCGTTTTTTCGAAAACGAAAGTGCGGAAATTGAGCGCCACACCATCGAACAGAAGTGTGATGCT
TGAAAGATAGAAGCGAAGCTGTTCAAACCACTGCGGTGACCTTCTCTGCTCTTCTCTTTTTGAGAGAGACGGATGAGCGA
ACTGAGTGACGTGGTTAAGCTCGCCCTCTGGGTGATCTCCACCGTCAACAAAATCTCAGCTTTGCATGTTCGTAAGGCTT
TTACTTGCAGTTGACAGCTTTTCGTTCTTTGGATAACAATCCAACGAAAAAAATCAGATCTGAAATGAAGCGAGAGGACC
CGCTGAACTTAAGCATATTAATAAGCGGAGGATT
>OTU770
GTGATACACTTGTGACGATTGCAATAGCAGTTGATGTTGATGCTGATATTGATGTTGATGTTGGTATCAATGTCAATGTT
GGTATTGGTATTGATGATGTTGTTGTTGTTGTCATGTAGTTGGCGGGGGTGTGTGGGTGGCACGACATGGCATCACATGG
CCATGGGGTGACATTTGCACACGCTGCTTGAAACAATAGTCTATCGATCAAGAGAGGACTCGAGTGCAAGTCATTTTAAT
CTCGCATCCTTTGTTGGTTGACAAGCGAGTGGGTTGGGTGTGATGTGATGGTCAATGATTTGGTTGTATAGTACATGACT
CGATCAAGCCATGACCGGCCTGCTCGCGCTCTTG
>OTU771
CAATCAAACTCAGCGACCTGCTCTTAATTGGTGCGGGCGCAGCTGAATATTGAGTGTCTCTCTCTAACGGGCGAGTCACT
TTAAGCGGAGCGAGTCTCCCTTTTCCCTAGCACCTGCGCTTTTAACGAAGCGCATAGTCTTGGTTGAGTTTTGCCTCGCA
AAACTTGAGCCTGCTAGTGATGCGGATAATCACCCTTTAACAAGGTGTTTCCAACATGACTGGCGGGGTTGAGTAGCGGC
GCAAACGGCTTTAGTGTCCGGCTCTGCCTTGTGCGAAAATGCTTGGGGAATCGGTGTTAGACGGACCGAGGGCCCTCAGT
TCATCTGAGCGGCCTTCAAACCAAACCTTTTGA
>OTU772
TCACTCTTCCTGGCAACTGGCCTGTCCTCGGGCCGTTTGCGCAAGCGAGCGGTCACACGACAGGCCGTCTCCGGAGGTGT
CTTGCCTGTCTGCAGGCGTGTGTGCGCTGCTTTGCCGCAGCGTCAATCTCTGAGTGTCTGCTGTGAATATGTGATCGAGC
TGGTCTGGTAGCGAGCGCCTGCGCCCGCCCTCTGCTCCCTCTCTCTACATGCTAGCCGCCTTGCGAGTGTCCAGAGATGG
ATGCGAGCATCTTTGCAGGCAGGGCCCATCTGGCAAATCCGTTCAGTGTGCAATGTCATGCTTGCGTGACGGTGCACGGA
CATGCCAGAGACGTCCCGTGTCCGCAATCAAAC
>OTU773
TCACCTTTCCGGGCAACTGGCGAGCCCACGGGCCATTTGCACAAGCGAGCGGCCATGGGGTGCGCCGTGTCCGGACGTGT
CTTGCCTGCTTGCAGGCGTGTGTGCGCTGCCTCGCCGCAGCGTCAATCTCTGAGTGTCTGCTGTGAATATGTGATCGAGC
CGTGTGGCTGGGCGTTCACGTCCCGTCGCCCGTTCCCTCTCCAACTACATGCAAGCCGCTTTGCAAGCGTCCATGGATGC
AAGCACATTTGCAGGCAAAGGGCCATTTGGCTCGTCCGTCCGTCCGTCCGATCATGCTTGCATGATGATGACGGTGCGCG
GTCGGGCCAGGCGGCCTTTGTCTGCGATCAAAC
>OTU774
ACTTACTCAATCCTTAAGTATAAGTTTTTTATTTATACCTATTTAGAATTGGAATTTGGGCATTGCTGGAAGTTATCGGG
GAATCTTTTCGATTCTTTGGTTTATTGCAGCTGGCTTTAAACGAAACAGAGCAAAATCCAGAAAAATTAAACTAATTTTT
TTCCAAGTAATAAAGGCGTAATAGTTGACTTTTTAGTCATCTTTCGCCGAACATTAATACTTGGCTGGAAATTTGAATCT
CTGATTGCAGGAAACGATAATTGAAAATTAGGAAGGCGAAAGTAAAAAtttattttgaataaatatatatatatattctt
cattctttttatttttcctttcaattttCAGGA
>OTU775
TTTTCTCCTCTCCTCCTTTTTTGATCAAATGTGTTCTAAACACGGCCGAAAAGGCAGGAGGATGAATGGCctttgctttt
tctttttctttttcttttttGAAAAGAGAGAGAGAAGAGGGCATTGGCTTGAAAGCATTGGAGGCCCGCTCGATCTTTTT
TGCGTCTATTATGGATGTCCAATAATCGGTTTGCAGCGCCCGATTCCTTTAACGTTTGTCAAAGACGGTGAATGAATTGT
GTGTTTTTGAAAAATCGTGTTGGGTATTTCAGGCGTTAAAACGTGTCGAGATGGAAGGTCGCCCCGCCGTGATTCATCAT
CACCGGACAAAccccccccccccTATCCAACCA
>OTU776
CATATCAATAACCAAGTTGTTATTTGGAAATGAGTGCTTCGTGACCATTTGTGGATTCGTCAGATGAAGCAGATAGAGGT
CGCGTCACTTGAAATATAGGCGCAACGGCACATATGTAAACATTTACGCTGTTGGAACACTCTCTAATGCTTCGGCTTGA
AAGAGTTCTTTGAGTAAGAGGTTTATGATGCCAGTTTGTGACAAATAAACGTGCATGCATGTTTAATAGCCATGTCATAG
TAGCGGTTCGCCGCCAAACGACATGCAAGAGAAGGAAAAGATGTGTGAGGGGGTTGTTGTTATTTGGTTCTCCATATAAT
TGTCAATCTCCACCTCTAGCCCGACTCCATTT
>OTU777
AGTAACAAAAACGGGGATAGGGCGGATTCCGTCCATTCCCCAGATTATGAGTTTTCTCACAATGTGAGTAGCTCAAAGAT
TGTGTCACCACAAATTTCGAGGGGTCAATTTCTTTTGGGCTGGTTCAAACTCTCTGTTTGGCTGAGTTCTAAAGTGCTAT
TTCAACAACTCTGAAAGTGAACATATGACGTTCAGATGACGCGTGCATATGGTGTTCTTTATTGACACCAGAAGACGCCG
ATGAGAATAACATTTTCACATGTAGGAGTTGGGTACTTTAGATTTCATGGCATAACGGATTGAACTGATTCAAAAGGTTT
GCATCTCAGTGGATCCACAACGGATTCTATAT
>OTU778
TAAACTTTATCATCCTATACTTTTTTCTTTCTTCTAGGAGAGAGGCGGGGTAGAGGGTGGATTTTGAGCTATTAACTgtt
ttttttacagtttagctttaaaaataattttttCTTCTTGGTAGCTTACTCTTCTTTTTGaaaaaggcctaaaggcatga
ttaaaaaaagggcctgtgaaatgaaaaaaaaaGCAAttttttttttCTTCGGGTTCCTTGATAGTGCTGAATACGGCTCA
AAAGGTAAGGTAGGCGTTCGTCCAGAAGGTTATTaaaaaaaagacacgaaaaaaaaTAAGAGGGGAAGGGTGGAATCTTT
TTTCCCCCTGCCAGTCTTCAtttttttttAAG
>OTU779
ACCGTTTCACCCTTCTTACCTTTCCTTGCGGTGAAAACCCGAGGAATTGGTGGGGATATGGCCTTTTTCGCGTTGGTGAA
TAGGCCCAAACGCATGGTCCGGCACCTTAGCACTTGCCTCTGTGGATTGCGCTTTGGAAGTTGAAACACCGATAACAAAA
TGTTTATTAGTAGTCAATGGGTATATTATTCATTTTCCTATACTAGCATTTTGGAAGGTTTTTGACAGGAGTACAAAGAG
GCTCTCAGTTTCAAACACACTGGCAAAAGACCCTTGTGGTCACTAAGGTTAACGGCAGATTGTAAATATGCCAGGCATGA
GGGGTAATTTTTCCCCTTGTGAATACCTGAAC
>OTU780
TCAACCACACCTCGGCGGCATCTCTTCATTGAGACTGCGCAGCTGGAGATTGAGTCGGTCACCGAGTTAACTCTTTGGTG
TCCCTTCAAATGTGGCAAGGCTTCAGTGTAGTGCTCTTCGCGGACAGTATTCCGATTGTACTCGCTAGCGACGTGGATAC
TCGATCTCTTTTGGTCTTGAATCCAATACGTGGTTAGTGTTTAGGAAAGGAGTATTGCGCCGTGTGCACCGTCTGTGACT
CCTCTCTTTTGAGGACAAACAGGCTGATTCGCTTGTTTTTGATTTGCATTTGTGCGCCTCGTGTGTACAGACTGCCGATC
AAATCCACACACTTGTGTGTGCTGTTTTCGA
>OTU781
CTATCTTATCTCGACAGCGTCGCAAGATGTGTAGTCGGTGAGTGAGCGTCACAGTCTGTTATGGACTGTGTGGCTTTAAG
GATAGCTAAGGATAACTTTATAAAAGCTTTCTAACTATGTTTTTTCATATTGGGAGTGACGTTGATAATTTCGCCTTCAT
TGGTGTTATACACTTCTCGTTGCTTATTCCAAACCAATGTTTCAAACGCCAGAAATCCTTTTTTTCCTTTTCAACGGAGT
GATTGGACATCTTCTTTCACAAGAAGACTCTCAATTCTCTATTTTATTGAATAGATCTCAGATGAAGCGAGAAAACCCGC
CGAATTTAAGCATATTAATAAGCGGAGGATT
>OTU782
CTACCTCTCACTCCCTACCCTTTTTGGGTTGGGGATTGAGGAGAATGAGAACTTGGTCTTTGCTTCTGAAGCAAAGTCTC
TCGAAATGTAGATGGAGATGACGGCCCATTATTCGGACCGCGGTTGCTTTTGTTGAATCGAAAGCGGCTCCTTGTTACCT
TTCGTGACGTGGGTAAACCCAATAAAAACGTCTGCGAACTGGGTATGCACAGCGAGTTTTCAAAATCGTGATCCAATTCA
TGGATAATGGCCTGATCGTGCGAAGGGAGCGCAGAATCTCATATGAGGTTTTCCGTTTTCCTTTCACCCAATAGCCACTG
CGGTACTCCGTAGTGCACTATTAAAAACCCC
>OTU783
AACTATACTCAATACCAAAGTATGAATTTTTATTTATATAACCTTTGGGAATTGGAATTTGGGCTCTGCTGAAAATTTCA
GAGAATTTTATTCTGTGATATTTACAGCTGGCTTTAAACATAAACAGAGCAAAATCCGGAAAAATATCAAAATTTAAAtt
tttttttttCCCAAGTAAAAAAGCGTAATAGTTGACATTTTTGTCATCTTTCGCTGATTCACAACTTGGCTGGAATTTTG
AACTTCTGATTGCAGGAAAACTAATTGAAGATTAGGAAGGAAAATATACATAAGCATATTTAGTTGATTTTTATCCTCTA
TTTATTTATGTGTTTCTTACTATTTTCAAGA
>OTU784
CTATCTTCTCCAAACTATCAATTGATTTTGATAGGAATGGGATAATGAGAGTTTTTGCGTGATCGCAAGATCTCTTGAAG
TAGAGTGAGCTCTGCTGAGTACGTATTCAACTTATTGTTTATGTGCTGAAACCACAGTGCGAAAGCGCAAGCTTTCCATA
ACTTAGTGACGTGGGTAAACCCATTAAACGTCTGCTAGTTATCTCTTTAAGACTGGGGATTCAAGTAAGTACATAGACGC
CAAATACCGAATATGGAACAGCGCTATAAAGAGCGACTGAAGTCTCCTCGATTCACTTCATCTGTGTGATCGGGCTGTAT
TCGACTTCTAAAATTTATTTTTAAACCCAAA
>OTU785
TCACTCTTCCGGGCAACTGGTGTGTTTTTGTGGGCCGTTTGCGCAAGCGAGCGGCCCTGGGCGCGCCGTGTCCGGACGTG
TCTTGCCTGCTTGCAGGCGTGTGTGCGCTGCCTGGCCGCAGCGTCAATCTCTGAGTGTCTGCTGTGAATATGTGAATGTG
TGATCGAGCTGTGTAGCCAGGCGCTTGCGCCCGGCCGCCCGCCCGCTCCCTCTGCAACTACATGCAAGCCGCTTTGCAAG
CGTCCACGGACGCGAGCACATTTGCAGGCAAAGAGCCACCCGGTTCGTCGTCCCATCATGCCTGCATGACTGGCACGGCT
GGGCCTGGCGGCCTTTGCCGGCAACCAAACG
>OTU786
ACATTCTCTTAAGCTATTTTCTTGTTTTGACTCTTAGTAGTCAAGGCTTTTGAGTAGTCCTTAAGGATTTGGGCTTCTTC
TTTCTTAGCAATAGGAAAGTAGCCTTAAAAGCTTAGTGATTGGTTCAATTTTCTAAAGTTTATCTTTAGCGCTGTTAATC
AGTGATTGATTAGACCCCAAAACAAATCAGTTTGAATAAAGCTTAGGCTTTTTTTAATTGATTGACTTTTTGGTTGAAAA
TCTTTCATGCTAAAGTAATGGTTTTGCCAAGGATAAAATTCCTTTAGAGAATGGATTGATACCACCCCTAATGaaaagaa
aaaaaaGCTTTGGCTCTTTTTCTTTTGTAC
>OTU787
CAACAACCTCTCAGCAGCGTAATTGGTAAAACAATTTCGTGTTAGCTGGATAATGAGAGTCTGACTTTCACAAGTTAGTC
TCTTTAAATTCATTGAGTGAGCATCATATTCTCTAACGCGTACCTTCGGGTACAAGCTAGTCTTCGACTGGTTGTTGAGA
GTGACGTGAATACTGACCTTTATTGGTCTCACATTTACGTGTAACTTTCTAATGACTATTTAAAGTTGTTGATTAGTGTT
ATTGAAGCTTTGTTCATGTAACGCGGCCGTCAAAAGCTGCAATCGGCTAGAGTTTCGACTTTGGTCTGAATTTTGATCTG
AGATGAAGCGAGACAACCCCCTGAATTTAA
>OTU788
CTATCTAACCTCGCCTGCGTGCTTTTCTTTTATTAGAGAGCGTGCGCTTAGCGGATATTGAGTGTCACACAACATCAAAC
CTTGAGTGTCACTTGAAAGATAGTTTGAAGTAACGTTTTTCTAGAGGAACGGAAGGTTTTAATCAGCGCTTTTTCTTCGG
GGAAACGCTGATCATCTCTTTGCTATGAATACCTTTAATAAGCGTTTGACGTGGATAAGTTCGCCTCCGTGCGATACCAA
CCCCACCGTCTTGCAACGTTTTGTTTCTGTGTTTGCGAAGCTCGGATGACCTGAACACTCTCTCTTTGGTTTAACGCCTA
CTTTGGAATTACAAAACAACCCTTAACGAA
>OTU789
ACTTACTCAATCCTAAAGTATAAGTATTTCTTGAGATAGTTATACCTTTTAGAATTGGAATTTGGGCTTTGCTGAATTTT
ATCAGGGAATAtttttttattttttGGATTATACAGCTGGCTTTAAACGAAACAGAGCAAAGTCCGGAAAAATTAACTTA
ATTTTTTTCCCAAGTAATAAAGGCGTAATAGTTGACTTTTTTAGTCATCTTTCGCCGAACTTAATACTTGGCTGGAAGTT
TGAATCTCTGATTGCAGGAAAATACAATTGAAAATTAGAAAGGCAAAGTGATAAAATCTTTTGAGTAAAATCTTTACATT
TTATTATTTTTCTTTTCAAATTTTTCAGGA
>OTU790
TATTATACTCATTCAAATTTATTTTTGAATGGAAATGAAAGATTCAGCTTGTTACGAAGTTGTCTTTTTAAATACAGAGA
CGTATGAGAGAAGGAAGGCGTTATAAAGATTGGTAACATaaaaaaaaaaCTTGTTGCTTTTTCTTTTGCTTTTTAATTCT
TTGCATGCATCGTTTCTTTAATGGTGATAAAAGAAATCTCTTTTAACTTCGTTATTTAGGAAAGGATACTTATGTAGGAG
TTTTTGAGTAAGGAAAGAAGTACTCGTCttttttttGCTAAACATGTTATTTTTCAAGTCATTACTTCAAGACGATCATA
GTTGTCCTAAAATCTATATATTTTATTCTT
>OTU791
ATGCCCTCACCCCCGGAAAATGGACTGGAACTTGTTCCAGGCCCACGGACGGGTGGTGGATTTGAGGCGTACAGGAGGCC
CGTGCAAACGAGCCTCCTGTTCCCTCTAAATGCATGATCTTGCTTCAGCACCGACAAGGCTCGCCCGGCGCAAGCTGGGA
ACCAACTTGGGATAACGTCCATCAAGTTTGGTATCTTGTCCGGCACCTGCTGAACTTAACTGGAGAGCCGGGAGGGTGGT
CAAACACCTTTCCAAGCTCTTGCGGATCAACGGAAAGAGCCTGCGAGCCGTCCCTTTACACGGACTGCCCGTCAGGTTCC
GCTCTACTGAAGAGCGTCGCCCCCCTGACG
>OTU792
ATGCCCTCATGCAGAACCTCGTGTTCCGTATGGATTTGAGGCCTAGTGGATCTCGCCATCCACTTGTCTTTAAAAGCATG
GTCTTGCTCCACCTGGACAAGTCACGCCTGGGATCGCGATCATGTTGCCCTTTACGGGGCAGCGCTGACGCGCCTCTCCA
GGGGCCAACTTGGGATAACGTCCATCGAGTTCGGCTACTTGCTCCTATCCCTGTCCTTCAAAAGAGGAGAGGGGTGGACC
CGGGAGTTGCTCACGCTTCACGGCGTGCGCTGCTCTGCAAGCCAAAGGAACGAACCTGCTAGGTGCAAGGGACAAGCCGC
GCACCTGGTCAGGCTCAACACCATCTGACG
>OTU793
TCACCTTTCCGGGCAACTGGCGAGCCCACGGGCCATTTGCGCAAGCGAGCGGCCACGGGGAGCGCCGTGTCCGGACGTGT
CTTGCCTGCTTGCAGGCGTGTGTGCGCTGCCTCGCCGCAGCGTCAATCTCTGAGTGTCTGCTGTGAATATGCGATCGAGC
CGTGTGGCTGGGCGTTCACGTCCCGTCGCCCGCTCCCTCTCCAACTACATGCAAGCCGCTTTGCAAGCGTCCATGGATGC
AAGCACATTTGCAGGCAAAGGGCCATTTGGTTCGTCCGTCCGTCCGATCATGCTTGCATGATGATGACGGTGCGCGGTCG
GGCCAGGCGGCCTTTGTCTGCAACCAAAC
>OTU794
AACACCCTCATCCACCCTTTGGGGTTGTGTATGGAAATGAGCATTCCgagagggaggaggggaaaggggggagagtgtgt
gataggagagggagaCCCCTCCACTAACACACGCGCTCCCTCTGGCCCCCTTTTTCCAACATATACCTCGGTTGCTTGAA
ATGAAGCGTGTGCTGTGCTTGTCACTGCTCTATGGCAAGGCGTATCTGTTCTCTTTGGAGATCCACTTTGCGCCAGTGTA
TGTCTAGAGCCTCGTGCTGACTAACAGCCGCGATCCACTCGTTCGTACGCGCATTCGTGTGTGTACCAACCATTCGAGGC
GCTGCGCAGTCGCGTCGCAACCTCCTAAC
>OTU795
AATTCTCAACTTCAATAGCTTTTACTAGCTTATTGATGCTTGGATGTGGGAGCTTGCTGGCGTCTTAGATGTTCGGCTCT
CCTTAAAGTTATTAGTGGAAACCTCTTTGTTGGGTTATTCCTGGTGTGATAATTATCTACGCTTTGAATAATCTAATGTT
CCATTGTAGACTTGAGATTTCTCAGTAGAAATACTGGTCTGGGTATTGCAATTAAATTTGCTGTATCTGTAATCTCTCAG
TAGCAATACTGGTTTTGGCATTGCAATTAAATTTGCTTTACCTGTAGTCTCAGAGGAAAAGGGAAGTTCTGCTTTCTAAC
TGTCTATGTATATGGACAATTTATTGACT
>OTU796
TCACCTTTCCGGGCAACTGGCGAGCCCACGGGCCATTTGCGCAAGCGAGCGGCCACAGGGAGCGCCGTGTCCGGACGTGT
CTTGCCTGCTTGCAGGCGTGTGTGCGCTGCCTAGCCGCAGCGTCAATCTCTGAGTGTCTGCTGTGAATATGTGATCGAGC
CGTGTGGCTAGGCGTTCACGTCCCGTCGCCCGCTCCCTCTCCAACTACATGCAAGCCGCTTTGCAAGCGTCCATGGATGC
AAGCACATTTGCAGGCACAGGGCCATTTGGTTCGTCCGTCCGTCCGATCATGCTTGCATGATGCGGCGGCGCGCGGTCGG
GCCAGGCGGCCTTTGTCGGCAATCAAAC
>OTU797
ACTTACTCAATCCTAAAGTATAATTAATTTTTACAATTTTTATACCCATTTAGAATTGGAATTTGGGCTTTGCTGAACTT
TTATCAAGGAATCTTTTGATTTTTTGGTACTTACAGCTGGCTTTAAACGAAACAGAGCAAAATCTGGAAAAATTAAGTTA
ATTTTTTCCCAAGTTATAAAGGCGTAATAGTTGACTTTTTTAGTCATCTTTCGCCGAACTTTTGATACTTGGCTGGAAAT
TTGAATCTCTGATTGCAGGAAAATATAATTGAAAATTAGAAAAGCAAAGTAATAAAATCTTTCGGCAAATCCTTAATTTT
TTATTATTTTTCCCTTCAATTTTCAGGA
>OTU798
ACTTACTCAATTCTAAAGTATAAGTATTTTTAATAATTTTTATACCCATTTAAAATTGGAATTTGGGCTTTGCTGGACTT
TATCAGGGAATCTTTTTGATTTTTTGGTTTATACAGCTGGCTTTAAACGAAACCGAGCAAAATCCGGAAAAATATACTTT
ATTTTTTTCCCAAGTAATAAAGGCGTAATAGTTGACTTTTTAGTCATCTTTCGCCGAACTTAATACTTGGCTGGAAATTT
GAATCTCTGATTGCAGGAAACTATAATTGAAAATTAGGAAGGCAGAGTAATAAAATTTTTCGAGTAAATCTTAAATTTTT
ATTCTTTATCTCTTTCAAATTCTCAGGA
>OTU799
ATCCACATCTCCCAAGTGACCTTTCTTCTCGACCCTTTTAGGGGGGGACGGATGTGAGGTTCTAATGGGTCATGCTATTG
GGGCTCCTTCTTGTCCTTTCATTTTGAAAGGCCATGGAGTTGTGCCGCCCGCGTGACTTCAAATGGATGCTCAGCAGGGC
TATTTATGTCCCAACAGCCTAATGGCGTGTTAATATCTCATTGAtttttttttCGCTTTCAGACTGTTGGAATTGTTTAG
ACCCTTATTTTTGCTGACTTGCAGGATATACAAATCTAATAAGGGCGAATGCAGTTTTCGTCGCAGCGATGTGACCTAAG
CTGATATTTTCACTCTATGATTTCTTAA
>OTU800
CTATCTAAACTCGACTGCGTTTTGATCAACCTTCGAAACGTTTGTTCGGATATTGAGCATCACAGTATTCCTACCGAAGG
CTGTGTCGCTTGAAAGATAGAGAGGCCCATCTCACACTATCGGTCATCACTCTATGGTTTTACTTCACTTCTCGTTCTTT
TTTTCCTTCCGAAAGAAATTACGGGCTGGAGCAATCTAAGTGACGTGGTTAAGTTCGCCTCCGTGCGACTCCCCATCGTC
AATCATCTTAGTGCGCATCAGTTGTGTCGTGAGGCTTTGTGTTGTGCTGGTGAGTACATGGTGACTCTGAAAACCCCCAT
TGGATTATTTCCAACAGGAAACAAAAAA
>OTU801
ACAACAACTCCACACTTTTCCCTCTGGGGAAAAGGTGCTTGGGAGAATGAGAGTTTTTGCGTTACTGCAAGATCTCTTGA
AGATCAGCGAGCTCTGCTGAGTACATATTCATTGAGTCTATGTGCTGAAACCACAGTGCGAAAGCGCAAGCTTTCCATAA
CTAAGTGACGTGGGTAAACCCATTAAACGTCTGCTGGTTATTTTTCAAAGACTGTGGATTCAAAAGTAAGTACATTTGGA
CCCCCTTAGCGAATTATGGAACAGCACCTAAGGAGCGAGCGAAAGCCCCCTTCAGAAATTCATCTTTTTTGGAGTGGTTG
GTCTTTCACTGTTTTTTCGAAATCGATA
>OTU802
GAACATATCTTATCAGAGCCATGATTGATGGCTTTGGAGTTGAGTGTTTTACCTTGCCGCTTTTTTCCTAAAGTCTGAGA
AATCAGACAGCAGCAGCAGAAAAGCAAAAAGGTTCACTTGAAATGAAGGAAAATGAACAAAATATATAGGCAAAAGAGCA
GATTGATTTGGAAAGAGAATGGCTTGCTCTAACAACAATGACTTGATTAGTTGGTTGTGTCTTGGTGTTGGTTGACTTGA
TTTATAAAAGTCTTGTTTAGAGCCATACTCTGCTGCTGCTTCTTCTTCTCCCTATCTTTTTGCTTGTTTCCTACAACTAG
GAACGTGCAAGGCATTTGCACACCAAAC
>OTU803
CTATCTTATCTCGACAGCGTCGCAAGATGTGTAGTCGGTGAGTGAGCGTCACAGTCTATTTATGGACTGTGTGGCTTTAA
GGATAGCTAAGGATAACTTTATAAAAGCTTTCTAACTATGTTTTTCATATTGGGAGTGACGTTGATAATTTCGCCTTCAT
TGGTGTTATACACTTCTCGTTGCTTATTCCAAACCAATGTTTCAAACGCCAGAAATCCTTTTTTTCCTTTTCAACGGAGT
GATTGGACATCTTTGCTTGCGAAGACTCTCAATTCTCTATTTTATTGAATAGATCTCAGATGAAGCGAGAAAACCCGCCG
AATTTAAGCATATCAATAAGCGGAGGA
>OTU804
ATCTCTCTTTCCCCGCTAACGGGCGTTTACTCGCTCTGCAGTGGCGGCAAAGGATTTGAGCACTCTAGTGCACCCCGAGC
AGCTAGCTTGGAGCACAACATTATTTGTTTAgtgtgtgtgtgtgtgtgtgtgtCTGGTTGCTTGAAATGAAGCGCGTGCT
GTGCTTTGCCACATTCACGACCGGCGTACTAGTTCTCCTCGGAGATTCACTTTACGCCATATCAGGTCTGGATAACTTGG
CTTATGGTCGCGACAAACATACTCAACGGAGCGCGTGTGTCTGGCGGGGAGGCAATATATAATGTATTTTATGTATGCTG
CCACGCGGGGCTTTAACGCGCTCTACT
>OTU805
CCACCACACATCGACGGCGTTGCGGACTATCCTGACAAGGGTGCCGCGGTGCCGCCGCACCTTGGCGGTCTTCCCCTCTT
ACGGGGCAAGTCCAGCCAAGACAAGCAGGCCTGGCATGACACGAGGCGACCGATCTCGCTGGCTGGCTTCTAGTACTCCT
GGACGACCTCGGGCTGTTTCACAACATCCGAGGAGCCGGAAACGCTGATAATGCACCTCACCGTGTAAAGTCTTCGTTTC
GTGCGGCAGTTCCAGGCACAAAAGGGAACGAAGCACCCCAAACAACCGCGTAGACGTCACCACGAGAAGGCTACCTGCGA
TGCGAAACTAAATATACAATTTTATGA
>OTU806
ACATTCTCTTAAGCTATTTTCTTGTCTTGACTCTTAGTCAAGGCTTTTGAGTAGTCCTTAAGGATTTGGGCTTTCTTCTT
TCTTAGCAATAGGAAAGTAGCCTTAAAAGCTTAGTGATTGGTTCAATTTCTAAAGTTTATCTTTAGCGCTGTTAATCAGT
GATTGATTAGACCCCAAAACAAATCAGTTTGAATAAAGCTTAGGCTTTTTTTAATTGATTGACTTTTTGGTTGAAAATCT
TTCATGCCAAAGTAATGGTTTGCTTAGGATAAATCCTCTTTAGAGAATGGATTGATACCACCCCTAATGaaaagaaaaaa
aaGCTTTGGCTCTTTTTCTTTTGTAC
>OTU807
AACTTACTCAATCCTAAATTATAGATGTTTTAATAATGTTTGTATCTATTTAGAATTGGAATTTGGGCTTTGCCGAACTT
TCCAAAGGATCTTTAGAttttttttGGTATTTACAGCTAGCTTTAAACTTAAACAGAGCAAACTCCGGAAAAATTAAACT
AATTTTTTCCCAAGCAATTAAGGCGTAATAGTTGACTATTTTAGTCATCTTTCGCTGAATTTATACTTGGCTGGAAAATT
TGAAACTCTGATTGCAGGAAAAACAATTGAAAATTTAGAGAGAGTAAAGTATATTGAAATTTTCTTAGGAATTAATCTTT
CATATTTTTTCTTTCTATTTTCAAGA
>OTU808
AATTCTCTCATCTTTTCCTTTGGAGGTAGATTGACTTGTCAGTTTGCTTTGATGGGCTGGGATGGATTTGGGTCGTTTGC
TGTGAACTGTCTCAGTTTCAAGGCAATGATCTTAAACAGAATGTTTTTGATGGCGACTGTTTGAAAGAACGATCCCGTTG
GAGTGTTTGAAGAAGGCTAGCAATAGCCGGAAACTGTCTCTCCAAATGCGGTGGTTGGTTCATCGAATGGTTATTTTATC
ATCGAAACTCAACCAAATTTCAGGAAAAGGAACTGGTTTTTTGTTCGTTCGCGAAACCTTTACCGGTCAAGTGAGTGATA
AATTGATCTGTTTCTCTTTTTTGAAC
>OTU809
ATGCCCTCACCAGGAGAGACATGTCAATGTCGCTCGTGGTGGATTTGAGGCGTATGGCGCGGGCTTCGGCGCGCGCCATT
CCCTTTAAACGCATGATCACGCTTCAGCACCGACAAGGCTCGCCCGGCGCAAGCTGGGAACCAACTTGGGATAACGTCCA
TCAGGTTTGGTATCTTGTCCGGCACCTGCTGAACTTTACTGGAGAACGCCCGGAGCGCAGCGACCCAGCAATGGGCCGCC
AGCGTCGAGCAACGTTCTTGCGGATCAAAGGAATGCGCCTGCGAGACCCTGGGGAGACCCGGGACTCGTCAGGTGCCGCT
CGGCTCCGAGCGTCGCCCCCCTGACG
>OTU810
CTCCACCTCGTCGCCGGCGTCGCGCCAGCTTGCCGCACCCTCTCGGGTGTGTGTGCTTTGGCGTGTCCGCCGTGCCGGAC
ACTGGGACTCTCGCTGCCGCTTCTGGCGTCGCGCGTGTCCCCAAGTTCGGGGCCGACACCCCCTCCCGCTGTACAGTGCT
TGCACCCAGCGACGCGGTCGAGTGGCTCACGCCGCCTCCCCTGCGTCGTCTGCTGCGTTGCTCGCCACTAAGGGAGCTGC
GTGTGCGGCCGCCCCTCGCAAGAGGGGCGCCCACCCCAACTTAGAAAGAAGATCTCAGATGAGACGAGGCCACCCGCTGA
ATTTAAGCATATCAATAAGCGGAGGA
>OTU811
TTAATCATCAATGCCAAAATTGGCGTCTATTTGGCCAAAGTTTGGAAAATAGTGCTAGTTTTGTGTGTTGGACTTTGAGA
CCATCGCTTTTACCAGTGAGGACTTTAAAATTATTCTATTCGTCGTTTTTTGATAGAGTCGTTTCCAAACACTTTATTGG
AGTCGCGGTTGGAAAAGCATGACCATTTTTCTTGAGTGTTAACTCTCTGAAATTTTAGTGCCGAGTAAATACCGAGGTCT
TCCAAGTTTGGTGAACGCTTTATCGCTCCTTTTTTCATTAAGGAAAAGCGTTCTGGATAGTAAAATCTACTTTACGAAGG
CCCTTTTTTACTTCGGGCCTTTAAG
>OTU812
ACTTACTCAATTCTAAAGTATAAGTATTTTTAAAATCTTTATATCCATTTAGAATTGGAATTTGGGCCTTGCTGAACTTT
TATCAAGGTATCTTTTGATTCTTTGGTTTTACAGCTGGCTTTAAACGAAACAGAGCAAAATCCGGAATAATTAAGCTAAT
TTTTTCCCAAGTAATATAAAGGCGTAATAGTTGACTTTCTTAGTCATCGTTCGCCGAACTTGATACTTGGCTGGAATTTG
AATCTCTGATTGCAGGAAAATATAATTGAAAATTAGAATGGCAAAGTAATGAAATATTTCGAGTGACTCATTATTTTTTA
TTATTTTTCCTTTCAATTTTCAGGA
>OTU813
CTATCTACTCCAACCTCTCACGAGGTCTTGGGACAATGAGAGTTCTAGCTGCAAGGCCAGATCTCTTGAAGTATAGTGAG
CTCTGCTAAGTACATATTCAACCTTTGTTTGTGTGCTGAAACCACAGTGCGAAAGCTGAAACATTGCTTTCCATAACTAA
GTGACGTGGGTAAACCCATTAAAACGTCTGCTTGTTATCATATTCAGACTGTGGATTCAAGTAAGTACATGAACGCGAAA
ACGAATTCGTGGAACAGCGCTAATAAGAGCGACAGAAGTTTCTTTAGTAGTGTGCAAGCACTCCTGCAGTAAACTTCAGG
ACCAGCAATGGTTCTCTTTTTTAAA
>OTU814
GAATCCTATCAACAACCTAGTTGTTGGAAATGAGCGTTCGTGCTTTTAGTGCGTCGCTTGAAATTTAGGTGCAACAGCAC
CGGCAAAAACGCTGCGCTGTTGGAACACTCTCTAATGCTTTGGCTTGAAAGAGTTCCTTGAGCAGGGTTTGTGTGTTGTC
TGTGACAAATAAACATGCTCGCATGTTAACCAGCCGTACCCTGGTGGGTATGCAAGAGAAGGTCGGGATTGTGTGGGTGG
GGGTGTAGGGTTTGATGGTGTGCTTACGCGATTATAATATTTGCTGTATCATTCATCGGTCTATCCGCCCGGCCCATACA
CAATCCCTGAGTACCGACTCCATAC
>OTU815
CTACCTCACCTCGACAGCGTTGTCTTTAAAAACAATGTGTGGTCGGATAATGAGCGTCTCGGTTGTTAACACGACCGAGT
TGCTTTAAAATGAGAGAGCTTTTCTCAGCCTCAATTTTTGTTAAAAAATATCATGTCCGGTGGAAGGCGGTTTTTCAACT
GTTTTAACTTGGTGTGACGTGGATAACCCTTCACCTTTAGTGTGAAACTTTTCCAATAACGTCTGCATCAATAGGTTGTC
AAATCTTTGCTCGCCCTGGTCGTTTTTTAATGTTTGAAGCTGCAGAAATTTATAAAGCAATGGGAGTTTGTGGTCTATCG
GATCAATCAAAACCCTTCTTTCAAG
>OTU816
TTAACCAATCAACACTTGTCAGGGGTAGGTGTAGATTTTGCGTTGAAAAAATACGTAGATCCTGCATCGAAACATTTTTG
ACATTGAGTTGGAGTATGGATTATACAGCACTCTTTATTGTAGTGATGTTGATCTGCAATACAttttttttGTCACAAAA
AATACCATTGAAACTAGAAGGCATGACCAATGAGCGGTAGCTCTCACGATTGCTGACAATAGTTGATATTTGGATGCAAA
TTTTTTTGGATGGACAAAATAATTTTTTTGTGAAAATGAAATGGCAGTTGTCATTCCAATAATAACATAACATAGGAAAG
GGGGAATTAATTTTCACCTTTCAAG
>OTU817
CTATCTAAACTCGACTGCGTTTTAAATTTTATTTAGAGCGTCGTGTCGGATATTGAGCGTCACAGTTTCCCTTCCGAAGG
CTGTGTTGCTTGAAAGATAGAGAGGCTCCTCTCACACTATCGGTCTTCACTTTATGGTTTTACTTCACTTCTCGTTTTAT
ATCTCCTCGGGGAAATTAAATGGGCTGGAGCAATCTAAGTGACGTGGTTAAGTTCGCCTCCGTGCGACTCCCCATCGTCA
GCTATCTTAGTGCGCATCAGTTTGTGTCGTGAGGCTTGTGTTGTGCTGGTGAGTTGGACACTCTTAAAACCCCCCTTTGG
ATTATTTCCAACAGGAAACAAAAAA
>OTU818
ACACCCTCATTCCCCTTGACGGGGGCATGGAATTGAGCATCTGAGTCGAGCGCGTATGGGTTGTAGAGACTAGTACAATA
GCGTGTCTATTTGCTATATATCTATTTTGCGTATCCCGCACCCGTGCGTGTGTTTAGTTGCTTGAAATGTAGCGTGTGCT
GAGCTTGTCACTGCTCAACGACTAGGCGTACCAGTTCTCTTTGGAGATCCACTTGCGCCGGTGAATGTCGCGTTTGAGCC
TCGTGTTGACTGCCAGCTGCGATATCCTTGTATGTATATTGTGTATATTTATATATACGTGTGTGCATATTTACGAGGAG
TCTAGCAGAATGCCAGACTACTTGA
>OTU819
CCAACTCTATCCCACTCCACGCGTCTTTGTGCGTGTTGGTGTGTCGGATAGGAAAATGGGTTTTCGTCTCGGGTGTCACC
ACTCGAGTTACCTGAAATTCAATCGACTCCGCCCTTTAATGAAAACCAAACCGCGGTGTAGAATTGCTAAAGTTCTACCA
GTCCAACTGACGTGGGTAAACCCAATCAAAAACGTCGGACCTGGATGGCTTCAAAACCGAGGTTTGTGTAGAAAGTGTGT
GCGAGTATAGACGCCGCGTCTTggaggaggaggaggaggaggagAAACTTTTTCTTCTTCTTCTTCTTCTTCAAGTGTCG
CTGCAAACCTaaaaaaaaaCACCAA
>OTU820
ACACAATTCAAACTCTCTTTCTCTCTCGGGAGAAAGTGAGCTTTGGTTCTGAGGCTCAGCTCTGTGCAAACGGAGTTGTG
CTTTGAAATGTTGAGAGGCTTTAAGGATCAAACAAGTTTAAGCAAGAAGAGTAATTCTTTTTCTTGTTCTTTTCTTTGAT
CAACCGCTGAAAGTAATTTTCAAAAGCAATGTGCCAATTTGACTCGTTGTTTTATTTGAGAGTTGCCGAGGTTCTTCAAT
CTATGGAAAGGACAAAGCTTTAGGGAATGAAACCTTGTGTTTGATTTTCTTCCTCAAATGGTCGCTGttttttttCCTTT
GTGGAAGAAAGAAAACCAAATCAAC
>OTU821
TTTCACCCTCACACCCCAAGTTATTTGCCTGTATGGGCGAGTTTCTTTGGGTCTGTGGATATGATTGTTTTCCCTTTGCT
GGGTCAATTGAAACGGAGTGATCGGAGTTTCCGTGCGTACCTGAGGTTACGAACGAGCAAACTAGGCTAAATCTTCAGAC
CGATAAAGACGTGGATAATGTGAGATTTATTTCTCCTTTTCATCGTCGCAAGGTTTCTGGAGACCTAGTGAGCTCGACTA
GTTTCATCCCAAACTCGGTGCGCATTTTAAGCGGATTCATACGGCCCAAACCTTAACATGCCAGGCGTTTAACCAATCTT
TTTTGGTTAGGCGAACACCTGAAC
>OTU822
AACAAACCCTCGACGGCGTGCTTTGTGAATAACGAAGCGTGCGCAGTCGGATTTCTGAGCCTTCTCAGTGACTTGAGTGG
CTTTAAATGCAGCGAGTTGTGAGGTGGGTGGCTGTTTGGGAGGTTCGCCTCTCATAGGCTGGCGTTTTAGCTGTTAGCCG
CTAACTGGTTTGAGTCGATGGCGACGTGGATAATTTCGCAAACTCTGTGAATCTTCCAAACGTTGTCCAGAGGCGGACCC
AGGGCTCTCAGACGGCGCTTGTTTCCGATAAGCAGTCGCGTTGATCTCTTGCAACGGCAAAGTTTGGCGGAGTCGCAAGG
CTCCAGTCAAACAACTTCTTTGAA
>OTU823
CCTGGCAACCATAAGAAATCGCAGCATTTGTGCCGCCTTTTCGGGCGATAACTTCACGGTTATCCCACAACTGGACGCTT
ATCTCGATTTTTCCCCCTGGGTCAGAACGAGTCGTCTTAAATTCATGGGACTGATCCTTGGAAAACAGATTTGCGGTGTT
ATCCATATGTGTGCGATCGGTGATGATACCGAGAAGGGTGATTTTGGTCATTTTCTGACGAAGAAATCCCTTTTCTTCCT
TTATCGATTTGCCGTGTTTAACATTAAGCCGCTCTTCTGCATGTTCCTAAGAATCGGGCTTCCCCCACCCCTAAATATGG
AGCTTTATGCTGCATCTTTTTGAA
>OTU824
CAATCAACCCCAGCGACTTGCTCTTTATTGGTGCGAGTGCAGCTGAATATTGAGTGTCTCACGAAAGTGTGTCACTTTAA
GCGGAGCGAGTCTCCTTTCTTCTAGCACTGGTGAACCTCGAAAGGGGTTTTTACATAGTCTCGGTTGAGTTTTGCTATGC
AAAACGGCGCCTGCTAGTGATGCGGATAATCACTCTTGTGTGTTCCATCATGACTAACAGGGGTTCGGAGTAGCGCCGCA
AACGGCTTTAGTGCCAGCTCTGCCTTGTGCGAAAATGCCAGAAGAATGTGTTAGACGGTTCGAGGGCGTCAACGCGAGTT
GCGTTTTCAAACAAATCTCTTTGA
>OTU825
TTAAACCCCTCATCTCGTTATTGTTGTCTTTCGGGCCAACTTTAGCGATATGGATTTGATCATCCCAGATACGTTTTGCG
CGTTTGGTCGATTTAAACATAGTTGTTCGGAGCATTGTGCTGTCTGAGGTTACCTTAGCCCAAGACTATATCGCTCGATA
AAGACGTGGATAATGTGGGATTTATTTCTCCCTTTTTTTCGTCAAAAGAGCAACTTTAGTCTAGCTACCGTTTCATACCA
AACTTGAATAGCACGTTTTCAATAACGAAACAATGTACACGACTCACTCTATTACATGCCAGGCGCGACTTTAGCCTTAA
AAACTACTGACGCGAACACCTGAA
>OTU826
CTACCTCACCTCGACAGCGTTTTCGTTTTATTACAAAAAACGTGTTAGTCGGACAATGAGTGTCTCAGCTCCTTTCGGAA
GCTGCGTCGCTTTAAAATGAGAGAGCTTATCAAGTATAACAAGAAAAAAATCATAATCAGGTGGAAGGCGGCTTTATACC
GTTTTAACTTGCTCGTGACGTGGATAATATTCACCTTTAGTGTGAACCTTCCAATACGTCGTTGGCAATAGGTACAGAGT
TTCAGCTCGCCCCTGGTGTTTTTCTTACGTTCGCTTGAATATTAAGTAATGGCACTGTTGGTAGTCAAATATCAAAACAG
TTTAAAAACGCCTTTTTCTACAG
>OTU827
TCTTCTCTCGACCTCCTCGTTCGCGCGAGGTTTTTCAAAGGTCGGACAATGGGCTTTTGTCTCGCCGTGTTTTACCGCAC
GGCGAGTCGCCTCAAGAACGACACAATCAAGGGCGACCTCTTTTTCAACCGAAAAGGGCCGACGTGGATAACTCACCGCA
AGGTGTATCCGATACGTCTTGTCTTTTTTCGTTAAGAACCCGTCTCTTGCGTGTTATTTCCCGCGACTCTTCTTCTCTTT
CTCTCTTGAAGGGAAGGAAGAAGAAGGCGCAACCATTAGAATACAGATCTCAAATGAAGCGAGAGGACCCGCTGAACTTA
AGCATATCAATAAGCGGAGGATT
>OTU828
ATGCGCTCACCTTTACTAATTGGTGGATTTGAGGCGTAGGACCACCCCCACCTGGTGTGGTGGTCCTTGCTTCTAAATGC
ATGATCTTGCCTTCCAATGGGGACAAGTCTCGCCTGGGGCAGAGAGAGAGCCTCTCTCTCTCTGCCTTGGGAACCAACTT
GGGATAACGTCCATCAAGTTTGGTTACTCTGTCAATCACACCATTGGACTCGAAGGTGGTGTGGCCTCTCCGTCTCAACG
GCGGCGTGGTGACCACCTTGCTGGATCAGATGAACGTGGGTCGGAACTGTCTGTTATAAAGGATGGTTCTTGGCCTGCTG
TGGCACCATACACAATCTTGACG
>OTU829
AAACAAACCCTCGACGGCGTGCTTTGTGAATAACGAAGCGTGCGCAGTCGGACTTTGAGCCTTCTCAGTAACGTGAGTGG
CTTTAAATGCAGCGAGTGGTAGGTTTGGTGGCTGTCTGGGAGGTTTTGCCCTCTCATAGGCTCGCGTCTGAGCTGCTAGC
CGCGAACTGGCAAGAGTCGCTGGTAACGTGGATAATTTCGCAAACTCTGTGAATCTTCCAGACGTTGTCAGGCAGACGGA
ACCAGGGCTTTCAGACGGCGCTTGTCCGAACGCAGTCGCGTGAAGCTTACTACGGACCGTTTGGCCAGAGTCGCTAGACT
TTGGGTCGAACAATTACCTTTGA
>OTU830
AACTTACTCAATCTCAAAGTATAAGCATTTTTATAATATTTGTACATAATTGGAATTGGAATTTGGGCTTTGCTGAATTT
TTCAAAAGAATCTTATGGTTTTTTAGTATTACAATACAGCTAGCTTTAAACTCAAACAGAGCAAAATCCGGAAGAATTAA
TCTAATCTTTTCCAAGTAATAAAGGCGTAATAGTTGACTTTTGTCATCTTTCGCTGAATTTATACTTGGCTGGAAATTTG
ATACTCTGATTGCAGGAAAAATAGTTGAAAATTTTAGAAGGGGAAGATTTTGAAATTCTTAGTAATAAatttttcatatt
ttttctttttattattttCAAGA
>OTU831
TTATAACCCTTCTTATTTTATCAATGTTTGTATTTTTATATACATCCATTGTAACAAAATAAGGATAATGAATATGTAAT
TTGTTATTCACTTTTCAGTTTTTAATACGGTTACATATTTGAAAATGAATTAGATTAAAGATATCAAAAGTAAAGATTTA
CAAGAATATTCTTTATTTTAATCTTTTAATTTCATCTAAATGAGAGTAAGAATAGAAATATTCTATTTCATTTATGATTG
AATTTAAAAGTGGATACTAAAATAAAGATTTAtttttctttttttAAAATATCTTATCTCTCTCTTTTGTTTGGTAAATT
TCAATACCATTCAATTTTTCTAA
>OTU832
TTATAAACCTTCTTATTTATTCAATGTTTGTATTTTTATATACATTCATTGTAACAAAATAAGGATAATGAATATGTAAT
TTGTTATTCACTTTTCAGTTTTTAATATGTTACATATTTGAAAATGAATTAGATTAAAGATATCAAAAGTAAAGATTTAC
AAAAATATTCTTTATTTTAATCTTTTAATTTCATCTAAATGAGAGTAAGAATAGAAATATTCTATTTCATTTATGATTGA
ATTTAAAAGTGGATACTAAAATAAAGATTTAtttttctttttttGAAATATCTTATCTCTCTCTTTTGTTTGGTTTAATT
GCAATACCTTTCAATTTTTCTAA
>OTU833
TACAAATTTTACTTATTTTGTGATTTTATAAATCATTGATAAGTGAAGAAGATGAGTGTATTATTGTTTGTGAAAACAGC
AACACTTGAAATAGAAACCATGTATTTTATCCAAATCTTACAATGATATTGTAGATATATATGGAAAAGGTATATGATAT
GGACACCCAGCATCCATATAGAGATTGGAAACGACCTATATGTTGAAGCAGGGAATGAAAGTATTATGTAAAATTTTTCG
TATGCAGTATATTGGGATATGTTGATAGAAATGTCATGAATGCAAGATGGACCATTTGATAGAACATTAAGTACTAATCA
AAAGGGACCAAAAAGCGTAAAA
>OTU834
CAATCAAACCCAGCGACTTGCTCTTTAATTAGGTGCGAGTGCAGCTGAATATTGAGTGTCTCACGAAAGTGTGTCACTTT
AAGCGGAGCGAGTCTCCTTTTCTCTAGCGCCTGATGAGAACTAACCTTCTCGTCTAGCCTTGGTCAAGTTTTGCCTATGC
AAACTGACGCCTGCTAGTGATGCGGATAATCACGCTTTTGTGTGTTCCAACATGACTTTCAGGGGTTAGTCGCGAGGCGA
ACGACTTTAGTGTCAGCTCGGCCAAGTGCGAAAACGCATGAGAACTGTGTTAGACGGACCGAGGGCCCGCAGCGATGCGC
GGAACTCAACCCAACCTTTTGA
>OTU835
TCACTCTTCCGGGCAACTGGTGTGTCACGGGCCGTTTGCGCAAGCGAGCGGCCGCGGTGTGCGCCGTGTCCGGACGTGTC
TTGCCTGCTTGCAGGCGTGTGTGCGCTGCCTGGCCGCAGCGTCAATCTCTGAGTGTCTGCTGTGAATATGTGTGATCGAG
CCGTGTGGCTGGGCGTTTGCGCCCGGCCGCCTGCTCCCTCTGCAACTCTACATGCAAGCCGCTTTGCAAGTGTCCACGGA
TGCGAGCACATCTGCAGGCAAAGGGCCATCTGGTTCGTCCGTCCGATCATGCGTGCATGACTGTGCACGGCCGGGCCAGA
CGGCCTTCGCCGGCAACCAAAC
>OTU836
TTTACTTTTCACTATTCCTTTGGGAATGTGGATTTGAGTGTTTCCGTTTTCTTGTGAAATGGATCGCTCCAAAGATAATG
GTTTCTTCTGAACCGTGAAAGTGCCAACTGTTTCGAGGGATTCTTCCCAACAATCACATGCATTAAGTGTTATCAAGTTG
ACTGCAAAGTCGGCCGTTTTCGCTTGATACAATCAGTGGTTATTGGAAAGGATTCTGCTAATTGATTCGGTAGGAAACTG
CACAAACTTGAAGGACTCTTGTACCGGAACAATGTAAAAAGATGTAAAACTCTCTAACGATTGACCTTAGTTATTTGATT
GAACTTTTCAATCATTAATTT
>OTU837
TTCACCTTCACACCCTTATATGTGTTTTTAACATGTGTAAGCGGCGTGGATTTGGCCTATCCCTTTGGGGTGGACTGAAA
CTTAGTGATCGGAGTTATCTGTGCATTCAAAGGTTACAAACCAAGAAACGCGCCAATAATAGGAAACCGATAAAGACGTG
GATAATGTGGGATTCATTTCTCCTTTTCATCGTTGAAGGGAATTCTATTAATGGTTCGATCAAGTACTGATTTGTTTCAT
TCCAAACTTTGAAGGCGAGTAATTTATTACTAGCAGATTCCATACGGCTCGTACCTAAACATGCCAGGCGTGATTCTTTA
TTGAATTGCGAACACCTGAAC
>OTU838
AACACCCTTTCCCCAAGTTTTGGAGGAAGACTTGTCGGCTGTGCGTGTAGAGTAGCCCATATGCACTTGTGCATGGTGCT
GCTTGCGCATGCACTCTGATTAAACGCAGTAGGTCCGGATCAGGCTGGTGGCCTGGGACATTGTGTGCTAGAGACGCGTC
GCCCTCGTGGCTGACCGGTCTTCTCACAGTGCGTCCCGGGCTATTCAAGCCGGTTTGATCGGAGGGCTTCTCGGCgtgtg
tgtatgtgtgtgggtgtggtgatgtgCGGTGGGAAGCGTCTCGTACGCCCAACACGGTCTCGTCGTCTCTACCTTTTCAC
ATACACCGCTCAACCCCCACT
>OTU839
AATTACTCAATACCAAAATATAAGTTATTTTTACATTTTGGAAATTGGAATTTGGGCTTTGCTGAATTTTTAAAAGAAAT
CTTTTGATTTCTTTGCTTTGACCGCTGGCCTTAAATGAAACAGAGCAAACTCCGGAAAAAATTAAACCAAttttttttCC
CAAGCAATAAAGGCGTAATAGTTGACTTTTTAGTCATCTTTCGCCGAATTTATACTTGGCTGGAAACTTTGAACCTCTGA
TTGCAGGAAAAATAATTGAAAGTTAGGAAGATGAAAAATGTTGAAACTTAGTGAAATAAATCTCTGattttaattttttt
tctttctttctattttCAAGA
>OTU840
TCGCCCTTCCGGGCAACTGGTGTGTCACGGGACGTTCGCGCAAGCGAGCGGCCGCGGTGTGCGCCGTGTCCGGACGTGTC
TTGCCTGTTTGCAGTCGCGTGTGCGCTGCCTGGCCGCAGCATCAATATCTGAGTGTCTGCTGTGAATATGTGTGATCGGG
CCGTGTGGCTGGGCGTTTGCGCCCGGCCGCCTGCTCCCTTTGAAACTCTGCATGCAAGCCGCTTTGCAAGCGTCCACGGA
TGCGAGCACATCTGCTGGCAAAGGGCCATCTGGCTCGTTCGTCCGATCATGCATGCATGACTGAGCACGGCCGGGCAGGC
GGCCTTCGCCGGCAACCAAAC
>OTU841
TCATCACCTCACACCAGTCAATGTGAATTGATATAGGCTTGTGGATCTGGTTGTTTTCTCCAAAGTGTGAATCAACTGAA
AATCAGTGATCGGAGTTTTCCGTGCGCATTCAAGGTTATGGACCGAGAACAGTCGCCAGAACGCATAGCAAAACCGATAA
AGACGTGGATAATGTGGGAATTATTTTCTCCTTTGACCGTCGGGCAAGGTATTTGCAGTTTTGGAAGCACCAAAGAAGGA
CCATTTCACACCAAACTTGAACTACGCTAATGTTCAAACATGAACGGAATTCATACGGCCCAAACATGCCAGGCAGTTTT
TTGTAAACTGAACACCTGAAC
>OTU842
GAACCCTATCAACAATCTAGTTGTTGTTGGAAGTGAGCGTTCGTGTGTGTCTATACGCGTCGCTTGAAATGTAGGCGCAA
CAGCACTATCAAGACACTGCGCTGTTGGACACTCTCTAATGCTTTTTTGGCTTGAAAGAGTCCTTGGGCAGGGTTATGTG
TTGTCCGTGACAAATAAACATGCTTGCATGTTAAACAGTCATGTGTTAAGCGGTTGGCAATAGTCGACTTGCGAGGCGCA
TGCAAGAGAAGGATTTAGGGCGACGCAAGTTGTTTTATTCTCTGCTACTATGTGGTGGGAATAGGAGGGCTGGTGCCGCT
TTTATAGATACCGACTCCAAT
>OTU843
CTATCTTATCTCGACAGCGTTCTTAGGAACGCGTAGTCGGAGAATGAGTTGTCACACATTCCCCCTGCAGGGCGTGTGTG
TCACTTGAAGGATAGTAAGAGCCATATCTTGACTCGACATCAACTTTTAACCTCGCAGGATCAAAGCGACGTAGATAACT
TCACCTCTTTTGTGTGAACCATCTTGCGTCTTATGCTTGAACCTTTGCTTGGGGATGTTTTGTAGTCTTTGGCGAAACCT
CAGTTAGAGCTTTTATGCTTCTATCACTGAACCTTACAAAAACAGATCTCAAATGAAGTGAGAGGACCCGCTGAATTTAA
GCATATCAATAAGCGGAGGA
>OTU844
CTATCTTCTCCAAACTATCAATTGATAGAATGGGATAATGAGAGTTTTTGCGTGATCGCAAGATCTCTTGAAGTAGAGTG
AGCTCTGCTGAGTACGTATTCAACTTATTGTTTATGTGCTGAAACCACAGTGCGAAAGCGCAAGCTTTCCATAACTTAGT
GACGTGGGTAAACCCATTAAACGTCTGCTAGTTATCTCTTAAAGACTGGGGATTCAAGTAAGTACATAGACGCCAAATAC
CGAATATGGAACAGCGCTATAAAGAGCGACTGAAGTCTCCTCGATTCACTTCATCTGTGTGATCGGGCTGTATTCGACTT
CTAAAATTTTTAAACCCAAA
>OTU845
CCTCACTCTAACTGACAACTGTGTTGTTGGTTTGGGAGAATGAGCTGTCACTCTTAATTaaaaaaaaTTTTAAGGGTGTC
GCTTGAAATTCTATGACGAAAAGTACCGCGACAACAGCGAGCTGTTGGGAGGGAAAACCGCTCAAACGTAGAGTTTGACA
AAACTTCCCGGTACCATTTCGACGTGGGTAAACCTTAAAAAAACGTTGACTTGGTAATTAACTAGCAGTTTCGTCGTTGT
CCAATGGGAAACTCGACCAGAGAGTCTACTTGTTTGCTTTACAGCTGTGCAAGCAGCCAAGCAGGCAAGGCACGATTCTC
AATTGAACAAAATCAAACAA
>OTU846
CTACCTCACCTCGACAGCGTTTTGCAAAAGACGTGTTTGGTCGGAAAATGAGTGTCTCAGTCCTAGTTTACTCTAGGGTT
GTGTCGCTTTAAAATGAGAGAGCTTATCAAGTATAAGGAAACAGAAAAATCACTACAGGTGGAAGGCGGCTTTTTACCGT
TTTAACTTGTGTGTGACGTGGATAATATTCACCTTTAGTGTGAACCTTTCCAATACGTTGTGCACAATAGGTATCAAGAT
TCGCTCGCCCCTGTGTTTTTTGTGGACTTGCTTGAATTATTAAGTACTGGCGCTTGTGGAAGTCAAATTCCAATCAAGTT
TTAATGCCATCTTTCAAGA
>OTU847
CAATCAAACTCAGCGACCTGCTCTTTATTGGTGCGGGATGCAGCTGAACATTGAGTGTCTCACGAAAGTGTGTCACTTTA
AGCGGAGCGAGTCTCCTTTTTTCTAGCACTTGCAAAAGCTCTCGGGCTCTTGCATAGCCTAGGATGAGTTTTGCCCTGCA
AACTTGTGCCTGCTAGTGATGCGGATAATCACATTTGTGTGTTCCATCATGACTGGTAGGAGCGAGCTTCTAAGCAAACG
GCTTTAGTGTCCGGCTCTTTCTTGTGCGAACCTGCAAGAAGAATGTGAATGACAGACCGGGGGCCAGCAGCAATGCTCGG
CCTTCAAATACCTCTTTGA
>OTU848
CTACAAAACCTCGGCGGCGTGCTTTGTTCGCAAAGCAGGCGCAGTCGGAATGTGAGCCTTCTCGTGCAAACGAGTGGCTT
CAAATGTAGCGAGTTGCCGGTGAACACAGGTTTGAGTGGATTTCCATTCATAGCCTTGCGAACGACAGAGCACCATTCCA
AACTGGTACTAGTCGCTAGTGACGTGGATAATTTCACTTCTCGTGAATCTTCCAAAACGTGACTAGATGGCGAATCCGGG
GTGTGAAGTCACCGCTTGTGCGATAAGCCGTGTTTGCTACGCGACGGAACGTTTGCGCATTGGCCCTCAAAAGTCAGTGC
GCGAACAACCAAACTTTGA
>OTU849
ACTTACTCAATACCAAAATATAAATTCATTTTTGAATGTTATTTCGGAATTGGAATTTGGGCTTTGCTGAATTTCTCAGA
GAATCTAATTCTTTGCTTTTTGCAGCTGGCTTTAAACATAAACAGAGCAGAATCCGGAAAATGAAAATTTTTTCCAAGCA
AAAAGCGTAATAGTTGACTTATGGTCATCTTTCGCTGATAAAAACTTGGCTGGAATTTGAACTCTTGCAGGAAAATTAAT
TGAAAGCTAGGAGAAATTTGGTTAAGGAAATAGATTTTAGACTTTATTAATTAAGGCCCGACTTTTATATCCCTTCCCTT
TTATTTACTATTTTCAAGA
>OTU850
ATGCTCTCACCCCTCTGCCTTGACCGGCAAAAGGGTGGATTTGAGGCGTAGGGCCTTGCGGTCCTTGCTTCTAAATGCAT
GATCTTGCTCCAATGGACAGGTCTTGCCCGTCTGGCCGATCGATCGTAGGATGCCCGTGATACCGCCTGAACGACTTTAG
GGTGGTGGAAGGGGCGTCAATACGTCGTCGGTCATTGGGAACCAACTTGGGATAACGTCCATCAAGTTTGGTTACTTTGT
CAATCGTTGGACTCCGGAGACCCGCAAGGGTCTTGCAGATCAATTGAACGTGGGTCAGACTCCCTGGAAGGGGAGCCTTG
GCTTACAACCACTCTGACG
>OTU851
CAATCAAACCCAGCGACTTGCTCTTTATTGGTGCGAGTGCAGCTGAATATTGAGTGTCTCACGAAAGTGTGTCACTTTAA
GCGGAGCGAGTCTCCTTTCCTCTAGCACTGGTGAATGAATTTTCACCTAGTCTTGGTTGAGTTTTGCATTAGCGAAACGG
CGCCTGCTAGTGATGCGGATAATCACTCTTGTGTGTTCCATCATGACTAATAGGGGTCGCAGTAGCGAAGCAAACGGCTT
GAGTGCCAGCTCTTTCTTGTACGAAAATGCCAGAAGAATGTGTTTAGACGGTGCGAGGGTTGAGCATTCACGTGCCCAAC
TTTCAAACAACCTCTTTGA
>OTU852
CTACCATCATCTCGACTGCGTTGTTAGAGTTGGTTTATTAAACTTACTTTAGCAACGTAGACGGAAAATGAGTTTTTTGT
CTCCTGGCTATTCGATTAGCTAGGTGTCACTTGAAACGTAATGAGTTCCTGAGAGTTAAAACGCATTTTTATTCTTTCGG
TGACGTGGATAAGTTCACTTTTGAGCAATCAAAGGTGTATCCACATACGTCTGCTGAATTGAATATATAATAACTTTTAA
CCCTAATTATAGGAACGTGCTGAGACTCTCTGTTCTATTCTTTTTGAATCGAGTAGAGTCAGTACCAGAAGTACAAGCTA
TTTTGCTTGTCTTTCTCGA
>OTU853
CTACCTCATCTCGCCTGCGTTGCAATCAATTGCAACCGCTTTGCGCGGAGAATGAGCGTCACGGCCTTTGTCTGCCGTGT
CGCTTTAAGGTTAGTGAGACTCTAATTTGGAACCTAACGCGTTGACTAATCAATGCGAGGTGACGTGGATAAGTTTGATC
CTTTTTAACCGAAGGAGATAACCACCCCTTCGTCGCCACGCTTAGGTCTGACGTGTCCAAGTCAGGGTTGAACTTGGGAT
TAGTTGTTCCTTTAAACGAACAACAAAAACCTTTCAGAAATAGATCTCAGATGAAGTGAGAATACCCGCCGAATTTAAGC
ATATCAATAAGCGGAGGA
>OTU854
ATTTCTCTTAGTGAAATTTATTTTGCTAAGGATTTGGGTCATCTTTTTGTGAATAACGAAAAGTAACCTTAAGGAAATTG
TTGGTCCTATGTTTAGCGCTAGCTTTCTTTTGATGGGTAGTGAATGAAACATTAGCAGCCACAAAAATTCATTGAATGAA
ACAAGTCTGACTTGTTTTCTTTTGGAATTCTGTGATTGTTGATGGGAAGTTTGCTATCAACATAAAGTTGACTGAAGACT
AGTGCTAGTAGGGTCACTAACCTTTTCAAAGTTGCTAAGGAACTTTTGTTAGCGGTTTGCGAAAACCACTAAGGAAAGTG
ACTAACAGCTTGAACTTG
>OTU855
AATTCTCTCATCTTTCATTGGAGGTGTTTTGATTCAATTAATTTTGAGTTGATTTGCTTTTTGTGCAAAGATGGATTTGG
GTTGTTTGTTGTGAACTTTCAACGGTTCTTGACAATAACCTTAAACCCAATGTTTTGATGGCGATTGTTTGAAAGAATGA
TCCCGTTGGAGTGTTTGAAGATGGTTAGCAATAACCGGACACTCTCTCCAAATGCGGTTGATTGTTTCATCGAACGATCA
ATTTTGTCAAAGCTCAACCAATTTTTGAAAAGAAACAGTTCGTTTGCAGGACCTTCCTTTTTTTGGAGGGGGATGTGATC
GACtttttttttttGAAC
>OTU856
GTATTTCAACCTCACAAATCCCTAGGATTAATCCCCTAAGGCCGCGTGGATTTGGTCCCTATTCCCGCATGAGAAAATCA
TCCGGGATGGACTTAAAATTAATGCCCGGAGATTGCGCGCTGATGAGGTTCCCCTCTAAACAGTACCCGCTTTTTGATAA
CCGACGTGGAATTAATGGTTTCATTACCTTCTTTCATCCGGGaaaaaaaaGCACGGGAAAAACTGAAGGGTTCATTCCAA
ACTCTGATGCGAGGATTTTGATATCCAGCGCTTTTATACGGCCCATACCTTGACATGCCAGGCGGGGATTTCTTTTGGAA
ATTCTCGGACACCTGAAC
>OTU857
CACCACTCAAGCTATGCTTGGTATTGGGCGTCGTCCTTAGTTGGGCGCGCCTTAAAGACCTCGGCGAGGCCACTCCGGCT
TTAGGCGTAGTAGAATTTATAGACGTGTGCTCTTCCGATCTATAAATTCTACTACGCCTAAAGCCGGAGTGGCCTCGCCG
AGGTCTTTAAGGCGCGCCCAACTAAGGACGACGCCCAATACCAAGCATAGCTTGAGTGGTGTAATGACGCTCGAACAGGC
ATGCCCCTCGGAATACCAAGGGGCGCAATGTGCGTTCAAAGATTCGATGATTCACTGAATTCTGCAATTCACATTACTTA
TCGCCCTTTGCTGCGTTC
>OTU858
CTCATGGGTAACCACACTTCGGGATGAAATGTAAATACCTCGTAATAGAAGTCGATTCTACGTCAGACATTATTCATGTC
AATCGTTTAAAGTCCTTCAACAATTATGTGGTTTTAATGGATCGAAGCAAAAAATTCTTAAAGAAAAAACCCTGTTGAGG
CATCTTGGCATTGTCAAGTACCTTAAAATGCAATAGTACAGCGAGAACAACCACTATGAAGTAATATGTGACCTGAAAGG
GTGACTAGTATTTCTTCTCAGTTGGATTTGAACACGTTGTTGTTGTTTGAAAGCGTGGTGGTTCTGCTTCGCAAGTTCGA
GTAACGCCGAACAAAAA
>OTU859
CTACCTCAACTCGACAGCGTTTTGAAAAAGACGTGCTGGTCGGAAAATGAGTGTCTCGGAAGTTTTTAATTAAACTTTTG
TGTCGCTTTAAAAGGAGAGAGCTTATCAAGTTATAAGGAAAACAGAAAAATCACTGCAGGTGGAAGGCGGCTTCTTATCG
CTTTAACTTGCTTGTGACGTGGATAATATTCACCTTTAGTGTGAACACTCCAATACGTCGCATGGCAATAGATCTGAAGT
TTCAGCTCGCCCCTGTGTTTTCTTGTTCTCCCTACTTGAACATTAAGTACTGGCACTTTTGGTGGTCAAACATCTAAAAA
GCAGCCTTATCTCAAGA
>OTU860
CTACCTCACCTCGACAGCGTTTTGAAAAAGACGTGTTCGGTCGGAAAATGAGTGTCTCAGTCCCTTTTATTAGGGGTTGT
GTCGCTTTAAAATGAGAGAACTTATCGAGTATAAGGAAACAAGAAAATCACTACAGGTGGAAGGCGGCTTCTTACTGCTT
TAACTTGTGTGTGACGTGGATAATATTCACCTTTAGTGTGAACCATTCCAATACGTTGTGCGCAATAGGTAATTAGTCTC
GCTCGCCCCTGTGTTTTTTGTGGACTTGCTTGAATTATTAAGTACTGGCGCTTGTGATAGTCAAATATCAATCAAGTTTT
AATGCCTTCTTTCAAGA
>OTU861
CAACATCTTCTCGACCTCGTTGTCGGAGAGTGGCTTTCTCTTTTGGAAATGAAAGAGTCTGCTCAAACATGGATGAACCT
TCTCTGGGACGACGTTACAACTGCTTCTCTTTCTTGTTCTCTTTCGAAGCAAAGCACACGCGTTACAACGAAGCTAAACA
TGGTCAAGTACTTAATGGTTGGTTTCTAGTGTGTTGCACATTGCTTCTTCTTGGAACGCGGAGGAAGAAGTTAGGTTTAT
AACCGGTTGGACGATTCCTGGAACATACAAGAAGGTGTGAGAGAGGATCCCCCCCTCCAAAAAGGGGTGGGTAGCCCACT
CAACTCTAAAACATCTG
>OTU862
CATACAAAACTCACCCTCCGTGGTGGCTGTGAGGTGTCCGACGCGCCGTCGTGGTGCGTGGGTCCCTTGAAAGTACGAGA
CGCGCGGGAAGGCTATAACGCGGCCGACCATGTGCTTGACACACGCGACCTTGTCTCAGCACCCAACCTCAAACGTTGGT
GAGCCATATTGAGAGCCTCTTGTGCAGTTTATGCGCGCGGAGGATCTTGTATTACTCACGCCAGTGTTTCACGAGTGTTT
TTGGCGTGTTGGGCGGGACACGGGCTACTATTGTCCGAGTGTGGAGCATGGTGAGGCAGGAGCGGCACCCGAGGGGCGTC
AGTCTGTGGAAACCCCA
>OTU863
TTTACTTATCAATCCTCTTTTGAGGAGTGGATTTGAGTGTTTCCGCTTTCTTTGAAAATGGATCGCTCCAAAGACAATGG
TTTCTTCAGACCGTTAAAGTGCCAACTGTTTCGAGGGATTCGTTCCAACAATCACGTTTACTTTAAGTGTTATCAAGTTG
ACTGCAAAGTCGGCCGTTTTCGCTTGCTAGTATGACTGATTATTAGAATGGATTCTGCTAATTGATTCAGTCGATCACTT
TACAAACTTGAAGGACTCTTGAACCGGAACAATGTAAAAAGATGTAAAACTCTCTAACGATTGACCTTAGTTATGTGATT
GAAAAATCACTAATTT
>OTU864
CTACCTCACCTCGACAGCGTTGGTAAAACAATGTGTTAGTCGGACAATGAGCGTCTCGGTTTTTAAACGAACCGAGTTGC
TTTAAAATGAGAGAGCTTTTCTTAGCCTCAATTATGTTAAAAAATATTATGTCTGGTGGAAGGCGGTTTCTCAACTGTTT
TAACTTGATGTGACGTGGATAACCCTTCACCTTTAGTGTGGAACTTTTCCAATAACGTCTGCATCAATAGGTTGTTGAAC
TGCTCGCCCTGGTCGTTTTTTAATGTTGATGCGAAGAATATATAAAGCATTGGGAGTTTGTGATCTATCGGATCAATCAA
AACCCTTCTTTCAAGA
>OTU865
CAATCAAACTCAGCGACCTGCTCTTTATTGGTGCGGGCTGCAGCTGAATATTGAGTGTCTCACGCAAGTGTGTCACTTTA
AGCGGAGCGAGTCTCCTGTTTTCTAGCACTTGTTAGGCTTTCGGGCTTAGCATAGCCTAGGTTGAGTTTTGCGCTGCGAA
CTTATACCTACTAGTGATGCGGATAATCACATTAGTGTGTTCCATCATGACTGGTAGGAGCGAGCTCTGGTACAAACGAC
TTTAGTGTCAGCTCTGCCTTGTGCGAAAATGCATGAGAACTGTGTAGACAGATCGGAGGCCGGCAGCAATGCCTAGCGCC
TTCAAAACCTCTTTGA
>OTU866
CAAACTCAACTCTTCAGCGTGCTTGCATGCAGAAGGAAAATGAGAGTCTTAGCTACTAGCTAAGTCTCTTTAAATATGTT
GAGCTTTAGATCTCCTAGTACTTCAACTTCGGTTGATAGCCTCATTGGCTCTTTCTCTACTAGTGACGTGGATAATATCA
CCTTCGCGGTGTCTTGAAACGTCTTATCTGGCAGAAAAAGGCTTGCCTCTGTGTGTGAACCACTAGATAGATCTCTAGCG
TTCGAATTGAACTGTCTCTTTCGAGACTCCTCGAATTAGATCTCAGATGAAGCGAGACAACCCCCTGAATTTAAGCATAT
CAATAAGCGGAGGATT
>OTU867
CAATCAAACTCAGCGACCTGCTCTTTATTGGTGCGGGATGCGGCTGAACATTGAGTGTCTCACGAAAGTGTGTCACTTTA
AGCGGAGCGAGTCTCCTTTTTTCTAGCACTTGCAAAGCTTCGGCTCTGCATAGCCTAGGATGAGTTTTGCCCTGCAAACT
CGTGCCTGCTAGTGATGCGGATAATCACATTAGTGTGTTCCATCATGACTGGTAGGAGCGAGATCGCTAAGCGAACGGCT
TTAGTGTCCAGCTCTTTCTTGTGCGAACCTGCAAGAAGAATGTGAAAGACAGACCGGGGGCCAGCAGCAATGCTCGGCCT
TCAACAACCTCTTTGA
>OTU868
CAATCAAACCCAGCGACTTGCTCTTTTACTGGTGCGAGTGCAGCTGAATATTGAGCGTCTCACGAAAGTGAGTCGCTTTA
AGCGGAGCGAGTCTCCTTCTCTCTAGCGCCCGATAAGAACTAACGTTCTTGTCTAGCCCTGGTTAAGTTTTGCTTTTGCA
AACAGCACCTGCTAGTGATGCGGATAATCACCTTGTGTGTTCCATCATGACTTTCAGGGAATGTGAGCTTAGCGAACGAC
TTTAGTGTCAGCTTTGCCTTGTGCGAAAACGAAAGCGAGATGTGTCAGACGGACCGAGGACCCGCAGCGATGCGCGGAAC
TCAACAAACTCTTTGA
>OTU869
GAACCCTATCAACAATCTAGTTGTTGTTGGAAATGAGCGTTCGTGTGTCTACACGTCGCTTGAAATATGGGCGCAACAGC
ACTATCAAGACACTGCGCTGTTGGACACTCTCTAATGCTTTATAGCTTGAAAGAGTCCTTTGAGCAGGGTCTATGTGTTT
GACTGTGACAAATAGACGTGCTTGCATGCTAAACAGCCATGTGTGAGCGTTGACGTTAGTCAATGCGCAGCGCATGCAAG
AGGAGGCTTTAAGGCGTCGCCTTGATATGATGTCCCCCTATCGAAAGATAGGAGCGTATATATGTAGGGGTGAATGCCTT
GATGACCGACTCCAAT
>OTU870
TTATAACCCTTCTTATTTTTTCAATGTTTGTATTTTTATATACATCCATTGTAACAAAATAAGGATAATGAATATGTAAT
TGTTATTCACTTTTCAGTTTTTAATACGGTTACATATTTGAAAATGAATTAGATTAAAGATATCAAAGATTTACAAAAGT
ATTCTTTATTTTAATCTTTTAATTTCATCTAAATGAGAGTAAGAATAGAAATATTCTATTTCATTTATGATTGAACTTAA
AAGTGGATACTAAAATAAAGATTTAtttttctttttttGAAATATCTTATCTCTCTCTTTTGTTTGGTAAATTTCAATAC
CATTCAATTTTTCTAA
>OTU871
CTACAAACCCTCGACGGCGTGCTTTGTTCGCAAAGCAGGCGCAGTTGGAATATGAGCCTTCTCGTGCAAACGAGTGGCTT
TAAATGTAGCGAGTTGCCTGTGAACACAGGTTTGAGTGGATTTCCATTCATAGCCTTGCGTACGACAGAGTGCCATTTCA
ACTGGGACTAGTCGCTAGTGACGTGGATAATTTCACTTCATGTGAATCTTCCAAACGTGACTAGATGGCGAAACCGGGGC
GTTCAGTTAGCGCTTGTGCGATAAGCCGTGTTTGCTACGCGACGGATCGTTTGCGCATTGGCCCTCAAAAGTCAGTGTGC
GAACAACACCTTTGA
>OTU872
ACGTCCTTCATACCCCCATTTTTTCCTCGGAGAATTTTGGTTGGTATGGATCTGGGCCATTCTCATCGTCATGATGGGGC
GGCCTGAAATGGATCATCGGTGATGCCTGTCTTCGCACCTCCTAGAAAATTAAAAAGACGTGATAATTGAGCTAGTCTCA
TTGAACGTCGAGCCGATTTTCCTGGGGATCAGTTGCGCAAACGGAAAAGTGGAAAAATTTTCACGGTCAGAAATGCCCGA
GATTTTGCTCCTCTTTTTTTGAGCACTCAACGGTTCAACCGTCGCCAGGCTCGTCACGCCGAAATCttttttttCGGCCG
CGAGTATACCTGAAC
>OTU873
CTACAAACCCTCGACGGCGTGCTTTGCATTCATGCGAGGCACACGCAGTCGGACAATGAGTCAGTTCGCTTTCACAGCGA
GTGACTTCAAATGCAGTGAGCTGCTTTTGGATCGAATGTTTTGGGCCTAAACAACCCATAGCCTTGTACTTTCCTCAATG
GCACTATCTGGTGCTTGACGCTAGTGACGTGGATAATTTCACATTCTCTGTGAATCTTCCAAACGTGACTAGAGGTTGAA
ACCAGAGCTGTTGACAGGTCCTTGTGTGACAGCATTCGGTGCACTGCGGCGCCCGTTGCTCGCTCTTTGACGAGTGCGAC
AACAATCACTTTTGA
>OTU874
CAATCAAACTCAGCGACCTGCTCTTTATTGGTGCGGGATGCAGCTGAACATTGAGTGTCTCACGAAAGTGTGTCACTTTA
AGCGGAGCGAGTCTCCTTTTTTTCTAGCACTTGCAAAGCTTCGGCTCTGCATAGCCTAGGATGAGTTTTGCCCTGCAAAC
TCGTGCCTGCTAGTGATGCGGATAATCACATTTGTGTGTTCCATCATGACTGGTAGGAGCGAACTTCAAGGCGAACGGCT
TTAGTGTCCGGCTCTTTCTTGTGCGAACCTGCAAGAAGAATGTGAAAGACAGATCGGGGGCCAGCAGCAATGCTCGGCCT
TCAACACCTCTTTGA
>OTU875
CTATCTACTCCAACCTCTCACGAGGTCTTGGGACAATGAGAGTTCTTGCTGCAAGGCAAGATCTCTTGAAGTATAGTGAG
CTCTGCTAAGTACATATTCAACCTTTGTTTGTGTGCTGAAACCACAGTGCGAAAGCTGAAACATTGCTTTCCATAACTAA
GTGACGTGGGTAAACCCATTAAAACGTCTGCTTGTTATCATATTCAGACTGTGGATTCAAGTAAGTACATAGACGCGAAA
ACGAATTCGTGGAACAGCGCTAACAAGAGCGACAGAAGTTTCTAGTGTGATCACTCGAGTAAACTTCAGAGCCAGCAATG
GTTCTCTCTTTTAAA
>OTU876
ACCGTTTCGTCCCCTCACTTCGTGATTTTACGCGTCAAGCGTAATGGTCGCGCTTAAGTGGATTTGGCTCTTTCCGTGGC
CCGTTAAAGGTCGTGGTGGGCTTAAATATATTGATTGGAGCAATTGGCTTCGAGGTTTTATCGTAAACCTGGATTTCGGA
AATTGGCTTCGATTTAAGATAAATTGTTAGTGGTTAGTTCAGAAATGGACGATGCCTTTTCGTTTATTGGACAGTCGTTG
CTCCCGGAGTTTTGGTTTGCTTTATTCATCGCCGTATATTGCATACAACTCAATTATGCCAGGCAGCGTACGTTAAGTAT
GTTGATTACCTGAAC
>OTU877
TTTTCTTACCTCGCCAGCGTGCGCACATGTATGTGCGCGCTCTGGTCGGAAAGTGAGCGTCCCGCATCGCGAGAGCGGGT
CGCTTGAAAGAAAACCGAAGGAGCCTGCATCGAATGCTCTTTTTGCGTCAACGCGAACGTGGATAGTCTCACTTGTGTGC
AACTCTGTTGTGCCCGGTGTATCCAATCGCTCGCGGCAGAAAGCCAGCTGTGTTGTGGCCCTCCTCTGTCCAATTTCCAT
TGTGCAAAAGAGAAACACTTTTCTTTTGCCTCGAAATCAGATCTCAAATGAAGCGAGATTACCCGCTGAATTTAGGCATA
TCAATAAGCGGAGGA
>OTU878
ATGCTCTCACCCCCCATTACCCTTGCGGGTAATAGAGGGTGGATATGAGGCGTAGGACCTTGCGGTCCTTGCTTCTAAAT
GCATGATCTTGCTCCAATGGACAGGTCTTGCCTACATGACTCTCGCTTCGTAAGATCGGGAGACTGCCTGAACGTCTTTA
GGGTGGTCCTCCGGTTGACAGGTCGCGGGCTTCATGGGGGAACCAACTTGGGATAACGTCCATCAAGTTTGGTTACCTTG
TCAATCATTGGACTTTGGAGGCCTGCAAAGGTCTTGCGGATCAATTGAACGTGGGTCAGGCTTGCAAAAGTCTTGACTTG
CAACCACTTTGACG
>OTU879
TCTTCTCTCGACCCATGTGTGCGTGCATATTAGTATGCGCCGCGCAAGGTGTCGGACAATGGGTCTTTTTTTGTTTCGTC
GTTTTCCAATGCGACGAATCACCCTAAGAACACACAACAACGGGTCTTTCTTGATGAGAGAGGACCGACGTGGATAATTC
ACCGCAAGGTGTATCCAATACGTCTCGTTCACTCCACTCGAAAGCTTTTAAAACCCTTCGTGTTTTTTCAAAATTATTCT
TTTTCCGAAAAGAAATATTTTTTTCTCAGAAATACAGATCTCAAATGAAGCGAGAGGACCCGCTGAACTTAAGCATATCA
ATAAGCGGAGGATT
>OTU880
CAATCAAACCCAGCGACTTGCTTTATTGCGAGTGCAGCTGAAAATTGAGTGTCTCACGAAAGTGTGTCACTTTAAGCGGA
GCGAGTCTCCTTTTCTCTAGCGCCCGGCAAGAGTTCATGCTCTCGCCTAGCCTGAGTCTAAGTTTTGCTTATGCAAACTA
AGCCTGCTAGTGATGCGGATAATCACGCTTTTGTGTGTTCCAACATGACTTTCAGGAGTAGTGAGCTGAGCGAACGACTT
TAGTGTCAGCTGGATTCGGTGCGAATACGCAAGAGATCTGTGCCAGACGGACTGAGGGCCCGCAGCGATGCGCGGAACTC
AATCACCTCTTTGA
>OTU881
CTACAAACCCTCGACGGCGTGCTTTGCTTCTGCAAGACACGCGCAGTCGGAAAATGAGTCAGTTCGCTTTCACAGCGAGT
GACTTCAAATGAAATGAGCTGCTTTGGATCGAGTGCTTTGGGCCTAAACAGTCCATAGCCTTGCGCTTTCCTCAATAGCA
CTATCTGGTGCTTGACGCTAGTGACGTGGATAATTTCACATTCTCTGTGAACCTTCCAAACGTGACTAGATTGTTGAAAC
CAGAGCTGTTGACAGGTGCTTGTGTGACAGCATTCGATTCATCACGGCGCTAGTTGCTCGCTCTTTTACGAGTGCGACAA
CAACTCATTCTTGA
>OTU882
TTTCACCTCACTCAACCTTGGTTGTTGAGTTGGATCTGAGTCGGTTTCCGTCACCGGGAATGACTTGAAAGATAGAAAGT
CTGACCCTTGTGCAATAGATGTTAAGAGCACAAAGAACATAGGTGAGCCGTCTTAGTTTGCCCTACGGCAATTTCTTACG
GGTTATACTAGTCTTTGGGTTCCAATCGTTCCTACTGTTCTGCAGTTTGGGAAGTTGCCATAGGTTTTTAGGCTTCTGAT
AACTTAGTTTAATATTGGGAAAAATAAGGGGAGAAAGGGTTGGCCGCTTGCCGGTGGTTAATCTTTCCTTTCCTTTTTCT
TTTATATTACGAAC
>OTU883
CTACCTCACCTCGACAGCGTGTTTAAACAACACGTGTTAGTTCGGAAAATGAGCGTCTCAGTTGTTTTTTCGACTGTGTC
GCTTTAAAATGAGAGAGCTTTGCTTATCTCATAAAGaaaaaaaaCTCATGTCAAGTGGAAGGCGGTTTGTTTACTGTTTT
AACTTGGTGTGACGTGGATAACCCTTCACCTTTAGTGTGAAACTTTTCCAATACGTCTGCATCAATAGGTTTTCCAACAT
GCTCGCCCTTGGCTTTTTTTCCGTATGTAGTAAGCGCTTCAAGCAATGGGAGCTACGTGGTGGTTAAACATCAGCGAAGA
CCCTTTTTCAAGA
>OTU884
CAATCAAACTCAGCGACCTGCTCTTTATTGGTGCGGGCGCAGCTGAATATTGAGTGTCTCACGAAAGTGTGTCACTTTAA
GCGGAGCGAGTCTCCTTTTTTCTAGCACTTGTAAAGCCTCGGCTTTGCATAGCCTAGGATGAGTTTTGCACTGCAAACTC
GTGCCTGCTAGTGATGCGGATAATCACATCTGTGTGTTCCATCATGACTGGTAGGAGCGGGATTCAGAGCAAACGGCTTT
AGTGTCCGACTCTTCCTTGTGCGAAAATGCATGAGAAATGTGAAAGACAGACCGGGGGCCGGCAGTAATGTCTGGCTTCC
AACACCTCTTTGA
>OTU885
CAATCAAACTCAGCGACCTGCTCTTTATTGGTGCGGGATGCAGCTGAACATTGAGTGTCTCACGAAAGTGTGTCACTTTA
AGCGGAGCGAGTCTCCTTTTTTCTAGCACTTGCTGAGCTTCGGCTCTGCATAGCCTAGGATGAGTTTTGCTTTGCAAACT
CGTGCCTGCTAGTGATGCGGATAATCACATCTGTGTGTTCCATCATGACTGGTAGGAGCGAGCTTCTGGCAAACGGCTTT
AGTGTCCGGCTCTTTCTTGTGCGAACCTGCAAGAAGAATGTGAAAGACAGATCGGGGGCCAGCAGCAATGCTCGGCCTTC
AATACCTCTTTGA
>OTU886
TCACCTCTCAATCCCCATCTCACCCGCAAGGGTGTGGAGAAAGGAATTGGACTTTGAGCGTTCTGTCTTTTTCGCAAAGG
CAGTTGTCTCCAAAAGGATCGCCTTTGGTTTCCAACGAAAAGTTGGAGTGAAACGAGGTCTATTCTGTCGCAAAGACGTG
ATGAGCATGATCTCCTTGTGAGGTTTGTGTTAGCGTCGACATAAAAGCTTCAGATGTAAGATGGCTTCAAATCCCTCTGT
GGCGTTGTGCATCTCCTTGTGAGGTCACCCTGTTGGTGTGTTGGCATGGTCGCGATGCGAACGTGTTGACCGCTTCAACT
TGTAACCCCTGAA
>OTU887
ACACCCTCACGCCTCGCAAGGGGCGTGGTCTTGAGCGTCGTGCGGCGGGGCCTGTTTGGTGGTTGTGTGGGGATGGTATG
AGCAGTCGCTCTCGCCAGACCCGCATCTCTATCCGACCACCCCACCACCGCACCCGCTTGAAATGTAGCGCGTGCTGTGC
TTTGCCACACCTGCACTGGCGTATTGGTTCTCTCCGGAGATTCACATCTACGCACCAACAGTGTCTGGTATCTTGGCATA
CAGCGGCGTCCCCTGGTTGTGTGTGTGTCTCGCGACACCGTGCTTCCAATTACGTGTGGGCGGGTGCGCACTTGTGCAAA
CCTCCCTCCAATC
>OTU888
GAATTCTCAGAATCCCTACCCGGATCTTTCTTGGGGCTTGCGCATCAGGAAAGATTGGGGACGGAGGTAGCAACCGGCAC
TTATGTACGTCCTCGCGGATGGTTGGGTGCCGGTCTGCTACTTCCCGTCGTGTGGGATGTGGATTGTGGAGGATGCACTG
CTTGCCCCAACTGGGGGGGCAACCTTTCTTTGCTTTGCTTTGCTTCTCTGAAATGGATCGCCGTGATGGCTGCGGTCATG
GAACCCGTCGTCGGTATGATAACACCCATCTTACCTGCGTCTGATCTGTGCCAGCCGCGTCTAACCCGTGAAGACGGGAC
GAATTCTCTCACG
>OTU889
CAttttttaattcttttaatgctttcttttgtgttctgggttcttctttttATCAAGAGGGGCCAAGTTCTTGAGAGAAG
GCGTTGAGAGAAAAGTGGTTTCTTGACTCGTTGATGAGTTGACTAACTTAAATGTATGAACGGCAGCTTTCTATTTTTCT
TGGGAACAAGACTCTTGAAGCATATCGAAAACAATATTTGTTGCTTAACTTTACTGTTGAACGTATATATATATTGTTTT
TTTATATGTCTTTTTAGGGTTCTTTTCTCAAGTTCTTGAAGGCATTATTCGTTATATATTCTTTGGAAATATaaaaaaaa
aaCATCACAACAA
>OTU890
CTACAAACCCTCGACGGCGTGCTTTGCTTCTGCAAGGCACACGCAGTCGGAAAATGAGTCAATTCGCTTCACAGTGAGTG
ACTTCAAATGAAATGAGCTGCTTTTGAATCAAATGCTTTGGGCCTAAACAGTCCATAGCCTTGCGCTTTCCTCAATAGCA
CTATCTGGTGCTTGTCGCTAGTGACGTGGATAATTTCACACTCTTGTGAACCTTCCAAACGTGACTAGATTGTTGAAACC
AGAGCTGTTGATAGGTGCTCGTGTGACGGCATTCGATTCATTACGGCGATCGTTGCTCGCTCTTTTACGAGTGCGACAAC
AACTCAATCTTGA
>OTU891
CAATCAAACTCAGCGACCTGCTCTTTATTGGTGCGGGATGCAGCTGAACATTGAGTGTCTCACGAAAGTGTGTCACTTTA
AGCGGAGCGAGTCTCCTTTTTTCTAGCACTTGTAAAGCTTCGGCTTTGCATAGCCTAGGATGAGTTTTGCCCTGCAAACT
TGTGCCTGCTAGTGATGCGGATAATCACATCTGTGTGTTCCATCATGACTGGTAGGAGCGAGCTGCGAGCAAACGGCTTT
AGTGTCCGGCTCTTTCTTGTGCGAACCTGCAAGAAGAATGTGAATGACAGACCGGGGGCCAGCAGCAATGCTCGGCCTTC
AATACCTCTTTGA
>OTU892
ATGCTCTCATGCACGCGACCCTTTCGAGGGATGCGAGTGTGGATTTGAGACGTAGGAACGTTGGTCGTCGGTGCCAGAGC
AATCTGACCCGCCATATCACGTCCTTGTCTTTAAAGGCATGGTCTTGCGCTTCGCCAGCGGACAGGTCTCGCGCCCGGTT
GGAGAGAGGTAACTTTCTCCTCCCTGGGCGAGCCAACTTGGGATAACGTCCATCAAGTTTGGTTACTTGTCTTTGAGCCT
GGATGAACGAGAAGGGGTGACTCTTCGCAGACCAAAGGAACGAGCCTGTAGGAGAATGTACTTTCTCTTGTCAGGTTCTC
TTTCTATTTGACG
>OTU893
TCACCCCCAGCTCGACTGCTGCTTTGTTAGAAATAACAAAGCTTCTTTAGTCGGAGAATGAGTTTGTCTTGTCTGAAAAG
ATAAGTCACTTTAAATGCTGTTGAGTTGCGATTTATCTAAATACGCTTTTACTGCCTACTTCAGTGTAGTATGTATTTAT
TATATACTAATTGCTGTTTGTAATGTGGATAAACTTTATTTACATTATAGACAATAGTAGTTAGACAATAATAAGTAAAG
AAAGTAACAAATGTATTTACAATAACAAATCACAATTTCTCAAACGTGGAAATTAAAACAAATCTACTTTTCGAAAGAAA
AGTATTTTCTTGA
>OTU894
CatttttaattctttaaactctttctttttgtgttctgggtttcttctttttATTAAGAGGGGCCAAGTTCTTGGAAGAA
GGCGTTGAGAGAAAAGTGGTTTCTTGACTCTTGATGAGTTGACTAACTTAAATGTATGAACGGCAGCTTTCTTTTTTTCT
TGGGAACAAGACTCTTGAAGCATATCGAGAACAATATTTGTTGCTTAACTTTACTGTTGAACGTATATATATTGtttttt
tttATGTTTAGGGTTCTCTCTCAAGTTCTTAAAAAGCATTATTCGTTATATTTATTTTTCCAAAAGAAACATATATATAA
AACATCACAACAA
>OTU895
CTCCATTCTCTTCTTCTTTCTTTTTATTCTTTTACTTGAATAATAAGGAAGAAGGAATTAATGATATCGTATTTGTAAAA
AATACTTTATTCAAAGACGTATGTATTATCTCATACTGACGACTTTTACTCTTTCTCTCTCTTTTTTAGAGAGAAGGAGG
AAAGACACACATTTTTGATGTGGAAAAATATATACTAGATGATGGATTGCTTTTTGAAAGTCCTCCAATCaaaaaaaaaT
AGTAACCTACTCTTTTTTTTTAGAAAGGAAGTCGAAAAGAAAAGTGATATTAAAAGTCATTTGGTGTTATTCACAACAAA
AAACAAAAAGAA
>OTU896
CTCCATTCTCTTCTTCTTTCTTTTTATTCTTTTACTAGAGTAATAAGGAGGAAGGAATTAATGATATCGTATTTGTGAAA
AATACTTTATTCAAAGACGTATGTATATTATCTCATACTGACGACTTTACTCTTTCTCTCTCTTTTAGAGAGAAGGAGGA
AAGTCACACATTTTTGATGTGGAAAAAATATATACTAGATGATGGATTACTTTTTGAAAGTCCTCCAATCaaaaaaaaaT
AGTAACCTACTCTTTTTTTTTAGAAAGGAAGTCGAAAAGAAGGTGATATTAAAAGTCGTTTGGTGTTATTCGCAACAAAA
AACAAAAAGAAA
>OTU897
TTAACTCTCATTGCCCTCGTTTGCTCGCAAGAGTAGACAAGGGTCCAATGGACTTGAGTCGTCTTGACACATACGCACAC
CACTAACCTtgtgtttgtgtttgtgtgtgtgtgAGTCAAGTGACTTTTAATTGATTGTAGCCTCCTTTGACACGTTTTTT
CTTGATCAACGCATGGACTCCAAGGCATGATGAATGTGAAGAAAGCTTTATTGCTTTTGAAACTCCTTCGTTGCTGACAC
CAAGTCTGGGCAGAGAGCTTGAATACATGGACGTGGCCTTGATCAGGTGAACCCCCCAAATCTACGGTGGAGGAGCTTGC
TCCTCTTCCAAG
>OTU898
CTATCTAAACTCGACTGCGTTTTGTTCACACAAGGCGTTCTGTCGGATATTGAGTGTCACAGTTTCCTTTCCGAAGACTG
TGTTACTTGAAAGATAGAGAGGCTCATCTCACACTATCGGTCTTCACTCTATGGTTCTACTTCGTTTCTCTTCCTTAACT
GGGAGGGGACTGGAGCAATCTAAGTGACGTGGTTAAGCTCGCCTTCGTGCGACTCCCCATCGTCAATTATCTTAGTGCGC
ATCAGTTTTGGCGCCGAAGAGCTTGTGTTGATTGGTGAGTTTTTGATACTCTTAAAACCCCCTTTGGATTATTTCCAACA
GGAAACAAAAAA
>OTU899
AGCTGTTTCTATCACCATACATTTTTTTGTAAGGTGCTTTAGGATGTGAGCCATCTCTTGCTACGAAATATTTTCATATT
TTCGCACTTTGAGCGGCTTGAAATTTCTGGTTTGGCTAGGACTTTTGGGGGACCAAAATAACTAATCCAATTTTAGCGCG
ATAAGAAAAACGCCCAGCTCGGGTAGCTTTCAGACCGCTTTTATTGAACCAGTTGACCCGGTGAAACCCAAGTCAATCTA
GTCTTCTCACATAATATAACGTGGATTTTCGGAAGAAAAGAAAGTTGACTGTTTAATCACCAGCTTTTTCTTTGCCCGGA
TATCCCTTACA
>OTU900
TCTACCCTCGACCCCGCGTTCGCATTGTTTTATGTGTGAACGTGTCCGGGCCGGACACTGAGCGTCTTCACCTTTTCAAA
GGTGGCGTCGCTTCAAAGAAATGCGATTTCGACAAGAAAAGCGCTTCATTGGCACTTTTTGGCTCGACGTGGATAGCTCA
CCTTCTCAAGGTGTATCCAATACGTCTTTGCCAGCTTTCACGTGTCATAGCTTTCTATTGCATGTCGCACCCATGTGCGC
GTGATTGTTTTCACGCTGCACAACAACCGAAAATAGATCTCAAATGAAGTGAGAGGACCCGCTGAATTTAAGCATATCAA
TAAGCGGAGGA
>OTU901
CATTTTTAATTCTTTAAACTCTTTCTTTTGTGTTCTGGGTTCTTCTTTTTATTAAGAGAGGGTCTAGTTCTTAGGAGAAG
GCGTTGAGAGAAAAGTGGTTTCTTGACTCGTTATAACGAGGCAACTAACTTAAATGTATGAACGGCAGCTTTCttttttt
ttCTTGGGAACAAGATTCTTGAAGCATATCGAGAACAATATTTGTTGCTTAACTTTACTGTTGAACGTATATATTGTTTT
ATATGTCTTGGGCGTTTTCTCTCAAGTTCTTAAAAAGCATTATTCGTTATAttttttttCCaaaagaaaaaaatatataa
aaaCATCATAA
>OTU902
ATGCTCTCAACGCACCATTCCGTGACGCTCCTCTCCTTCGGGAGCGAGGCTGACCGGACTGGCTGCGTTGGATGTGAGAC
GTAGGACTGCCTCTCGGGGCGTGGCCTTGTCTTGAAATGCATGGTCTTGTGTGCTCGTTGAAGCAAGCCTTGGCCTGGTG
CGCTTGTCGCACTGGGAGCCAACTTGGGATAACGTCCATCAAGTTTGGCTGCTTGTCTCCTCGACGATGCTGGCATGCGT
TCGCGTATGCCGGGACCAAATGAACACTCAAGTGGGAGGCTCCCTTGCGGGGCCATCCATCTTGGGTCACATCTCGCATG
TGTTCTTGACG
>OTU903
CACCCTCACAAAAATTCCGTGTTTCTTTTTATCAAGAAGCTCAGGGTCGCTGTGGATCTGGTCTGTACTCCCGTACTCTT
TTGTCCGGGATTGGACTGAAATGCACTTGTCCGGAGCCTGCGTGCTGACGGGGTTTCCCTCACTCAGTACCGTACTTTTT
CCGAACCGACGTAGAATTAATGGTTCTCGTAACCTTTTTCATCGTCCGCAAGGGATTGTACGGGAAACCCGAGGGTCACA
TTCCAAACTCGGAAGCAATTTATACGCAGGTATACGGCCCGTACCTGAACATGCCAGGCGGACAGAGGTAACTCTGTCTG
TACACCTGAAC
>OTU904
CAACCACACCTCGACGGCGTTCTAACGAACGTGCAGTCGGATATTGAGTGTCAGCATTCTTTGTTAATACTGAGTGCTGT
CCCTTCAAATGGAGTCGGATCGCAACCGGTACGCATCTATACGGGTTTGCACCGAGTTCTTAAACGTGCGCCTCTAGAGT
ACTAGCTCTGAGTCGGCAAACGTGGATAATGTGTGAGGCACTCTTCGCGGAGTGTTTTACCAACTTCTCATGTTATACCG
CACTCTACTTGCTGGGAAGAGGCCGAACTCTGCGTGTTTGAACCTGCGTCTGGCTGTAGCATCTCGACGAACAACCCAAC
CATAATTCATA
>OTU905
CTATCTACTCTAAACTATCACTAGTTTAGGATACTGAGAGTTTTTGTGCATACAAAATCTCTTGAAGTCCAGTGAGCTCT
GCTTAGTACATTTTCGCCAAAGTTTATGTGCTGAAACCACAGTGCGAAAGCGTGTTATGCGCTTTCCATAACTAAGTGAC
GTGGGTAAACCCATTAAACGTCTGCTTGTTATCTTATAGACTGTGGATTCAAGTAAGTATATAGACGCAAACCGCGAAGT
TTAACGGAACAGCATTATAAAGAGCGACAGAAGACTCGAGCGCTGCAATCCAGCGCTGCTGTAGTTCTTCAGATTCATTT
CTACTTTGAA
>OTU906
GAAATCACCCAACTCGCTTGTCGTCGAGCCGGAGAGTTTTCTCGGGATCGGGGACGGGCGGATCTGGACCGGTTGGTAAA
GGGAGGGGGTGGTTCGTCCTCCCCTCTGCAGTCCCAATGGTCTGAAATCCATGCGTGGAGCGTCGAACTCGGCACGTCAT
CGAGGTCCGCCGCATCAAGTGCAACAGAGTCGCCAGAGTCTGGCGTTGAATTCGCTTGGAGCGGTGGGACTCCCTCGGGG
ATGTGCGCCCAAAACGGGTTTGCGTTTTCCCCACACTCCCCACTGGCCGTGGGGTTCTAAGGAGATGGCCACGCGGTCTC
TCCGTCCAAC
>OTU907
GTATTTCTATTTACTTATATACCTTTACTTCGGTAAAGAACATAGGTAAATAATTTGAGGTTTCCGATAGTTTTCGGTAC
CTTTAAAGCTATGATTCCAGTCGTATGTTCACGGTAGGGTTTTACCCTATTGATGTATATATTTGACAAGGTTTGTATTC
GAAAAGCCTAACGGTTTACTTATACTCGTTCTTGTTGAGGAAAACATTCGAACATTTAATTTAGAGGTTAAACTTTAAAG
AAGATTGGGAGATTTTAGAAATTTCTTCGGAAGTTTCGCATAAGACATCGTCTAAGGTTATCTTTTATTAGGTAACTTTT
GATGTCTGAA
>OTU908
GTATTTCTATTTACTTATATACCTTTATTTCGGTAAAGAACATAGGTAAATAATTTGAGGTTTCCAATAGTTTTTGGTAC
CTTTAAAGCTATGATTCCAGTCGTATGTTCACTGTAAGGTTTACCTTACTGATGTATATATTTGACGAGGTTTGTATTCG
AAAAGCCTAACGGTTTACTTATACTCTTACTTGTTAAAGAAAACATTCGAACATTAATTTTAGAGGTTAAACTTTAAAAG
AAGATTGGGAGATTTTAGAAATTTCTTAGGGAGTTTCGCATAAGACATCGTCTAAGGTTATCTTTTATTAGGTAGCTTTT
GATGTCTGAA
>OTU909
AATCCCTCACAAACCTATTTTGAGTTTTTTTAATTTAATTTAACGAGCTCAATATTGGAATGTGGATCTGGTCGTTTTTC
CCTTTAGTACAAAGGGTCGACTGAAATCGAGTGATCGGAGCATTGTACGACAAGGTCTTCTTGCCATATTAATAGAAACT
CTTCCGATATAGACGTGGATAATGTGGGAATTAACTTTCTCCCTTTCATCGTTGAAGGAAGGCTTGTTTCGCTGGCTCAA
AGGCATTTTTCAACTTGTCGATTTTTAACGCAATGTATACGGCCTAAACTTTAACATGCCAGGCAGTCTTTATCGATTGA
ACACCTGAAT
>OTU910
CAAAAACAAGACTCACAAATCCACATCACACACGCGTGTGGTGAGTTTTTGTGGAACTGGTTTTCGTCTTTGCAGCGCAG
CGCTTCACTTGTGTGTGCCGCACGCAGCAAAGTCAGCCGAAATCGAGGCTCTCGCGACCGTGACACACACCAAGTCGGTG
TGGTTCTTCGGGACGATCCCATTGTTGCAGGTGCGCACTCCGCACTTTTTCGCACGCAATGCGGCACTCGACCCGGCACA
CTGGCGTCACGACGCGACCACTGAAAGAGCAAACGAAAGGCAGCCGAGTGGTGGCCCGCCGCGCGCCGCCACTCTGCTGA
CGAAACAAAC
>OTU911
CTATCTCTATACGCTCTGCGTGTAGGAAAATGAGCGTCttttttttttCTCCCCCCTGGTGTTTTTCTCTTGTTGCTGCT
CGCCAACAACAAGAAAACTCTCCAAAGGAAAAAACCCAAAAAGTCGCTTGAAATTCAGTGAGTTTCCGCCCTTTAACCAA
CCGCGGTTGTAGATTCTTGACTGCATCTACCTGTCCAACTTGACGTGGGTAAACCCATTTAAAAAAACGTCGGCTTGCGA
TGGCAATAAACCGAGGATCTGCTTTGTTTTAGGGATGTGCAACGTAGGTCAGACCAAGAATTTCCTTCTTGTCGTCCTGA
CATTTCCAAC
>OTU912
CAAACATCATCCCATATGTATATATGTGCGATGGAATATGAATAGTACAACACGGCTTTTATAGGAAAGAAGCACATGTG
TTGCTATTTAAAATGTATGGAAACTTTGCAAAAAATTATATGAAGATTTGTGCGATATTGAACAATATATGCATTCTCTT
ATTATTTCTTTTTTGCGCTATGTTAGTAAGAACTGCAAAGTTCTCTCTCATAGAACAATAAAAGAAAAAGAGAAATGAAA
ATATTGGACAAATGAAACACAAATTCTTTTATAATGTTGCAAACAAAACAGTTTCATCGATAAAAAATATGGAAGACATA
TTACAAACTC
>OTU913
CTCCATTCTCTTCTTCTTTCTTTTATTCTTTTACGGGAATAATAAGGAGGAAGGAATCAATGATATCGTATTTGTAAAAA
TACTTTATTCAAAGACGTATGTATTATCTCATACTGATGACTTTGCTCTTTCTCTCTCTTTTTTTAGAGAGAAGGAGGAA
AGACACACATTTTTGATGTGGAAAAAATATATACTAGATGATGGATTACTTTTTAAAAGTCCTCCAATCaaaaaaaaaTA
GTAACCTACTCTTTTTTTTAGAAAGGAAGTCAATAAGAAAGTGATATTTAAAAGTCATTTGGTGTTATTCGCAACAAAAA
ACAAAAAGAA
>OTU914
ACCTTGACGTACCTCACACCCCACCTTGGTGTTTTAGCTTCGGCGAAATAATCCTCATAGGTGCTGGGAGTGGATTTGGG
CCTAGTCTTCTTCCTTTGTGGAGAAGAGGCCTTAAATGTAATGTCGACCGCATTCTTCACTTTGGCTGGGTTTGCTTGAG
GCACATCAAGACGTGATTAATACCTTCATTGGTTTTTCCTAACGTCGATAACTGAGCCTCGTGAACTGTCCCAATTGATT
GTAGCGCAATCGCTCATACCACAATACATTGCCAGGCAGTGAAGACAGAACCTCTATTTGGAGATTCTGAATTGACTGAA
TACCTGAAC
>OTU915
AATTCTCAACTTCAATAGTTTGTAATGAACTTGTTGAAGCTTGGACATGGAGGCTTGCTGGCATCTCAGATGTTTTCGGC
TCCTCTTAAAAGCATTAGTGGATCCCGTTTGTTGGGCTACTTTGGTGTGATAATTATCTACACTTTGGTTAGTTCAATAG
CATTCTAATGGTTATAGCGTTTATGTAGACTTGTTTCTACATTGGGTTGCTTGCATTTAGGTGCTCGACCTGAGGTTTTG
CATCAGAACTTGGTGCTTTACCTAGCTTATTAGAGTGTAGGGCTTTATCTGCTTTCAAACCGTCTGTGTATGCGGACAAT
TTATTGACT
>OTU916
CAACATCATCTCAACCGCTTGGTTGGAGAGTGGCTTTCTCTTTTTTTATTTTCTTTGCTTCTTGTAAGTAGGAATACGAA
AAAAGAGTCTGCTCAAGGATGGAAGAGCTCTTTTCTCCTCTCACTCAAACCGAAAGGAAAAACATCCATTATGTGGTGCT
CTAACGAAACTAAACATGGTCAAGTACTTTATGATTGGTTTCTAGTCACATTTCTGGACTTTCTATTTCATAACGAGTGT
GGAAGAGAAGCTATAGGAGCGTACGAGTCTGTCGTTTTACCTTTTCAAAAAGTAAAGACGTTACAAACTCAAACTTCAAA
ccccccccG
>OTU917
GTATATCTATTTACTCATATACCTTAACTTCGGTTGAGAACTTGGGTAAATAATTTGAGGTTTCCAATAGTTTTTGGTAC
CTTTAAAACTATGATTCCAGTCATATATTCGATTTAAGGTTTACCTTATTGGTGTATATATTTGACTAGGTTTGTATTCG
AAAAGCCTTATGGTTTACTTATACTCGTCTTGGTCAAAGAAAATACCTGAATGTTTATTTAGAGTGTTAAGCTTTAAAGA
AGATTGGGAGATTTAAGAAATTTCTTAGGAAGTTTCGACCTAAGATATCATTGAGTCTATCTTTTATTAGTGCGACTCTG
ATGTCTGAA
>OTU918
GTAATTCTATTTACAATTTTGTTTTTATTAACAAAGTTTGTAAGTAATTTGAGGTTTCCAATAATATTATTGGTACTTTT
AAAACTATGATTCCAGTCATATGTTCATTGTAAGGTTTACCTTACTTTTGTATATATTTGATGAGGTTTGTATTCGAAAA
GCCTAACGGTTTAACTTATACTCTTCCTTGTTAGAGAAAACATTAGAACGTTTATTTTAAAGGTTAAACTTTAAAAGAAG
ATTGGAAGATCTTAGAAATTTCTTTATTGGAATTTCGCATAAGACATCGTCTAAGGTTTTCTTTTATTAGGTTACTTTTG
ATGTCTGAA
>OTU919
TAACCACACCTCGACGGCGTTTTCATTAGCGCGCAGTCGGATATTGAGTGTCAGCACTTGTTCTTAACGAGTGTTGACCC
TTCAAATGGAGTCGGATCGCAACCGGTACGCATCTATACGGGTTTGCACCGAGTTCTTAAACGTGCGCCTCTAGAGTACT
AGCTCTGAGTCGGCAAACGTGGATAATGTGTGAGGCACTCTTCGCGGAGTGTTTTACCAACTTCTCATGTTATACCGCAC
TCTACTTGCTGGGAAGAGGCCGAACTCTGCGTGTTTGAACCTGCGTCCAGTTGTAGTATCTACGAACAACCCAACTTCAT
AATTCATA
>OTU920
CAAAAACAAGACTCACAAACACACAACACACTGTGCTGTGCGTTTGTGGAACTGGTTTTCGTCTTTGTAGCACTCTTTCT
ACTAGTAAGTAGTAAGTAGTGCACGCAAAGTCAGCCGAAATCGAGGCTCTCGCGACGAGACACACCAAGTGGTGCGTTTT
CGGGCGATCCCATTGTTGCAGGTGCGCACTCCGCACTTTTCGCATGCAATGCGGCATTCTCCCGGCTAAACATGAAACGC
ACTGCGTCACGACGCGGCCGAGCAAACGAAAGGCAGCTACTCTGCACGTATGTTAAAAAGTACGTGGAGAGCAACTGACA
AAACAAAC
>OTU921
CAACATCATCTCAACCGCATGGTTGGAGAGTGGCTTTCTCTTTTTTCTTTCTTTGCTTCTTGTAAGTAGGAATAAAAAAA
GAGTCTGCTCAAGGATGGAAGAGCTCTTTTCTCCTCTCAACTCCAAAACTGAAAGGAAAAATATCCAATTTGTGGTGCTC
TAACGAAACTAAACATGGTCAAGTACTTTATGATTGGTTTCTAGTCACATTTCTGGACTTTCTATTTCAAAAAACGAGTT
AAGAAGAGAAGCTATAGGAGCGTACGAGTCTGTCGTTTTACTTTTTCAAAAAGTAAGACGTTACAAACTCAAACTTCAAA
CCCCCCCG
>OTU922
CTACCCCTTCTCCACGGCGTCCTTTTCTTTCTTTGTAAAGGGGCGGCTTTCCGTGGGATAGTGAGCCGTCTCGCCTTTTT
TCTAGGCGAGTCGCTTCAAGGACCGAACGACCTCACGCCTTTTCCTCTACACCGCTTTCGGGTAGACAACCTTTTGTTAA
CTTCAGAAGCTCTTCTGTTTCTGGACACTTAAGGTGTCGCTTGATCCAAAAGCACACGGTTTGGAAGCGCGGACGTCGTC
AACAACCAAAAGAAAACGAACGCCCATTGGGCGTTCACCCTCTTTGATCATAGATCTCAGCTGAAGCGAGAATACCCGCT
GAATTTAA
>OTU923
GAACCCTATCAACAATCTAGTTGTTGTTGGAAGTGAGCGTTCGTGTGTGTGTCTACACTTACACGTCGCTTGAAATGTAG
GCGCAACAGCACTATCAAGACACTGCGCTGTTGGACACTCTCTAATGCTTTTTTAGCTTGAAAGAGTCCTTTGAGCAGGG
TTATGTGTTGTCTGTGACAAATAAGCATGCTTGCATGCTAAACAGCCATGTGTGTAAGCGCCGGTTGACACTAGTTGACA
AGCGCAGCAACACATGCAAGAGAAGGATTTTACGGCGACGCAAGTTGTTTAACACCAATTGGCTACCGCTTTATTAACCG
ACTCCAAT
>OTU924
ATTGTTTCGAACGACAACttttttttGTAACGAAGAGAGTTGGCGGATCGGTATTGAGGGTCTTGCCATTCACCGTGGCT
CCCTCGAAATGCATTAGCGCATCCATTTGATAGGCAAGACGGACGAAAGCTCGATTTTCGCTCTCTCTTCCCTGCCGGGT
TTTGATAATATCAGGACTTCGGAGAGGTTGAGATGGGTAAGAGCTGGACGCAACGGCTTGCTGTTTGGCGCGCTTCTGAA
ACCCGCCCATGTCGAAGCTCTAGGGCTTCGGAAGGGATTTACAATAATTCATCGGCCTCAGATTGGTAGGACTACCCGCT
GAACTTAA
>OTU925
CATCCCACCCTCGGCGGCGTTGCCAAACTCTTCGGGGTTTGGCTGCGTGCAGCCGGTGAATGAGCGTCACTGCGGTGGCC
GTGTCGCTTCAAGTTCAGAGCGCCTGCTACACCACGGCTCATATCGACCCGCACTGCTGGGACGAAACAATGGGTAACAC
GCCACTTGTTCGTCATTCAAACTAGCGATGCGGGCCGGAGCCAATTGGAACGTACCGTGCGCGAATTTTTGGAACCAGGG
GTCACGTTCTGTGCCCCGCTCTCGGAAATAGATCTCAGATGAAGCGAGAAAACCCGCCGGACTTAAGCATATCAATAAGC
GGAGGATT
>OTU926
CAATCAAACTCAGCGACCTGCTCTTTATTGGTGCGGGATGCAGCTGAACATTGAGTGTCTCACGAAAGTGTGTCACTTTA
AGCGGAGCGAGTCTCCTTTTTTCTAGCACTTGCAAAGCTTCGGCTCTGCATAGCCTAGGATGAGTTTTGCCCTGAACTCG
TGCCTGCTAGTGATGCGGATAATCACATTTGTGTGTTCCATCATGACTGGTAGGAGCGAGCTAAGCAAACGGCTTTAGTG
TCCGGCTCTTTCTTGTGCGAACCTGCAAGAAGAATGTGAAGACAGATCGGGGGCCAGCAGCGATGCTCGGCCTTCAAAAC
CTCTTTGA
>OTU927
CTAACAAACATCGACTGCTTGTTTATTTATAAACAAGTGAGTTGGAAAATGAGTGTTCTCGCTGACTATCAAAGGCGCGT
CACTTTAAATAAAGCGAGTTCCTTTTGACAGACTGAATTAAACAAAGGAGATTATATCCCGTGTTCAGTTTGATTGTCGC
GATTGGCGATGTGGATAATTTCACTTAATCGGTGAACTTCCAAACATGGTCGATTGTAAACAATTAATAGGCTTGGGATG
ACAAGTGGTTACCATAACCGTTTGAGCTCTTTTTGTGTCAAGTTCTTTAATTGTTGAAAGAGAACAGAAAGGGAAATAAA
AATCTTGA
>OTU928
CTCCATTCTCTTCTTCTTTCTTTTTATTCTCATCGGATAATAAGGAAGAAGGAATCAATGATATCGTATTTGTAAAAAAT
ACTTTATTCAAAGACGTATGTATTATCTCATACTGACGACTTTACTCTTTCTCttttttttAGAGAGAAGGAGGAAAGTC
ACACATTTTTGATGTGGAAAAAATATATACTAGATGATGGATTGCTTTTTTAAAGTCCTCCAATCaaaaaaaaaTAGTAA
CCTACTCTTTTTTTTTAGAAAGGAAGTCAAAAAGAAAGTGATATTTAAAAGTCGTTTAGTGTTATTCGCAACAAAAAACA
AAAAGAA
>OTU929
AACTCTCAACTCCTAAATTTTCTTGTGATGAGGAATTTAGGCTAGTTTGGTCTTGAGCGTATATTGCCAGTTTTAACCGA
CTTTGGCTCGCTTCAAATGAATTAGCTGTCTGACTATATTGTATAAACAGTCTCAACAACAAGCGTAATACATATTTCGT
TTGTTGTGGAAACGTTTCCTCGGAAACTAGAGGCATTTAATGTTATAACAACCAAGTCTCTCCCAgctttcttaatttgc
tcattctttttttacttcttttctttcacttcttcACCGAAGTTGAAGGGGGAATCTAAGAAAAGCAATGTACCACTTTA
TTTATTC
>OTU930
TAACCACACCTCGACGGCGTTTTCATTAGCGTGCAGTCGGATATTGAGTGTCAGCATTCTTTAATGAGAGTGTTGTCCCT
TCAAATGGAGTCGGATCGCAACCGGTACGCATCTATACGGGTTTGCACCGAGTTCTTAAACGTGCGCCTCTAGAGTACTA
GCTCTGAGTCGGCAAACGTGGATAATGTGTGAGGCACTCTTCGCGGAGTGTTTTACCAACTTCTCATGTTATACCGCACT
CTACTTGCTGGGAAGAGGCCGAACTCTGCGTGTTTGAACCTGCGTCCAGTTGTAGCATCCACGAACAACCCAACTTCATA
ATTCATA
>OTU931
ACACCTCACCTTGGAGGGTTTCTCTTTTTTGAAGCTACTCCAGACAATGAGTGCTTGTTTCCCCTTTTTCTACCAGGAAA
GGGGAATCACTCGAAGTGCAGTGGAGCTTCCATCTCTCTTAATTGGGTCGAAGGAACGCACACACACAAGCAAGAAAGCA
GATAGGGAACCATTTTTCCTTTCTATTCCTACTTTCTTGGTCCTTGTGGTGTATTTTGTCCTTTCGACGCGCCTCTTCAC
CATGAAGGGCACCATGAGAGAGTGTGGGAGTGGCAAGGAGGGCCAATGGCGAACACCCACCACCCCTCCAACAACAACAC
AAACCGA
>OTU932
AATTCTATCACCTTTTATTTTGATTTGAATCTTTATTGATTTGAATTCAAATTAAAATAGTGGATCTGGATCATCTTAAA
ATTCCCCTTTACAAGGGATTCTCAAGTGATTTCAAATGAATTGTATTGGCCAAAGGCTCTTGGGGTCTTGATTTAAGGCT
GAAAAGCGGGATCAATAAGAATATTACTCGAAAGAGTTTTAACCTTTTTACAACGCTCATGACTGCTTTCAAGACAATTC
AAACTCGAGACTTTAAAAGGATTCCAATCCCATAACCATTTAACTTTAGACTTTATTGAATGATTTCATTCAAATAGAGC
TCTGAAC
>OTU933
AAACACCCTCAACTCCCCTCTCCCTGTTGTTCTCTCTCTGAGAAACACGTGCGGGGCAGGGGGGTTGGACTTGAGCGATT
CCAACGGCGGTGGACAGGTCGATCTTTTTTGGTCGACTCGTGAAACCGCTGGCGGGCCGCTTGAAATGCAGGTGCGGCAG
GACACATCTTCTGAGCTATAAGCATTACTTATTTAGTCCCGTTAAACGGATTATCTCTATTGCTGCAGCTAAGATACTAA
AGGTCGATTGTCCTTTTTGCCCGACTGATGCAGGAAAATGAAGCCGATCTTTTGGGGGGGTAAAACTTCCCAAGACGACT
TTGTTCA
>OTU934
CCACCACATCCAGTAAACATGCTGGGATATTGTGTGTTCACAGACTTTGTGTAACAAACAACTCTGTGTCACTTTAAGAG
TAAAGGGTCGGACCCTTGATTTGCATTTGACCTTTCCTTTGCGGGAAAAAAGTCTAGAACAATTTGAAGGCAACTTCTCT
GCTTCGCAAATCTTATACCAATGTGACGTGGGTAACACTCACTGTAACAAGTGAACCTATCCAATACGTGACGTTGGGTC
TCTTGCAAAGCATCGGCAATTGTTTCGAACGTGCACTAATCAAATATCTGCTGGTTGGCCCAACCAACAAAACTAAACAA
ACTTTGA
>OTU935
GCGCGCATGAAATCAACTTGTGTGCAAGATGTCACGTCTTGCCCGCATAGTTGCTTCTGAGCTTTTCTCACATCTGTGAG
TAGTTCTAAGATCGTGTCATCACAGAATTTGAGGGGTAGCAGCGACTTTGGGAGACGGCTCCATTTACTTGGGTCAGCCG
ACGCCGATTGCATTTACGCCCACTCCGAAGTGATAATATTGAGTTCAATTTTTGAACACTCTTTGTTACGCGGATTGGTC
GCCATCGCGCGCCGTTGGACATCAGGTTGGAACAGTCGAGCAAGTTGAACGCATCCCAGTGAAGCTAATGTATTTTAGCA
TCGTCAA
>OTU936
TTAATCATCAATGTTTAATTATAACCttttttttttaaaaaaagttttttttAAGCGTTGGACTTTGAGACCATCACACA
CATCCCCTTTTAAGGGGAGGGTGAGGACTTTAAACAAATTCTATTCGTCACTCTAATGAAAGTTTGTTTCAAACACTTTA
TTGGAGTAGCGGTTGAAAAAAGCATGACCATTTTTCTCGAGTGTTAGCTCTATGAAATTAGTGCCGAATTAAAAACCGTT
GCTTTCAAGTTTGATATATCTTTCATTTTTGACCTGGATAGTAAAATCTTTTTTTACGAGGGCCAAAATTTTTTATAGGC
CTTTAAG
>OTU937
ATCTCTCCCAACAATATGTTCCTGGGTAAAACCAAGGGATTGAGTTGGGGATTTGGGTGTTTGTTTTGTGATCCGAACCG
GGAGGTTTTAACAAGCTTTCTCTGGAACGGCGCAATCACCTGCAAAGGAACATTCGGGAGCAATCCGACAGTGGTTTGCA
TCTCACCAAGTGTGTGAATGAGGTTCATTCCTTTTTGCTTTCTTGGAGGACGATGTTTCCCTTCTTTAGAATGGAATTAA
AAAACAAACTGTTTGTGAATCTCCTCGTCAAAACGTCAAGTTCATTGACTATAAGATCGCGCCAGTTTCTGACGTGTATC
TTTAAA
>OTU938
TGAATTCTCAACTCGTCCTGCCTGTTTGGTTCGTCCAATCGGGATTGTGGTTCATCAAGCGAGTTGGATCTTGAGTGTTG
CAGGTGCTTTGTGCACGGTTGCTCACTTTAAATGTAGAAGCGAGGCAAATGAATGTCTTGTTGTCTTTTGAAAGGTCGGT
CTCACATGAGGTCCTTGTCCCCTTCATCTGGTAAACATTTGCTGATGTAGATGGATATTGATCTTTGTGGGATACTCCAA
ACGTCCTTGCATGTCGACAGCCTGTGAATGACTTCTTTGACTTGAAAACATCAAAGTGATTGCTGTCTTTGGACGGCTCT
CCTAGA
>OTU939
TTAACTTAAATCGGCGGCGTTTTTAATTAATTAGTTAAAAACGCTTTGTCCGGAGAGTGATTGTCTCGAAGAGTTTTTCA
TTAAACCCCGAGTCAATTGAAAGCCAGAGCATAGTTCAACAACATTTTGTTACCCTCTCTTCATTGAAAGGGTTGCAGAC
GTTTGATAAGTGGCGAAAGCCTCTAACAACATTAAACGTCACGCAATcaaacaacaaaaaaataaccgaacatagcttta
aagaaaaaaaacTAATATTATTTGTTTTTAGATCTCAGATGAAGCGAGGACACCCGCTGAATTTAAGCATATCAATAAGC
GGAGGA
>OTU940
TCACCTCTCAATCCCCATCTCATCCGAAAGGGTGTGGAGAAAGGAATTGGACTTTGAGCGTTCTGTCATAATTAAATGGC
AGTTGTCTCCAAATGTATCGCCTTTGGTTTCCAACGAAAGTTGGATTGAAACGAGGTCTATTCTGTCGCAAAGACGTGAT
GAGCATGATCTCCTTGTGAGGTTTGTGTTAGCGTCGACATAAAAGCTTCAGATGTAAGATGGCTTCAAATCCCTCTGTGG
CGTTGTGCATCTCCTCGCGAGGTCACCCTGTTGGTGTGTTGTCAAGGACTTGTCTTTGGTGACCGCTTCAACTTGTAACC
CCTGAA
>OTU941
TAACCACACCTCGACGGCGTTTTCATTAGCGCGCAGTCGGATATTGAGTGTCAGCACCTGTTCTTCAAAGAGTGAGTGTT
GTCCCTTCAAATGGAGTCGGATCGCAACCGGTATGCATCTATACGGGTTTGCACCGAGTTCTTAAACGTGCGCCTCTAGA
GTACTAGCTCTGAGTCGGCAAACGTGGATAATGTGTGAGGCACTTGTGCTTTACCAACTTCTCATGTTATACCGCACTCT
ACTTGCTGGGAAGAGGCCGAACTCTGCGTGTTTGAACCTGCGTCCGGTTTGCAATATCCACGAACAACCCAACCTCATAA
TTCATA
>OTU942
TAACCACACCTCGACGGCGTTTTTACGAACGTGCAGTCGGATATTGAGTGTCAGCACCTGTTCTTAACGAGTGTTGTCCC
TTCAAATGGAGTCGGATCGCAACCGGTACGCATCTATACGGGTTTGCACCGAGTTCTTAAACGTGCGCCTCTAGAGTACT
AGCTCTGAGTCGGCAAACGTGGATAATGTGTGAGGCACTCTTCGCGGAGTGTTTTACCAACTTCTCATGTTATACCGCAC
TCTACTTGCTGGGAAGAGGCCGAACTCTGCGTGTTTGAACCTGCGTCCAGTTGTAATATCCACGAACAACCCAACTTTAA
TTCATA
>OTU943
TAACCACACCTCGACGGCGTTTTCATTAGCGCGCAGTCGGATATTGAGTGTCAGCACCTGTTCTTAACGAGTGTTGTCCC
TTCAAATGGAGTCGGATCGCAACCGGTACGCATCTATACGGGTTTGCACCGAGTTCTTAAACGTGCGCCTCTAGAGTACT
AGCTCTGAGTCGGCAAACGTGGATAATGTGTGAGGCACTCTTCGCGGAGTGTTTTACCAACTTCTCATGTTATACCGCAC
TCTACTTGCTGGGAAGGGGCCGAACTCAGTGTTTGAACCTGCGTCCTGTTACGCAACGACGAACAACCCAACTTCATAAT
TCATA
>OTU944
ATAATTGTGTATTTTAATGAGAATTGTGATGAGAATCATAAAGGGTTATGATGAGAATCATAAAGGGTTATGATGAAAAT
TATGATTATCATTCTGATGCGATATGACGACTGTCTTGGATGACATGTGTATGGCATCAAAAGCTGTATACATGCTCACT
TTAAGACATTGTTTAAAAAGAGTTAGAAAATGATTGTATTTTTGTTTACCAAGTGCTAAGCATTCTTGATGGACAGAAAT
GTAGTCAGTTGGAGGTGGAATGGAACAAGATGAAATGGACTAATATCCATCAAGCTGATCCACAGCACCGACAACATACC
CTATA
>OTU945
TTAAAACCCTCACTCTTAATATGTGGTATTAAAACCATCACATGTTGAGCGTGGATTTGGTTGCTCCTTGCCTAGCGAGG
TCAACTTAAATTTAGATGCTCGGAGCATTGTGTAGTAATGAGGTCGACTCGCTATGATTATCCGATAAAGACGACAGATA
ATGCGCAACTTGTTGCCTTTCTACGTCAAAGGAGATCAATGCATGTCTTCACACCAAACTTTTTACTACATGTAATTTTT
ACAGCAATGTATACGACTCACCTATGCCAGGCACTGACGTGTTTGCCCAATTTATTGGGTTTGAACTGTTGGTGAACACC
TGAAC
>OTU946
TTATTCCtttcattttcattttttttATCATGATGTGGTATTATTTTATGTATACACTGCATTGAAAAATATTGAGATGA
TGTTTACCATCTTACACAGAATTCATTCATAATCATGTATTTTATCTTGATATTGCAATGAATTCACATTATGTGAAAAC
AATCTGATACAACAATATCTTTACAATATCATTTTGTTGAGATATCTGTTTTGATAAAAAACAATTAGTTTAATTCTTTT
TTTGATAGACAATATTTCATCATCTTTCTGACATTGTCAAAGGTTGAATATCAATGCTTTCACAATACAATGAAGAATAC
AAATA
>OTU947
TAACCACACCTCGACGGCGTTTTCATTAGCGTGCAGTCGGATACTGAGTGTCAGCACTTGTTCTTTACGAGTGTTGTCCC
TTCAAATGGAGTCGGATCGCAACCGGTACGCATCTATACGGGTTTGCACCGAGTTCTTAAACGTGCGCCTCTAGAGTACT
AGCTCTGAGTCGGCAAACGTGGATAATGTGTGAGGCACTCTTCGGAGTGTTTTACCAACTTCTCATGTTATACCGCACTC
TACTTGCTGGGAAGAGGCCGAACTCTGCGTGTTTGAACCTGCGTCCAGTTTGCAGTATCTACGAACAACCCAACTTTAAT
TCATA
>OTU948
AAAACCCCTCGCATGCAGATGCTTATTCATCTGTACGCGGTATTGAGCGTTCTGGTATACTGTGACGGGAGCGGCAGATG
CCGTGTCTCTTCATTAGCTGTGTGCCGGTCGTTTGAAACACAGTAGAGGTCGTGCGTAATCGCTTCTGACTTGGCGTACT
TGGTTCTCTACGGAGATTTCTTACGCCTTTGGGTCAGTGTAATGATTTGCGGCCTTTATACTTTAAGCTTAAAAGGACTG
CAAACGTCGGTTGTTTAAAGGTGGGGTGTGCTTAGTTTAAGCGCACACTTCCTAAGGGCACTCGGCTGTGTTGTACCCTT
TTGAT
>OTU949
CTATCACAGCTCGACCGCGTGCTTCATTGCCACGTCGGACGGATATTGAGTGTCTTGGTCTAGCGACCAAGTCGCTTGAA
ACTGATGAGTGCCTCATCTTTCTTTTCGCTAAACACATCCTGTATTTTGTTTGAGACAGTTTAAGCTGTATTACGAACTC
GGGTGACGTGGATAATTTCACCCTAGCGTGAATTCCAATACGTCTTGCTCGATTAGGCTTTTACTTTTTGACTCACAAGA
GAACGGTGTCTGAATCGAAGGCTGGCATGGTCAATACAAGAATTTCTCTCTGGCTTCACTGTCGGAAGGAAAGTATTAAC
TATGA
>OTU950
CTCCATTCTCTTCTTCTTTCTTTTTATTCTTATTGGATACAAAAGGAGGAAGGAATCAATGATATCGTATTTGTAAAAAT
ACTTTATTCAAAGACGTATGTATTATCTCATACTGACGACTTTGCTCTTTCTCTTTTTTAGAGAGAAGGAGGAAAGACAC
ACATTTTTGATGTGGAAAAAATATATACTAGATGATGGATTGCTTTTTAAAAGTCCTCCAATCaaaaaaaaaTAGTAACC
TACTCtttttttttAGAAAGGAAGTCAACAAAAAAGTGATATTTAAAAGTCATTTAGTATTATTCGCAACAAAAAACAAA
AAGAA
>OTU951
CAACATCATCTCAACCGCATGGTTGGAGAGTGGCTTTCTCTTTTTAATTTTCTTTGCTTCTTGTAAGTAGGAATACAGAA
AAAGAGTCTGCTCAAGGATGGAAGAGCTCTTTTCTCCTCTCACTCAAAACGAAAGGAAAAACATCCAATATGTGGTGCTC
TAACGAAACTAAACATGGTCAAGTACTTTATGATTGGTTTCTAGTCACATTTCTGGACTTTCTATTTCATACGAGTGTGG
AAGAGAAGCTATAGGAGCGTACGAGTCTGTCGTTTTACCTTTTCAAAAAGTAAGACGTTACAAACTCAAACTTCAAACCC
CCCCG
>OTU952
CTCCATTCTCTTCTTCTTTCTTTTTATTCTTTTTGAATAATAAGGAAGAAGGAATCAATGATATCGTATTTGTAAAAATA
CTTTATTCAAAGACGTATGTATTATCTCATACTGACGACTTTACTCTTTCTCttttttttAGAGAGAAGGAGGAAAGACA
CACATTTTTGATGTGGAAAATTACATACTAGATGATGGATTACTTTTTAAAAGTCCTCCAATCaaaaaaaaaaTAGTAAC
CTACTCTTTTTTTTAGAAAGGAAGTCAATAAGAAAGTGATATTTAAAAGTCATTTGGTGTTATTCGCAACAAAAAACAAA
AAGAA
>OTU953
TTTTATATTTTCCCTACTGATTTGTTTTTATATGAGTCAATAGAGAAAGAATTGAGCTTTGTTTATCTTATTTGGTAAAA
AGCTTTAAATGTAGATTCTTTTTTTCTTTACCCTAGTACTTTTTAGTATGTTTGACGGTAGAAAATCTATCTTGAATTCT
TTAGCGTGATTAGGCTTTTACTAGCTACTCGCTAACTAGGATTTATACAAAAAAGATGATATTCTATTTTAGTATGAAAA
GGATTATAGTAGGaaaaaaaaCTTTAAAACGAACTAGTAGTTTAATCTTAATAGGTTATACTAAAGCTAGACCCATTTTT
TAAA
>OTU954
ATGCTCTCACACAAGCATTGTGCTGCTATCACGACGCCACCCTTCGGGGCGGTGTCTGGTGGCGGTACAGCTTGGGTGGA
TTTGAGGCGTAGAAGTCCTCGTGGCTTCTTGTCTTTAAATGCATGATCTTGCTCCAGTAGACAGGTCTTGCCCGTCGCCG
CCGTCCCTTTGGGGGTGGTAGCCTCGGGAGCCAACTTGGGATAACGTCCATCGAGTTTGGTTGCCTGTCAATAGACTGGA
CTTTGCGGGGCTCCGGCTCTGTGGAGATCAAATGAACGTGTCGCGGGCCATGTCAAAGTGGTCTTGCGATACAATTACCT
GACG
>OTU955
CAAAAACAAGACTCACAAACACACACTGTGCTGTGCGTTTGTGGAACTGGTTTTCGTCTTTGTAGCACTCTTTCTAACGT
TAGAAAGTAGTGCACGCAAAGTCAGCCGAAATCGAGGCTCTCGCGACGAGACACACCAAGTGGTGCGTTTTCGGGCGATC
CCATTGTTGCAGGTGCGCACTCCGCACTTTTCGCATGCAATGCGGCATTCTCCCGGCTAAACATGAAACGCACTGCGTCA
CGACGCGGCCGAGCAAACGAAAGGCAGCTACTCTGCACGTATGTTACTTGCTTGCGTACGTGAAGAGCAGCTGACGAAAC
AAAC
>OTU956
GAAACAAAAGTCTTTTGTTATTTTATGAAGCTTCGTGCGGAATAGAATATCAAAATGGCGCTCGTGGATGCCGGTTGTGC
AATGTAAATTACACAGCCCTTCCGGGTTAAAAGCTTTGCTTACCCGGTCATCCAAAATCCAGTCGGACAAGCGCACGTCT
TCTTCACGGTTTATAGCTTCATAACTATACACTCACCTGAAGTCAGTTTCATAATTACCTTTTTGGTTCTCTTGCTACTA
GCTTTGGTGGGGGTGTTGTGAATCTGTAGGTCTTGGGAATATGTGAGATGCTGCGAATTTTGCGTTGTGGGGACGCCACT
TAAA
>OTU957
CTAAACTCTGCACGCGTTTTCTGCGTGTGGGAAAATGGGTGTCTGTCTGTCAGTTTATCTGTCAGTCAGTCACCTGAAAT
GTAATCGACTCCGCCTTTGACCAAACCGCGGTGTAGAATTGCTAAAGTTCTACCAGTCCAACTGACGTGGGTAAACCCAA
CAAAAAGCGTCGGACCTGGATGGCTAAAAACCGAGGATTTTTGCTCGTCAGAGGAAAATCATGTGAGTAAAAGACGCAAA
GTCTTGGAAGGAGTGGTGGGTTTTTTCCTTCCCCCCCTTTCAAGTGTCATTTGCAAAAAACCATTGTGTGtttttttttA
ACAA
>OTU958
TGGAACCCTATCAACGATAATTCTGTTGTTGTTGAAAATGAGCGTTCGTGTCTACACGTCGCTTGAAATGTAGGCGCAAC
AGCACTATCAAGACACTGCGCTGTTGGACACTCTCTAATGCTGTTATGGCTTGAAAGAGTCCTTGAGCAGGGTTATGTGC
TGCCTGTGACAAATAAACATGCTTGCATGTTAGACAGCCATGTGTGGGAGCGCGTTGGTCCTTGTGGTCAAAGCACACAG
CACATGCAAGGGAAGGCTTTGGGGCGCCGCCTTGGTACCTAGCAATAGGGACGACTGGTGGACGCTCTAACAGACAACCC
CAAA
>OTU959
TCCTCTCTCCACCCTCGCCTCTGGGCTTGTGTGGGAAAATGAGCTTTGTCTCGGGCTTTGCAAAAAGTCCGGGTCGCTTG
AAACTGAGATGGAGATCGCCCTTCTATCAATGGAAAGCGCGGTACGAGATCTTGGATCTCGGCCACTACGTGACGTGGGT
AAACCCAATCAAAACGTCTGCGTGCGTGGTTAACAAATCGTGTTTCTCCGATGTTGGGATGTATCGTGCGAGGTTTTCTT
TTTCTTCTTCTTCAATATTTCAGCAATGAATAATATTCGAATGAATGCAAGTGAAAAAGATCTCAAACACAACACAAAAA
CAAT
>OTU960
CCAACTCTATACGCTCTGCGTGTATAGGAAAATGGGTTGTCTCGGGGGGAGCGTTCTGCGCCCTCCTCGAGTTACCTGAA
ATGAAATCGACTCCGCCTTGAACCAAACCGCGGTGTAGAATTGCTAAAGTTCTACCAGTCCAACTGACGTGGGTAAACCC
AAACAATAACAAACGTCGGACCTGGATGGCTTTCCAAAACCGCGGTCTTTTCTCGTGTTGAAGGTTTTGTTCGAGTAAGA
CGCAGCGTCTTGTATGCCCCCCTCCCCAAAAAGAGGGGGCAAACAAGTGTCGTTCTGCAAACAAACTCTTTTGTTTCCTA
CAAA
>OTU961
TTAACTCTCATTGCCCTTGTTTGCTCGCAAGAGTCGACAAGGGTCCAATGGACTTGAGTCGTCTTGACACCGCCGCCAAC
AACCTTGTGTTGTGTGTGTGCGAGTCAAGTGACTTTTAATTGATTGTAGCCTCCTTTGACACGTTTTTTCTTGATCAACG
CATGGACTCCAAGGCATGATGAATGTGAAGAAAGCTTTATTGCTTTTGAAACTCCTTCGTTGCTGACACCAAGTCTGGGC
AGAGAGCTTGAATACATGGACGTGGCCTTGACCAGGTGAACCCCCCAAATCTACGGTAGAGGAGCAATTGCTCCACTTCC
AAG
>OTU962
GAAACAAAAGTCTTTTGTTATTCGATGAAGCTTTATGCGGAATTAAATATCAAAATGGCGCTCGTGGATGCTGGTTGTGC
AATGTAAATTACACAGCCCTTCCGGGTTAAAAGCTTTGCTACCCGGTCATCCAAAATCCAGTCGGACAAGCGCACGTCTT
CTTCACGGTTTATAGTTTCATGACTATACACTCAACTGAAGTCAGTTTCATAATTACCTTTTTGGTTCTCTTGCTACTAG
CTTTGTTGGGGGTGTTGTGAATCTGTGGGTCTTGGGATTATGTGAGATGCTGCGAATTTCGCGTTGTGGGGACGCCACTT
AAA
>OTU963
ACCTTGACGTACCTCACACCCCACCCTGGTGttttttgtttttttAGCTTCGGCGAAATCAATCCTCTCAGGTGTGGGAT
CGTGGATCTGGGTCCCTTCTTTTTCGCAAGGAAAAGAGACCTTAAATGAAATGTCGACCGCATTCTTCAGCTTGGCTGGG
TTTTGCTTGAGGCACATCAAGACGTGATTAATACCTTGATTGGTTTTTCCCAGCGTCGATAACTGAGCCTCGCAAACCGT
TCCCAATTTGATTGTAGCGCAATCGCTCATAACTTAACACGCCAGGCAGTTTGACCCTTTTGGTGATGACTGAACACCTG
AAC
>OTU964
CAACATCATCTCAACCGCATGGTTGGAGAGTGGCTTTCTCTTTTTTAATTTTCTTTGCTTCTTGTAAGTAGGAATACGAA
AAAAAGAGTCTGCTCAAGGATGGAAGAGCTCTTTTCTCCTCTCACTCAAAACGAAAGGAAAAATATCCAATATGTGGTGC
TCTAACGAAACTAAACATGGTCAAGTACTTTATGATTGGTTTCTAGTCACATTTCTGGACTTTCTATTTCAAAAGCGAAT
GTGGAAGAGAAGCTATAGGAGCGTACGAGTCTGTCGTTTTACCTCAAAAATAAGACGTTACAAACTCAAACTTCAACCCC
CCG
>OTU965
CAACATCTCCTCGAGTGCGTACATGCTTTATGCTATAGTATGCGGTCGGATAGTGGCATTTCTGCCTCCCTCGCGAGACA
GTGTGCTGAAAAAGAGACGAACCTCCCCCGCTCGAGATACCGCAGCCAGCTGACAAGCAGCAAAAGGCACTCGTGCTTAT
TAACGGAGCTAAACATGGTCAAGTTACTATATGTTGGATCCTAGCGAGTGTTTCTTTTTGCTTTGTTGCTAGTTGTATCG
AGCAATATGGGGTGGGTGTAAGAGACTGCCTTTTTTGAACAACAAAAAGTAGCAGGCTCAAACCCCAATACACAAAAACC
CTG
>OTU966
TTAACTCTCATTCCCAAGTAATGTTTATTCGTTGCTTGGTTTAAAGAATGGATTTGGAGGTTGATCAAGCAATTGATCAT
CTTTTTAAACTATATTCCGTCTTGTTGATTTAAAATCGATGTTTCGTTTCAAATCAGCTCTATATTTTGACTGGAAGGCA
TGACCAATGAACGCAAGTTCTTTTGATTGCTGATAAAGGTGAAAGTGTCGAGTTTGAAATGCAGCTATTGGTGATACTTT
GACGTGAAGAGGCGAAAATAAAATCACGATCTGGGAATGGGTTGGAATTGTTTCACTTTTCCTTCTCACCTCCCCATTTC
AAG
>OTU967
CCTGGCAACCACAAGAAATCGCCGCTTTATTGCAGCTTTTTCGGGCTGTTTTCGCAAGAAGACACCACAATTGGACGCTT
TTCTCTTGGTTAAACTCGAGTCGTCTTAAATGCATGGGACTGATCCAGATACCCGGTCAACTGACTTGCGGTGTTAGCCA
TTTGTGTGCGATCGGTGATGATATTTTGGGCTTTTTTCTCGTAAAAATGCTCTTTCGTTCATCGCATTGCCGTGGTTAGC
ATTAAGCTGCTTGTCTACCTTCCTCCTCTGAATCGACCCCTCACCCAAAAAGAAGACCTTCGGGCCTCTCtttttttttt
GAA
>OTU968
CTACCCCTTCTCCTCGGCGTCTTGGGATTTACTTCCTGAGACGGCTTTCCGAGGGAAAGTGAGCTGTCTCGCGTTTACCG
CGAGTCGCTTGAAGGACCGAACGTCTCTTTCGCGCTTGTGCTACTCATTTACCGGGTAGACCTTTTGTTAACTTCAAGAG
AAGCAATTCCCTTGGACACTTAAGGTCGCTTGATCCAGTAATCGAACCGGCCTGGCAATAATAGAAAGTGGCGTCAACAC
CAAAAAGACCTTTTTGTTCTTCGGAACAGAAAAACCTTTTGAATATAGATCTCAGCTGAAGCGAGAATACCCGCTGAATT
TAA
>OTU969
TAACTTTTCTCTATCAATAAACCATTTTGGTTTTTTTGGTAGGATCTGAGTCTTCCAAGAAGCCTATTTTATGGGCGACT
TGGTGACTTGAAATTTATTGTTTGGGCACAATATCTAAAATGGTCATAACAAAAGCTTTAATAGGCGCGATAAGAACTTA
AGAAAGGATATCTTTTTTATAAACGTTCCAAAAACGCTAAACTTAGAGTAATATGGCCGTATATTTTGGATATGATGTTT
GCTCATTCTCCATAATTTTAAAAAGATATATAGATTGAGTGCGAAgatttttttttgtatttgatttgtatattttttGA
GCA
>OTU970
AAACTTATCTCAACAATACTTGTATTGTTGGAAAATGAACGTCACTTTAATTAGCGTCGTTTTAAAGGCATCTAGTCTTC
TGATGACTTCTCACTTAATGGCTCTTCAAATTAATTTTTGAAGGTTTGTCCTGTGGACTAGAAATAGTGCTCAGGGTGAT
CAGTACCGGTGGATACAACTTTTTCTCTTTAGGGGCCGTTTGGAACTAAAGGaaaaaaaaTAACATCTAACGGACTTTCT
GATCTGTTCATTAAGAGTTTAATCATTTGTTGGATTATCTTGTAACAGTTTAAAATTTATCTTTGATAAAATTTTTTCTC
GAC
>OTU971
TTATAACCCTTCTTATTTTTTCAATGTTTGTATTTTTATATACATCCATTGTAACAAAATAAGGATAATGAATATGTAAT
TGTTATTCACTTACATATTTGAAAATGAATTAGATTAAAGATATCAAAAGTAAAGATTTACAAAAATATTCTTTATTTTA
ATCTTTTAATTTCATCTAAATGAGAGTAAGAATAGAAATATTCTATTTCATTTATGATTGAACTTAAAAGTGGATACTAA
AATAAAGATTTAtttttctttttttGAAATATCTTATCTTTCTCTTTTGTTTGGTAAATTTCAATACCATTCAATTTTTC
TAA
>OTU972
TAACCACACCTCGACGGCGTTTTCATTAGCGCGCAGTCGGATATTGAGTGTCAGCATTCGTTAACGAGTGTTGTCCCTTC
AAATGGAGTCGGATCGCAACCGGTACGCATCTATACGGGTTTGCACCGAGTTCTTAAACGTGCGCCTCTAGAGTACTAGC
TCTGAGTCGGCAAACGTGGATAATGTGTGAGGCACTCTTCGGAGTGTTTTACCAACTTCTCATGTTATACCGCACTCTAC
TTGCTGGGAAGAGGCCGAACTCTGCGTGTTTGAACCTGCGTCCTGTTACGCAACGACGAACAACCCAACTTCATAATTCA
TA
>OTU973
TTAACTTAAATCGGCGGCGTTTTTATTTAATTAAGAACGCTTTGTCCGGAGAGTGATTGTCTCGAAAGTTTTTATTATAA
ACTCTCGAGTCAATTGAAAGCCAGAGCATAGTTCAACAAAAATTTTGTTACCCTCTCTCTTCATTGAAAGGGTTGCAGAC
GTTTGATAAGTGGCGAAAGCCTCTAACAACATTAAACGTCACGCAATGAAACAACAAAAAAATAACCGAACATAGCTTTA
AAGAAAAAACTAATTATTTGTTTTTAGATCTCAGATGAAGCGAGGACACCCGCTGAATTTAAGCATATCAATAAGCGGAG
GA
>OTU974
ATTGTTTCGAACGACAGCTTTCTTCTTTGCAAGAGAGTTGGCGGATCGGTAATGAGGGTTTTTGCCATTTACCGTGGCTC
CCTCGAAATGCATTAGCGCATCCATTCAATAGGCAAGACGGACGAAAGCTTGAATTTCGCCCTCTCTTTCCTGCCGGGTT
TTGATAATATCAGGGCTTCGGAGGCAGAGAGATGGGTTAGAGCTGGACGCAACGTTTTGCTGGTTGGAGTGCTTCTGAAA
CCCGCCCATGCCCTTGCAAAAGGGAAGGGATTTTATTTCAATTCATCGGCCTCAGATTGGTAGGACTACCCGCTGAACTT
AA
>OTU975
TAACCACACCTCGACGGCGTTTTCATTAGCGCGCGGTCGGATATTGAGTGTCAGCATTCTTTACTGAGTGCTGTCCCTTC
AAATGGAGTCGGATCGCAACCGGTACGCATCTATACGGGTTTGCACCGAGTTCTTAAACGTGCGCCTCTAGAGTACTAGC
TCTGAGTCGGCAAACGTGGATAATGTGTGAGGCACTCTTCGCGGAGTGTTTTACCAACTTCTCATGTTATACCGCACTCT
ACTTGCTGGGAAGGGGCCGAACTCAGTGTTTGAACCTGCGTCCTGTTACGCAACGACGAACAACCCAAATTCATAATTCA
TA
>OTU976
TAAACCTTTTAATGAAAAGCCTTGCCTAACAACAGCTAAGGTCTTTTGTTAGACTATGAGACCATCACCCACTGTAAAGA
GGGTGAGGACTTTGAATTTAATTTGTTCCAACCTCTCAACTAGTTTGAGGATTAGGTTGGTAAGGTCTTTTTTGGGTAAA
AGCATGATCAATTGGGCGTAAGAAACCCATTTCATTGTTTTAACCTTGTTATAAGCCTTGCCGTTTCTTTTGCAAAAAAG
AAGAACTTAGTCCAACAACGGTAAGAAAGGAACAAGGCTTTTAACAGCCAACACCAAATAAAAGATGAAGAATCTTTCAA
AC
>OTU977
TCCTCTCTCCACCCTCGCCTCTGGGCTTGTGTGGGAAAATGAGCTTTGTCTCGGGCTTTGCAAAAAGTCCGGGTCGCTTG
AAACTGAGATGGAGATCGCCCTTCTATCAATGGAAAGCGCGGTACGAGATCTTGGATCTCGGCCACTACGTGACGTGGGT
AAACCCAATCAAAACGTCTGCGTGCGTGGTTAACAAATCGTGTTTCTCCGATGTTGGGATGTATCGTGCGAGGttttttt
ttCTTTAAAGCTTCTTCTTCAGTTCAGCAATGAATGAATGAATGAAGTGAAAAAAAGATCTCAAACACAACACAAAAACA
AT
>OTU978
ACGTCCTTCACACCCCAGTCGTCTTTGCACGAAAGGGGCGTGGATTTGGGCCATTCTCTGAGCCTTTTTTGTCTCTTTCT
CTGACCGAGACAATTTTGCGAAGGGGAGGCCTGAAATGAATTATCGGTGAAGCTGTCTACACCTCAGAAAACATCAAGAC
GTGCTAATTGAGTTTGATCTCATTGAGCGTCGGCCATTTTTCTGGGGATTAAATGTACGTACATGGAGATGAAAACATTC
CTCCGCCCTATCATCGATTCATGCCCATGCCAGGCTCGCGTAACCGTCGGTGGAAACACGGATGGAGCGAGTATACCTGA
AC
>OTU979
TTAACTCTCATTGCCCTTGTTTGCTCGCAAGAGTCGACAAGGGTCCAATGGACTTGAGTCGTCTTGACACATACACACGC
GCACTAACCTGTGTTTGTGTGTGAGTCAAGTGACTTTTAATTGATTGTAGCCTCCTTTGACACGTTTTTTCTTGATCAAC
GCATGGACTCCAAGGCATGATGAATGTGAAGAAAGCTTTATTGCTTTTGAAACTCCTTCGTTGCTGACACCAAGTCTAGG
CAGAGAGCCTGAATACATGGACGTGGCCTTGATCAGGTGAACCCCCCAAATCTACGGTTGAGGAGCTTGCTCCTCTCCCA
AG
>OTU980
GGACGAAACTAATGGTCAAACGTAAAGAGAGCAATCGATTTACATTAGACTGAGTCGGGCAGTTCGCTAAACACAATCAT
TAGAAATTTTGAGAGTGTCCGCGTTGCCTCAGATAAAGCGCGACGGTTCCTTTAAGCACATGATTGTTGAAGGTGCGGTT
AAGACGTGATAATATGGGGGCTTAATTGCACCTGTTGAAGCGTTGGCCATTAAAGCACCATCTCTAATCGCTGATGAGGT
TGACCGTTGAACTCTAACCAGCTCCTTTAACTTGTTGAAGTGGTTGGACGGCAAGTCTGTTTCTAAACAAAATGGATGAA
AC
>OTU981
TTATTCCTTTCATTTTCAtttttttttATCATGATGTGGTATTCTTTTATGTGTACTGCATTGAAAAAAATTGAGATGTT
TTTCATCTTACACAGAATTCATTCAAAATCATGTATTTAATCTTGATATTGCGCAATGAATTCACATTATGTGAAAACAA
TCTGATACAACAATATCTTTACAATATCATTTTGTTGAGATATCTGTTTTGATAAAAAACAATTAGTTTAATTCTTTTTT
TGATAGACAATATTTCATCATCTTTTATGACATTGTCAAAGGTTGAATCTATGGTTTCACAATACAATGAAGAATACAAA
TA
>OTU982
AATAACCTCAAATATTATTGTTTATTTTTTAGTAAATAGATGGCAATGTTTGGAATTTGAGCAAATTGTTAGAATATTAA
TAATACTTTTCTAACTGGCtttaaaataaaatactgaaatgaaatattttaatttttattatgtatatttaaattataat
AATAAATTGAAAGCGTTAAATAGTTTGACTTTTTCAAGTCAATCTTTCGCTTGATATTTTTTATTATTGAATTAATATAC
GTTAAGTAATAATATTGAAATTTTCATTTCAAGTTGTTTTGCAGGAAAGCATTATTTAAAAAGGAAGAAATTTCTTTCAA
AA
>OTU983
CAAAAACAAGACTCACAAATCCATCACACACGCGTGTGGTGAGTTTGTGGAACTGGTTTTCGTCTTTGCAGCGCAGCGCT
TCACACTTGTGTGTGTGTGCCGCCGCAGCAAAGTCAGCCGAAATCGAGGCTCTCGCGACCGTGACACACACCAAGTCGGT
GTGGTTCTTCGGGACGATCCCATTGTTGCAGGTGCGCACTCCGCACTTTTCGCACGCAATGCGGCACTCGACCCGGCACA
CTGGCGTCACGCGACGCGACCACTAGAAGAGCAAACGAAAGGCAGCCGAGTGGCCGCGCGCCACTCTGCTGACGAAACAA
AC
>OTU984
TAACCACACCTCGACGGCGTTCTTACGAATGTGCAGTCGGATATTGAGTGTCAGCACTTTTTACTGAGTGCTGTCGCTTC
AAATGGAGTCGGATCGCAACCGGTACGCATCTATACGGGTTTGCACCGAGTTCTTAAACGTGCGCCTCTAGAGTACTAGC
TCTGAGTCGGCAAACGTGGATAATGTGTGAGGCACTCTTCACGGAGTGTTTTACCAACTTCTCATGTTATACCGCACTCT
ACTTGCTGGGAAGAGGCCGAACTCTGCGTGTTTGAACCTGCGTCTGGCTGTGCAACGACGAACAACCCAACCATAATTCA
TA
>OTU985
TAACCTCTTCTCGGCGGCGTTCGCGCGCATGTAGATTTCTTTGCTATATGCTGCAGCGGCGTCCTGGCCGGACAGTGAGT
GGTCGCCGTGTGAATTTCCTCTCACGGCGTCCCTTGAAGAACCGAGGCTGGTAGGTGTTCTGGACCCAACGACATCCCCG
TGAGCGTTCGCGCGCTCGCCGGTGACGTGGATAACACAGCTGCTGTAACAGGCGGCTGCTGGTTCTACGTCGCAGCCGGC
AGGGGGCCGGTCGGGTCTAGCACCAATAATTCAATCAGCCTGTCTATGACAGCGAGTCGCCAACCCTGGCGGCTGTACTC
TT
>OTU986
TAACCACACCTCGACGGCGTTTTAACGAACGTGCAGTCGGATATTGAGTGTCAGCATTCTTTACTGAGTGTTGTCCCTTC
AAATGGAGTCGGATCGCAACCGGTACGCATCTATACGGGTTTGCACCGAGTTCTTAAACGTGCGCCTCTAGAGTACTAGC
TCTGAGTCGGCAAACGTGGATAATGTGTGAGGCACTCTTCGCGGAGTGTTTTACCAACTTCTCATGTTATACCGCACTCT
ACTTGCTGGGAAGAGGCCGAACTCTCGTGTTTGAACCTGCGTCTGGCTACGCATCCTACGAACAACCCAACCATAATTCA
TA
>OTU987
CAACCCCTCCCAAAGCCCCTTGTTGTTTGCGTATGCAGACATTGGGGGTGCTTTTGGGGAAGTGGCATTCCCAGCCATTG
CGATCATTCTGATTGCAGCGAGCTGTGTCTGCTGAAGTTGAGACGGCCAGCGGCGCAGGACGCGGCGAATGCACGGCCAT
AACACACGTGGTGACCTTTTTGCTTTTAACCGAGCACTAAGCCCCTGTGTTTGTGGCATGCGTTTGCTTCTGCCGCCGAG
CGGGCAGCACAGGAAAAGAGGCATGGGGCGGTTTGTTGGCTTTCGGGCCTTGCGGTCGCCTCGTGGCTCTAACCCTACAC
CA
>OTU988
CTATCTCTACCGCTTCTGCGTGTAGGAAAATGAGTGTTGTCTCTTTCTTTTTCTAATCGAAAGAGTCACTTGAAATGCAG
TGAGTTCCGCCCTTTTTAACCAACCGCGGTAGTAGATCTATTCTTCAATTTGATTGATAGATTTACCTGTCCAACTGACG
TGGGTAAACCCAATTAAAAAAACGTTGGCTTGTGATGGTAATAAACCGAGGATCTGCTGTTAGAGGGAAGTGAGCGTATT
GAAGTGCCCGGTGATTGTAACAAACAATCGTCGTTGTTGCTTCTTCTAACTCGATTAATGAATAGCGAGTTGAATTTAAA
AC
>OTU989
ATTGTTTCGAACATCGACTTTTTTCTTGCAAAGGAGTCGGTGGATCGGTATTGAGGATTTTGCCATTCACCGTGGCTTCC
TCGAAAAGCATTAGCGCATCCATTCAATAGGCAAGACGGACGAAAGCTCGTATTTCGCCTTGTTCTTCCCTGCCGGGTTT
TGATAATATCAGGACTTCGGAGGCGAAGGCAAGGTTCAAGCTGGACGCAACGACTTGCTGGTTGGAGTGCTTCTAACCCC
GCCCATGCCATTGCTTCGTGCAAAGGAAGGGATTTTTTCAATTCATCGGCCTCAGATTGGTAGGACTACCCGCTGAACTT
AA
>OTU990
TTATTCCTTTCATTTTCAtttttttttATCATGATGTGGTATTCTTTTATGTGTACTGCATTGAAAAATATTGAGATGTT
AATCATCTTACACAGAATTCATTCATAATCAATGTATTTTATCTTGATATTGCAATGAATTCACATTATGTGAAAACAAT
CTGATACAACAATATCTTTACAATATCTATTTGTTGAGATATCTGTTTTGATAAAAAACAATTACTTTAATTCTTTTTTT
GAAAGACAATATTTCATCATGTTATGACGACATTGTCAAAGGTTGAATCTATGGTTTCACAATACAATGAAGAATACAAA
TA
>OTU991
TTATTCCTTTCATTTTCAtttttttttATCATGATGTGGTATTCTTTTATGTGTACTGCATTGAAAAATATTGAGATGTT
TATCATCTTACACAGAATTCATTCATAATCATGTATTTACTCTTGATATTGCAATGAATTCACATTATGTGAAAACAATC
TGATACAACAATATCGCTTTACAATATCTTTTTGTTGAGATATCTGTTTTGATAAAAAACAATTACTTTAATTCTTTTTT
TGATAGACAATATTTCATCATCTTTCTGACATTGTCAAAGGTTGAATCAATGCTTTCATAATACAATGAAGAATACAAAT
A
>OTU992
CTACCTCACCTCGACAGCGTTTTGCAAAAGACGTGTTAGTCGGAAAATGAGTGTCTCAGTCCTTTTCGGACTGTGTCGCT
TTAAAATGAGAGAGCTTATCAAGTATAACAAGAAAAAATCATAATCAGGTGGAAGGCGGCTTTATACCGTTTTAACTTGT
TTGTGACGTGGATAATATTCACCTTTAGTGTGAACCTTCCAATACGTCGCTCGCAATAGGTATAGAGTTTTAGCTCGCCC
CTGGTATTTTTCTTTGTTCGCTTGAACATTAAGTATTGGCACTGTTGGTAGTCAAATATCAAAACAGTTGCCTAACCTCA
G
>OTU993
AATCTCTCATTGTGtttttcttttttattttGGGGGGCATTGGCAGGGAGGGAAGCAGCCTAGGTTGCTTTGGAGGGTGC
CATGATCTCCAAATATCAAAGATAGCTCGATGGATTTGGGACATTTGCTGATTTTATCATCGGCAATGTCCTTAAAGTAA
ATGTTTGACCCATCGCTTTGGTTGATTTGACTGGGTTTCAAGTGCATGAAGGGGACTTTGTCCTTTTGAGTTCACTTTTG
TCCTGGTTGTTAATATCGACCGAGCTTTGGCAACTCCTTTAATGAATTAGGAACCTGTTCCTTTGGAATAGGTGCCTGAA
A
>OTU994
AAACACCCTCAACTCCCCTCTCCCTGTTGTTCTCTCTCTGAGAAACACGTGCGGGGCAgggggggggTTGGACTTGAGCG
ATTCCAACGGCGGTGGACAGGTCGATCTTTTTTGGTCGACTCGTGAAACCGCTGGCGGGCCGCTTGAAATGCAGGTGCGG
CAGGACACATCTTCTGAGCTATAAGCATTACTTATTTAGTCCCGTTAAACGGATTATCTCTATTGCTGCAGCTAATATAA
AGGTCGATTGTTCTTGTGCCCGACTGATGCAGGAAAATGAAGGGCGGGTCTTTGTTAATTCCAAGACGCGTCCTTTGTTC
A
>OTU995
GTTTAATATCAACACGACTTTGTAGTAATATAAAGTTGGGTTGGAGTTGAGGCCTCGTAGTTTGCTGCGTGCCTTTAATT
GCATTTGTCACTTGACGCTAACCACTTGAACGAGTGGACATAACAAAGTCTTTTAGACCAACGTCTTGTCTTGCTCGTTT
ACAGAACGGTTAACTCAGTTTATCTTTGGAACGCCTCTACAAAGATGAAACAAGAGTGGTTCACTCTTTGTTGCAATTGG
TTGAACGACTGTAAACCTTTATTGCGCTGACTGTTGATGGACATTAAGCTTTTAACGAGATGTAGTTGCTTACATCTTAA
G
>OTU996
CTATCTCTACCGCTTCTGCGTGTAGGAAAATGAGTGTTGTCTCTTTCTTTTTCTAATCGAAAGAGTCACTTGAAATGCAG
TGAGTTCCGCCCTTTTTAACCAACCGCGGTAGTAGATCTATTTCATAGATTTACCTGTCCAACTGACGTGGGTAAACCCA
ATTAAAAAAACGTTGGCTTGTGATGGTAATAAACCGAGGATCTGCTGTTAGAGGGAAGTGAGCGTATTGAAGTGCCCGGT
GATTGTAACAAACAATCGTTGTTGTTGCTTCTTCTAACTCGATTAATTCGTTACGAATTAATAGCGAGTTGAATTTAAAA
C
>OTU997
CTTTACGTCCTTCACACCCTTCATGATTTGCGTGAAAACGCGAATGCAGTTTGGCGTGGATCTGGGCCATCCCGTTTGCT
TTGCTTTCTGGGAGGCTTGAAATGAATCACCGGGAAGCGAAATCAGCTGGCTGATTCGACGCGTTTCTCCAAAGACGTGA
CAATATGATGGGAGCTTGCTCTCATTCTTGAAGCGTTGATGAGAGTCCGCACTGAATCCATTGCATGCTGGCTGAAACAC
AACTAGCTCACGGTTCACAATGACGCCAGGCACCGATTCTTCAATGAATTTATTTTCTTTGGAAGCGGTGTACACCTGAA
C
>OTU998
CTATCTACACTCGGCTGCGTGCTTCACCGCATGTCATGTCCGGATACTGAGCGTCAACTCTACCCTGAGCTGTCGCTTGA
AGGATAGTTGAGTCTTTTGGAAAGTTTTATTCTTTTTGGAGACTCCTAGTCTTGCTTTGGTCTTTGTGCCGACTAGTGAC
ATGGATAAATCTTTCACCTCTGTGTGAAGACCCCTCCTGTTCACATTTGAGTCGCCTCAGATCCTCTTTGTGTAATTCTT
TTTTGTTTTTACGCGAGGGCATAGACTTGAACTCGAAGGCGATCTCGTTTGATCTTGCTCTTCACCCCCTAACCGTACGA
A
>OTU999
CTAACCATCTCAGTGACACTCTTTCATTAGAGTGAAACTGGATAATGAGTTTTCTCATTGAAATAATGAGTAACTTTAAG
AAGCGTGAGTGCTATATAATGAAGTAACCCTAGCTAATTCAGCTCTAGCAATAGAGCGCCCCATTTTATAGGGTTTTTAC
AGCTAGTGACGTTGATAATTTAATTTCTCTACGTTGCTATAACAAAACTGTGAAGACAATATAAAGTGACGGTTAAGATT
TGCTTTAAACGACTGGGCGAAAAATTCGGCGTTAAACTCGAATGGAAAAATTTCGGTTCGCAAGAGCTGAAAAATTTTTG
A
>OTU1000
CAACAAACCCTCGGCGGCGTGCTTTGTTCGCAAAGTATGCGCAGCCGGAAATTGAGCCTTCTCGCTCGTCGCGAGTGGCT
TTAAGCGTAGCGAGTTGAAGACAGACACATGCTTGAACCTCTGGGTTCATAGCCCCGCAGTTCACCACACCAATTCAAAC
TGGTGCTGGCCGCTAGTGACGTGGATAATTTCGCCTTGGCGAATCTTCCAAACGTGGCTAGATGGTTGGTCCAGGGAGTG
ACTGTCTGCGGCGTGCGACAAACAGTGACTGTCCGTTCGACAGACCGTTTGCATGCTTGCAGTGTGTAAACACTAACTTG
A
>OTU1001
GAATACCGTCAACAACCTGGTTGTTGGAGATGAGCGTTCGCGCTGCGCGTGGTGGCGATGTCATCTGCGATGCGGCGCGT
CGCTTGAAATGTAGGCGCAACGGCACTAGCAAACGCTGCGCTGTTGGACACTCTCTAATGCTTCGGCTTGAAAGAGTCCT
TTGCGCGGGGTTATGTGCCGTCTGTGACGAATAAGCATGCGTGCGTGCTAGTCAGCCATGCTTGGCCAGCCGACCAGAAA
TGGTGGGAGGGGAGCCGGCATGCAAGGGAAGGATCTGTGCTGCGTGTAGTTTCGCCTACGCAGCGGCCCGGCCGACCCCA
A
>OTU1002
CTATTATCATCTCGTCTGCGTGCttttttttAATTAAGAAAGTATGTGGAAACGGAAAATGAGTTTGTCTTGAGGTTTTT
TCTCTTCGGAGAAAGATCCCCGAGTCACTTGAAACAATGGTGAGTTCTGATCTAGAGTAACACTAGATTCTTCTTTTCTC
AAAAAGTGACGTGGATAACTTCATCGAACATTCGTGTTTGATGTATCCTTCAACGTCTTGCTTTTTTTGGATGGAATGAG
TTTACATCTCCTGATCACTTAAAGAACGAAGCGAATGATCTTTGTAACAACAAGCCATCATTCAATATAACCTATCTTGA
A
>OTU1003
GAAAAATCGGCCACATTGTGTGGCCAGCAGCTGGGCGGGTGATCAGTGCAACACACGTGTGTACCATCCAGTCTTGCCCG
TGTCATGTGTGAGTAGCTACAACGCTTGTTGTTTATGAAACTCACATATGACTTGGGCAAGTCGTCCGTATTATTTCCTG
TTTGCCGTGATTGAAGTGCATCTGTCCTCTTTTTATTTGCACTCTTGTTTTGGCGTCATATGCTTTTATAAGTCAGCTAG
TGTCGCTGTTCTGTGGGTGCTGTGTTTTCTTTGAGGATAGAGTTTGTGCTGATCCTTGGCTATTCAGGCTGATTTTTAAA
T
>OTU1004
AATTCTCTCACTTTTTCCTTTGATTGCGAACGAAATTTCTTTTGTTTGTTTTCATTTGAGAGGTGGATTTGGGTTGTTTG
TTGTGAAATGTCATGTTTCAAAAGACAATGACCTTGAATTGAATGTTTTGATGCCGATGGTTCGAAAGAACGTCGTCGTC
GGAGTGCATGAAGATGTGGTGTAACAGCCGTTTATTTTTTTAACTCTCCTATGATGATGGTGTTCGGTTGAACTGTCAAT
TTTAGTCGTCAAAGCTCATAACCATATTTTCGAGGTGTTTGGGGGTGGAACCGTCAGGGAAAACCCCCAGCATTTTGAAC
>OTU1005
TAACCACACCTCGACGGCGTTTTCATTAGCGCGCAGTCGGATATTGAGTGTCAGCACTTGTTCTTAACGAGTGTTGTCCC
TTCAAATGGAGTCGGATCGCAACCGGTACGCATCTATACGGGTTTGCACCGAGTTCTTAAACGTGCGCCTCTAGAGTACG
AGCTCTGAGTCGGCAAACGTGGATAATGTGTGAGGCACTTCGGTGTTTTACCAACTTCTCATGTTATACCGCACTCTACT
TGCTGGGAAGAGGCCGAACTCTGCGTGTTTGAACCTGCGTCCAGTTGTAGTATCTACGAACAACCCAACTTTAATTCATA
>OTU1006
AATCCCTCACTTGACCTATTTTTGATTCAAAATTGGGAAAGTGGATCTGGTTGTTTATCCCTTTCAAAAGGGTCAACTGA
AATTCAGTGATCGGAACATTGTGCGATAAGGTTTACTCGCCAAATTATAGAAACTCTTCCGATATAGACGTGGATAATGT
GGGAATTTTAATAACTTCCTCCTTTTCATCGTCGAAGGAAATAAGTCTCGCTGGCTTGAAGGCATTTTTCAACTTGTCGA
TTTTGACGCAATGCATACGGCCCATACTTTACAACATGCCAGGCAGTCTTGTTCGGTAGAACAAGGTTGAATACCTGAAT
>OTU1007
ATTGTTTCGAACGCACGCTTTTTTATTACGAAAGAGCTGGCGGATCGGTAGTGAGGGTGTTTTTTGCCATTTACCGTGGC
TCCCTCGAAATGCATTAGTGCATCCATTTGATAGGCAAAGACGGACGAAGGCTCGACTTTTGGCCCATCTTCCTTGCCAG
GTTTTGATAATATCAGGGCTTTGGTGAGGAGGATGAGCAAGAAGCTGGACGCTACGGCCTTTGCTGATTGGAGTGCTTCT
GAACACCGCCCTAGCTATTTTTTTGGCTAGGGAATAATTCAAATCGGCCTCAGATTGGTAGGACTACCCGCTGAACTTAA
>OTU1008
ATGCTCTCGCCACCCCCTTTACGGGGATGGCGGATCTGAGGCGCTAGAGTGGCGTCCGCGCCCCTCTTGCCTTGAAATGC
ATGGTCTGGAAGTTTGCACCTGGACGCGACGGTCTTGCCTGGCGGTTCGCGCCGTCAGGGACCAACTTGGGATAACGTCC
ATCAAGTTTGGTAGCCGTGTACAGATGTCTTTAGGCAAACGCTCAGGTCCCACATTATGTAATGTAACGTGAGCCCTGGA
CGGACCACCGGAACGAGCGGCCTGAGAAGAGTCGTATATATATCACGATTCTTGGGTCTGTCTCACTTCACATTTTGACG
>OTU1009
TCACCCCAGCTCGACTGCTCTTTTTTTGTGTAACAACGAAAGGAAACAGTCGGAGAATGAGTTTTGTCTTGTCTGAAATA
GATAAGTCACTTTAAATGCTGTGAGTGTTACAATCATTTACTATTCAGTGTTGGTCTCAGAGATAGCAATATCTTTGGGA
GCTTAGTTAATAAGCTAATCGCTAGTAGTATTGTGGATAATTTTATTTACAATACACGCTATGGTTAGAGTGTTAGCCAA
AGTAATCTCATTGGATACGATTGTCTTAACATTCAGTGGAAATTAATCTAATACATTAAAAACGTATTAATACCTTTTGA
>OTU1010
CTATCTACTCTAAACTATCACTAGTTTAGGATACTGAGAGTTTTTGTGCATACAAAATCTCTTGAAGTCCAGTGAGCTCT
GCTTAGTACATTTTCGCCAAAGTTTATGTGCTGAAACCACAGTGCGAAAGCGTGTTATGCGCTTTCCATAACTAAGTGAC
GTGGGTAAACCCATTAAACGTCTGCTTGTTATCTTAAAGACTGTGGATTCAAGTAAGTATATAGACGCAAACCGCGAAGT
TTAACGGAAAAGAGCGACAGAAGACTCAAGCGCTGCAATCCAGCGCTGCTGTAGTTCTTCAGATTCATTTCTACTTTGAA
>OTU1011
TAACCACACCTCGACGGCGTTTTCATTAGCGCGCAGTCGGATATTGAGTGTCAGCACTTGTACTTTAATGAGTGTTGTCC
CTTCAAATGGAGTCGGATCGCAACCGGTACGCATCTATACGGGTTTGCACCGAGTTCTTAAACGTGCGCCTCTAGAGTAC
TAGCTCTGAGTCGGCAAACGTGGATAATGTGTGAGGCACTTGTGCTTTACCAACTTCTCATGTTATACCGCACTCTACTT
GCTGGGAAGAGGCCGAACTCTGCGTGTTTGAACCTGCGTCCAGTTTGCAATATCCACGAACAACCCAACTTTAATTCATA
>OTU1012
CCAAACAATCTCCTACGCGTATGCGAATACGTTTAGTAGGGAAATTGAGTGCTCTGTGTGTGTTATTATATATATACATG
TATGTATATGATCACCTGGACTACTTGAAGAGGAATCGATTCGAAGCTGTCACAAAGATAACGGCTGGTACAAAGTTACA
AAATTGTTGGCTCTTTTTGAGTGAACACTTTTCTCATTTGTACTGTGTTTGTTTATACCACTTTTGACATGCTGGATCGT
TTGTGGAACATTTGTGCGTCTCTGGACGTTCGTTCTTTGAATTAGATCTCAGATGAAGCGGGAAGACCCCCTGAATTTAA
>OTU1013
TTATTCCTTTCATTTTCAtttttttttATCATGATGTGGTATTCTTTTATGTGTACTGCATTGAAAAATATTGAGATGTT
TACCATCTTACACAGAATTCATTCATAATCATGTATTTTATCTTGATATTGCAATGAATTCACATTATGTGAAAACAATC
TGATACAACAATATCTTTACAATATCTATTTGTTGAGATATCTGTTTTGATAAAAAACAATTACTTTAATTCTTTTTTTG
AAAGACAATATTTCATCATCTTTTATGACATTGTCAAAGGTTGAATCAATGATTTCACAACACAATGAAGAATACAAATA
>OTU1014
TTATTCCTTTCATTTTCAttttttttttATCATGATGTGGTATTCTTTTATGTATACTGCATTGAAAAAAATTGAGATGT
TTATCATCTTACACGGAATTCATTCATAATCATGTATTTAATCTTGATATTGCAATGAATTCACATTATGTGAAAACAAT
CTGATACAACAATATCTTTACAATATCTATTTGTTGAGATATCTGTTTTGATAAAAAACAGTTACTTTAATTCTTTTTTT
GATTGACAATATTTCATCACCTTTCTGACATTGTCAAAGGTTGAATCAATGCTTTCATAATACAATGAAGAATACAAATA
>OTU1015
CTACCTCAACTCGACAGCGTTTTGAAAAAGACGTGTTGGTCGGAAAATGAGTGTCTCAGTCTTTCGGGACTGTGTCGCTT
TAAATAGAGAGAGCTTATCAAGTTATCGAAAAAATCATAATCAGGTGGAAGGCGGCTTTGTACCGCATTAACTTGCTTGT
GACGTGGATAATATTCACCTTTAGTGTGAACCTTCCAATACGTCGCCGGTGATAGGTGCAGAGTTTTCGCTCGCCCCTGT
GTTTTTTTCCAGGACTTGAACATTAAGTAATGGCACTGTTGGTAGTCAAATATCAAAACAGTTTTTGCCTTTTTCTCAG
>OTU1016
TTATTCCTTTCATTATCAttttttttATCATGATGTGGTATTCTTTTATGTGTACTGCATTGAAAAAAATTGAGATGTTT
ACCATCTTACACAGAATTCATTCATATTAATGTATTTAATCTTGATATTGCAATGAATTCACATTATGTGAAACAACCTG
ATACAACAATATCTTTACAATATCTATTTGTTGAGATATCTGTTTTGATAAAAAACAATTACTTTAATTCTTTTTTTGAA
AGACAATATTTCATCATGTTATGACGACATTGTCAAAGGTTGAATCTATGGTTTCACAATACAATGAAGAATACAAATA
>OTU1017
CTACCAACCCTCGCCGGCGTGCTTTGTTCGCAAAGTATGCGCAGGTGGACTTTGAGTCTTCTCGTTTATTCGAGTGACTT
TAAATTTAGCGAGTTGGAGACGAATGTATGTTTGGGCCTTCTGGCTCATAGCCTTGCAAATCACAACACCATTTCAACTG
GTGCTGGCTGCTAATGACGTGGATAATTTCACCTTGTGTGAATCTTCCAAACGTGATTAGATGGTTGGCTCAGGGTTTTG
CTGACTGCATGTGTGAGAAGCAACGTTTGTCAAGCAACGGTTCGTTTGCATGCATGTCGCATGTGAACAACAATCTTGA
>OTU1018
CAACCTCATCTCGACAGCGTTCTTAGGAACGAGTGGTCGGAGTGTGAGTGTCTCGGCTTTTCTAAGGCTGAGTCACTTGA
AGGTGAATAAGAACCTAGATCCATTCTCTGTTTCCTTTCGGGGAAACGGGGGGTGACGCAAGATAATTGTTCGCGCAAGC
GAATCAACAACCCTTCGTCGCCTTCTTTGGAATGGTCGTCTACTGGCTCGATTCAAGAGTGTCGCCTCTAATGGTGGCCT
CTTAAATTAATTTCAGAATTAGATCTCAAATGAAGCGAGAGTACCCGCCGAATTTAAGCATATCAATAAGCGGAGGATT
>OTU1019
CAACCTCATCTCGACAGCGTTCTTAGGAACGAGTGGTCGGAGTGTGAGTGTCTCGGCTTTCTAAGGCTGAGTCACTTGAA
GGTGAATAAGAACCTAGATCCATTCTCTGTTTCGCAAGAAACGGGGGGTGACGCAAGATAATTGTTCACGCAAGTGAATT
ATAAACCTTCGTCGCCTTCTTTGGAATGGTCGTCTAAGTTTGATTCAAGAGTGTCGCCTCTAATGGTGGCCTCTTAAATT
AACATTTCAGAATTAGATCTCAAATGAAGCGAGAGTACCCGCCGAATTTAAGCATATCAATAAGCGGAGGAAGTCGTAC
>OTU1020
CGCGAAACAAAAGCCTTTTGTTAATTTACGAAGCGTAAGCAGATTAAACTTTCAAAATGGCGTTCGTGGATGCTGGTTGT
GTAAGTTATTTTATACATCCCTTCCCGGTAGCTTGCCTACCTGGTCATCCGAAATATAGTCGACAAATGCATGTTTTCCT
GTAGCTTACAGTTTCACGACTATACGCTCAACTGAAGCAAGTTTCATAATTACCGTAATAGGTTCTATTGCTGCTAGCTC
TGTTGTGGGTGTTGTGAATCTTTGAGTGTGTGGACACATGAGGCTGTTGATAATACGGGTTGTGGGGACCCCTTTCAAA
>OTU1021
CTACCAACCCTCGCCGGCGTGCTTTGTTCGCAAAGTATGCGCAGGCGGACTTTGAGTCTTCTCGTTCATTCGAGTGACTT
TAAATTTAGCGAGTTGGAGGCGAACGCATGTTTGGGCCTTCGGGCTCATAGCCTTGCAAATCACAACACCATTTCAACTG
GTGCTGGCTGCTAATGACGTGGATAATTTCACCTTGTGTGAATCTTCCAAACGTGATTAGATGGTTGGCTCAGGGTTTTG
CTGACTGCATGTGTGACAAGCAGCGTTTGTCAAGCAACGGTTCGTTTGCGTGCTTGTCGCATGTGAACAACAATCTTGA
>OTU1022
TTATTCCtttcattttcattttttttATCATGATGTGGTATTCTTTTATGTGTACTGCATTGAAAAATATTGAGATGTTA
ATCATCTTACACAGAATTCATTCATAATCATGTATTTTATCTTGATATTGCAATGAATTCACATTATGTGAAACAATCTG
ATACAACAATATCTTTACAATATCATTTTGTTGAGATATCTGTTTTGATAAAAAACAATTATTTTAATTCTTTTTTTGAT
AGACAATATTTCATCATCTTTTATGACATTGTGCAAGGTTGAATCTAATGATTTCACAATACAATGAAGAATACAAATA
>OTU1023
TATCATCAACTCATTAGTCTTTGATTAGGCTTTTGGGCTTGGACTTGGGAATTGCTGGCTTGATCTTTTTACCCATTGAA
CAGTATCTCAGGATACTTAATAGAGGGCAAAGTGTAGTCGGCTGTCCTTAAATGCATTAGCGAGTGTTAGTCTACATGGC
ACGGCCTCTTGACGTGATAATGATCGTCGTGGGCTGGAAGTGTAGTGTCTGGCTTCTAATCATTGATTGCGTGCATACGG
CCCATAAAGCTGGAAGCGCAATGAACCCCCTACTATGTGCATACGGCCCTTAAAGCTGGAAGCATAGTCGGAAATTGAC
>OTU1024
TTATTCCTTTCATTTTCAtttttttttATCATGATGTGGTATACTTTTATGTGTACTGCATTGAAAAAAATTGAGATGTT
AATCATCTTACACAGAATTTATTCATAATCATGTATTTTATCTTGATATTGCAATGAATTCACATTATGTGAAACAATCT
GATACAACAATATCTTTACAATATCTATTTGTTGAGATATCTGTTTCGATAAAAAACAATTATTTTAATTCTTTTTTTGA
TAGACAATATTTCATCATCTTTTATGCTATTGTCAAAGGTTGAATCTATGATTTCACAATACAATGAAGAATACAAATA
>OTU1025
TCACCCCAGCTCGACTGCTTTATTGTTTGTGTAATAACGAATAGTAATTTAGTTGGAGAATGAGTTGTCTTGTCTGAAAT
AGATAAGTCACTTTAAATGCTGTGAGTGTTTATAATCGTTTTACTATCTCAGTGTTGGTCTCAAATAGCAATATTTGGGA
GCTTAGTTAATAAGCTAATCGCTAGTAGTAATGTGGATAAATTTTATTTACATTATCGCTATGGTTAGAGTGTTAGCCAA
AGTAATCTTCGTTGAGGTTGATTATATCTATCATTCAGTGGAAATTAATCTAATACTTAATCGTATTAATACCTTTTGA
>OTU1026
AAAACCCCTCGCACGCGGATGCTTGTTTATCTGTGGGCGGTAATGAATGTTCCGGCATAGGACAGGTGCATAGACAGCAG
TCTTGTTGCTTGCTTCGCGTCGGTCGTTTGAAACAAAGTGAAAGTCGTGCGTAATCGCTTCTGGCTTGACGTATTTGGTT
CTCTGCGGAGATTTTCTGCGTCACTTGGTCAGTGTAATGGTTTGCGACGTTCAGGTACTAGAAATACGGAAGGGATTTGC
GACGAGCGATTGTGGCAGGGCGTTGAATTTAGCTAAATTCGTCTTCCTGTGGCATTTGATTGTCGGGAACCCTTTTTGA
>OTU1027
AAAACCCCTCGCACGCGGATGCTTGTTATCTGTGGGCGGTAATGAATGTTCCGGCGTAGGGCAGGCGCACAGACAGCAGT
CTTGTTGCTTGCTTCGCGTCGGTCGTTTGAAACAAAGTGAAAGTCGTGCGTAATCGCTTCTGGCTTGACGTATTTGGTTC
TCTGCGGAGATTTTCTGCGTCGCTTGGTCAGTGTAATGGTTTGCGGCGTTCAGGTACTCGAAATACGGAAAGGACTTGCG
TCAAGCGATTGCTACAGGGGCGTGTGGATTTAGCTAAATTCATCCTCCCGTGGCATTCGATTGCCGGGAACCTTTTTGA
>OTU1028
TTAAACTATCTACCCTTTATAAATTATTTTCAATTTTTTGTTCTGGCTAAGATCATGAGGCTATCAACGTCTTTTTTATT
AAAGGGCCTGAAGACTTTGAAGAAAATTTGCTCCAACCTCCCATCGCCTTGGTTAAAGAATTTGGTTGTTGAGGCTTTAA
GATAAAGCATGATCAGTTGGGCCTTAAAAAATCCCTCTTCATTGtttctatttttaatcttgacatttctttttttgaga
agccagccttttttCCAAGTCAAAAGTGAACGGATCAATCACCAACTGATTTTTTTCGAAGAAGATAATTCTTTCAAAC
>OTU1029
ATGCTCTCACACAAGCATTGCTACTAACGCCTCAGCATCTCACGATGCACAGGGCGACTGTGGCAGGCTTGAGTGGATTT
GAGGCGTAGAAGTCCTAGTGGCTTCTTGTCTTTAAATGCATGATCTAGCTCCGGTAGACAGGTCTTGCCCGTTGTCCGCT
GCCCCTTAGGGGGTGGCAGCCTCGGGAGCCAACTTGGGATAACGTCCATCGAGTTTGGTTGCCTGTCAATAGACCGGACT
TTGCGGAGGCAACTCTGTGGAGATCAAATGAACGTGTTGCAGGCCATGTCAAGTGGTCTTGCGATACAATTACCTGACG
>OTU1030
CCCTGGCAACCACAAGAAATCGCAGCTTTATTGCCGCTTTTTCGGGCTGTTTTCGCAAGATTACACCACAATTGGACGCT
TTTCTCTTGGTTAAACACGAGTCGTCTTAAATGCATGGGACTGATCCAGATACCCGGTCAACTGACTTGCGGTGTTAGCC
ATTTGTGTGCGATCGGTGATGATATTTTGGGCTTTTTTCTCGTAAAAATGCTCTTTCGTTCATCGCATTGCCGTGGTTAG
CATTAAGCCGCTCGTCTACCTTCCTTTTCTTGGATCGAGCCCTCACCCAAAGAAGCCCCTCCGGGCCCTCTTTTTTGAA
>OTU1031
TTAACCAATCAAACCAGTTTTATTCTTTGTAACTCTTTGCTCCCTCTTTGGAGGCTGTAGGAGGGACCTTACGGAATAAG
CGGTTTGGAGTTTGGGTGATATTACACTTTTGCAGAGTAATTAACCTTTAAGACAGCTGTAGCCCCAATCTGTTACTCAA
TGTCCATTAGCACAAAAGTCTAGAAGGCATGACCAACGGGCGTAAGCTCCAAAACTCATTGCTGACAATAGTTTTTGAAT
GGACGCAAAAAAGTTGGGTGACAATAATCAAGAGAGGGGTACAAACAAAAACGACACGAAGAGGGGTAACCTCTTTAAG
>OTU1032
CAACATCATCTCAACCGCATGGTTGGAGAGTGGCTTTCTCTTTTTTTCTTTGCTTCTTGTAAGTAGGAAATGAAAAAGAG
TCTGCTCAAGGATGGAAGAGCTCTTTTCTCCTCTCACTCATAACGAAAGGAAAAACATCCAATATGTGGTGCTCTAACGA
AACTAAACATGGTCAAGTACTTTATGATTGGTTTCTAGTCACATTTCTGGACTTTCTATTTCAAAACGAGTTAGAAGAGA
AGCTATAGGAGCGTACGAGTCTGTCGTTTTACCTTTTCAAAAAGTAAGACGTTACAAACTCAAACTTCAAACCCCCCCG
>OTU1033
TTATTCCTTTCATTTTCAttttttttttATCATGATGTGGTATTCTTTTATGTGTACTGCATTGAAAAATATTGAGATGT
TTATCATCTTACACAGAATTCATTCATAATCATGTATTGTATCTTGATATTGCAATGAATTCACATTATGTGAAACAATC
TGATACAACAATATCTTTACAATATCATTTTGTTGAGATATCTGTTTTGATAAAAAACAATTAGTTTAATTCTTTTTTTG
ATAGACAATATTTCATCATCTTTATGACATTGTCAAAGGTTGAATCTATGGTTTCATAATACAATGAAGAATACAAATA
>OTU1034
TTATTCCTTTCATTTTCAttttttttttATCATGATGTGGTATTCTTTTATGTGTACTGCATTGAAAAATATTGAGATGT
TTACCATCTTACACAGAATTCATTCATAATCATGTATTTTATCTTGATATTGCAATGAATTCACATTATGTGAAAACAAT
CTGATACAACAATATCTTTACAATATCTATTTGTTGAGATATCTGTTTTGATAAAAAACAATTACTTTAATTCTTTTTTT
GATAGACTACATTTCATCATCTTCTGACATTGTCAAAGGTTGAATCAATGCTTTCACAATACAATGAAGAATCCAAATA
>OTU1035
AAACACCCTCAGCCCCCTTTCTCGTTTCGACTGGACAAGGGGTTGGACTTGAGTGATCCCAACGGCAGCGATTTCGAAAA
CCACGGCAGTGATTGAATAAATCTACGGCAGTGATTTCGACGAACCGCTGGCGGGTCACTTGAAATGCAGGTGCGGCTGG
ACACATCTTCTGAGCTATAAGCATTACTTATTTAGTCCCGTTAAACGGATTATATCTTGTTGCTGCAGCTAACATAAAGG
TTGATTGTCCTTGTGCCCGACTGATGCAGGAAGACAAAGGAGGTCCGCGTCTCTGACGTGGAGGCTTCTCTTTGTTCA
>OTU1036
TAAAAATCTGCAAACCAGGCTCTAGAAATGATTTCATCATTTTAGCCGAATAATCGCCTTAGTGCAAGTATGGTGATTAT
TTTTGCATCGGGGTTAAACCTGAAGCATTGGTGCATGTTGGGCGTATTTGTTAATCCTTTCGGGTTAACAGTCGCTTTAA
AATGAGTTTGTGCCCACATGACAGGGATAACCTGGTGGCTTTGAAGCGCTTACAACTCGTTTACGCTTTACTGCTGCTAA
AATTTCCTCGTTTTGCGGCGTGCAAATACCACAATTTACACAGTTCTGGCTTTTGCTTCTGGCATGGCTGTTCTGATA
>OTU1037
ACCTTGACGTACCTCACACCCCACCTTGGTGTTTTAGCTTCGGCGAAATGATCCTAACTGGTGCGGGTTCGTGGACCTGG
GTCTGTTCTTTTTCTCACGAAAAAGAGGCCTTAAATGAAATGTCGACCGCATTCTTCAGCTTGGCTGGGTTTTGCTTGAG
GCACATTAAGACGTGATTAATACCTTCATTGGTTTTTCCCAGCGTCGATAAGTGAGTCTCGCAAACCGTTCCCAATTTGA
TTGTAGCGCAATCGCTCGTACTTTAACATGCCAGGCAGTTTGAACCTCTCGTTTGAGGCGATAACTGGACACCTGAAC
>OTU1038
CGCGAAACAAAAGCCTTTTTCAAATTTATGAAGCATTTTTGCAGAATAAATTTTAAAATGGCGTTCGTGGATGCTGGTTG
TGCAACTTATGTTGCACATCCCTTCCCGGTAGCTTGCCTACCTGGTCATCCGAAATACGATCAAGTGCACGTTTTCTTGC
AGCTCATAGTTCCATGACTATACGCTCAACAGAAGCAAGTTTCATAATTACCTCATAGGTTCTCTTGCTACTGGCTCTGT
TGTGGGTGTTGTGGAAATTTTGAGTTTCAAATTATGTGTACCGCTGGACCTTCCGGGTTGTGGGGACCCCCTCTCAAA
>OTU1039
TTATTCCTTTCATTTTCAttttttttttATCATGATGTGGTATTCTTTTATGTGTACTGCATTGAAAAATATTGAGATGT
TAGTCATCTTACACAGAATTCATTCATAATTATGTATATAATCTTGATATTGTAATGAATTCTCATTATGTGAAACAATC
TGATACAACAATATCTTTACAATATCATTTTGTTGAGATATCTGTTTTGATAAAAAACAATTACTTTAATTCTTTTTTTG
ATAGACAATATTTCATCATCTTCTGACATTGTCAAAGGTTGAATCAATGCTTTCACAATACAATGAAGAATACAAATA
>OTU1040
CAACATCTTCTCAACCGCATTGTTGGTTGGATAATGGTTTTCTCTGTGTCTTGTACTACAGAGTCTACTTAAAGTTGGAC
GAGCCTAAGAGAGTGGATCAAGCTAAAACTTCTGGTTTTTGTTTCATATCCTCGTCTATTGTGCGCTTGAAGAAGTCAAC
ATGGTCAAGTATCAAATGTTGGATTCTGAGTACAGTTTACGAGACGAACAGGAACCGTGACTCTAGCTCCCACTCACCTA
TTCTCTGGCGTACGACCGTGTCTAAGCCCTCTCTTCAAAAAAGAGGACTCAGTCACACAGTCAATCATAACACCCCTG
>OTU1041
AATCCTCTCGAACCAAATTATAttttttttttttGGTTTGGATATGAGTTATCCCATATAGTACTTTTTCCTAAAAAGAA
AAAAGTTTCTTCTGGGTGACTTTAAAGGAATTGTTTGGCTCACAACACCGAAAAAAAGGGTCCGGGCGACCGAAAAGCGT
GACAAGGACTCTTTCTGTGAATGGCTCTGGCTATTTTCGAAAAGTTTTCAAGACGCTGAACTCGTGTCGTTTTCTCCGGT
TCCCGCGGTGTCGCGGTTTTTGCCTTCTCCCCCAACCTTTACCCAACACAAACCGTCGTCTTTTTCGGCGGATTGTGA
>OTU1042
TTATTCCtttcattttcattttttttATCATGATGTGGTATTCTTTTATGTGTACTGCATTGAAAACAATTGAGATGTTA
ATCATCTTACACAGAATTCATTCATAATCATGTATTTAATCTTGATATTGCAATGAATTCACATTATGTGAAAACAATCT
GATACAACAATATCTTTACAATATCTATTTGTTGAGATATCTGTTTTGATAAAAAACAATTATTTTAATTCTTTTTTTGA
TAGACAATATTTCATCATCTTTCTGACATTGTCAAAGGTTGAATCAATGGTTTCATAATACAATGAAGAATACAAATA
>OTU1043
TTATTCCTTTCATTATCAttttttttATCATGATGTGGTATTCTTTTATGTGTACTCCATTGAAAAAAATTGAGATGTTT
ATCATCTTACACAGAATTCATTCATATTAATGTATTTTATCTTGATATTGCAATGAATTCACATTATGTGAAACAATCTG
ATACAACAATATCTTTACAATATCAATCTTGTTGAGATATCTGTTTTGATAAAAAACAATTACTTTAATTCTTTTTTTGA
TAGACATTTATTTCATCATCTTATGACATTGTCAAAGGTTGAATCTCTGATTTCACAATACAATGAAGAATACAAATA
>OTU1044
CTACAAACCCTCGGCGGCGTGCTTTGTTCGCAAAGCATGCGCAGTCGGAATCTGAGTCTTCTCGCTGTTGCGAGTGGCTT
TAAGCGAAGCGAGTTGAAAACGGACACATGCTTGAACCTCTGGTTCATAGCCTGGCTGTTGATCCCACCAATTTAAACTG
GTGCTGGCTGCTAGTGACGTGGATAATTTCGCCTTGGCGAATCTTCCAAACGTGACTAGAGGGTTGGCTCGGGGTGTGGC
TCACTGCTTGTGCGATAAACAGTGACTGTTCTTCGACGGAACGTTTGCATGCGTGCAGTGTGCAAACAACTACTTTGA
>OTU1045
TTATTCCTTTCATTTTCAtttttttttATCATGATGTGGTATTCTTTTCTGTGTACTCCATTGAAAAAAATTGAGATGTT
TACCATCTTACACAGAATTCATTCATATTAATGTATTTTATCTTAATATTGCAATGAATTCACATTATGTGAAACATTCT
GATACAACAATATCTTTACAATATCATCTTTGTTGAGATATCTGTTTTGATAAAAAACAATTACTTTAATTCTTTTTTTG
ATAGACATTATTTCATCATTTTATGACATTGTCAAAGGTTGAATCTCTGATTTCACAATACAATGAAGAATACAAATA
>OTU1046
TTATTCCtttcattttcattttttttATCGTGATGTGGTATTCTTTTATGTGTACTGCATTGAAAAATATTGAGATGTTT
ACCATCTTACACAGAATTCATTCATAATCATGTATTTACTCTTGATATTGCAATGAATTCACATTATGTGAAACAATCTG
ATACAACAATATCTTTACAATATCATTTTGTTGAGATATCTGTTTTGATAAAAAACAATTATTTTAATTCTTTTTTTGAT
AGACAATATTTCATCATCTTTTCTGACATTGTCAAAGGCTGAATCAATGATTTCATAATACAATGAAGAATACAAATA
>OTU1047
TTATTCCTTTCATTTTCAtttttttttATCATGATGTGGTATTCTTTTATGTATACTGCATTGAAAAAAATTGAGATGTT
TATCATCTTACACGGAATTCATTCATAATCATGTATTTAATCTTGATATTGCAATGAATTCACATTATGTGAAAACAATC
TGATACAACAATATCTTTACAATATCTATTTGTTGAGATATCTGTTTTGATAAAAAACAATTACTTTAATTCTTTTTTTG
ATAGACAATATTTCATCATGTTATGGCATTGTCAAAGGTTGAATCTATGATTTCACAATACAATGAAGAATACAAATA
>OTU1048
TAACCACACCTCGACGGCGTTTTTACGAACGCGCAGTCGGACATTGAGTGTCAGCATTTATTTGTGCTGTCGCTTCAAAT
GGAGTCGGATCGCAACCGGTACGCATCTATACGGGTTTGCACCGAGTTCTTAAACGTGCGCCTCTAGAGTACTAGCTCTG
AGTCGGCAAACGTGGATAATGTGTGAGGCACTCTTCACGGAGTGTTTTACCAACTTCTCATGTTATACCGCACTCTACTT
GCTGGGAAGAGGCCGAACTCTGCGTGTTTGAACCTGCGTCTGGCTGTGCAACGACGAACAACCCAACCATAATTCATA
>OTU1049
ACAATGTTCCGTATCCCGCGGGCGCGTTTTTGTTTACTCGTGGGGAGAATGGGTGTCTTTTTTTCTTCTTGAAAGTCACT
CCAAGTCCATCGGGGTTTTCCGCGCGGAGCCACGGGACGGGACGCGGGACGGGAGCCAAAGCGCAGATGCAATGAACCCT
ATGTGTGTTCTTTTCTCTGTCTTTTGCCCCCTTTTTCCTCCCATCCTGCCTGCCAGCGGGACCCGAATGTTCGATTGGGA
TTggggggggTGGTGGTATTGGGcccaacacccacaaccacacacccacccaaaacccaatcaaaaataccaacacaT
>OTU1050
TTATTCCTTTCATTTTCAtttttttttATCATGATGTGGTATTCTTTTATGTGTACTGCATTGAAAAATATTGAGATGTT
TATCATCTTACACAGAATTCATTCATAATCATGTATTTTATTTTGATATTGCAATGAATTCACATTATGTGAAAACAATC
TGATACAACAATATCTTTACAATATCATTTTGTTGAGATATCTGTTTTGATAAAAAACAATTATTTTAATTCTTTTTTTG
ATAGTCAATATTTCATCATGTTATGACATTGTCAAAGGTTGAATCTATAGTTTCACAATACAATGAAGAATACAAATA
>OTU1051
TTATTCCTTTCATTTTCAtttttttttATCATGATGTGGTATTCTTTTATGTGTACTGCATTGAAAAATATTGAGATGTT
TACCATCTTACACAGAATTCATTCATAATCATGTATTTTATCTTGATATTGCAATGAATTCACATTATGTGAAAACAATC
TGATACAACAATATCTTTACAATATCTATTTGTTGAGATATCTGTTTTGATAAAAAACAATTACTTTAATTCTTTTTTTG
ATAGACAATAAATCATCATCTAATGACATTGTACAAGGTTGAATCTATGATTTCACAATACAATGAAGAATACAAATA
>OTU1052
CTATCTATCTCAACAACCTTCCGTAATTGGTAGGTGTAGTTGGAGAATGAACGTTTCACAGACCTATATGATGTGAATCG
TTTCAAGGATAGCGAGTCGTTGCTCGCAAATGCAACACGCATTAGGACGTTGAATTAATAGTGTTATTCTACACTTTTCA
TCCGTTCGTTTTCAGCGATTGCTTTGCTATGAGTCCATCTCGATAGACGGAAACGTCTCCCATCGCAAGTACGGTTGTCG
GATTTCTATAATCTGATGGGCGAAAAGCTGTGGGTTATAACCATATCTTGGTCATCCATAATGGTTGGCCTTTTGAA
>OTU1053
AATTTCTCTTAGTGAATTTGTTTTCACTAAGGATTTGGGTCATCTTTTCATTAGTGAAAAGTAACCTTAAGGAAATGGAT
GGTCTCTATTAGAGAAGCACTAATGAGCTTTGACTAATGGAAAGTGAATGAAAAGACACTACCAAAACCACAAAATCCAT
TGAATGAATAGCAAGCAATTGCTAGTCTTTTGGGATTCTTTGATGAGTAGTAGTGACTTAGTAGTACATTTTCATGCAAG
TTGGACTAAGCTTGGGTGTTTCATGTTCTGATAGCGATTCACTAACCTATTGAAAAAAGACTAAGTCTTTTTTGAAC
>OTU1054
TTATTCCtttcattttcattttttttATCATGATGTGGTATTCTTTTATGTGTACTGCATTGAAAAAAATTGAGATGTTA
ATCATCTTACACAGAATTCAATCATATCAATGTATTTTATCTTGATATGGTAATGAATTCACATTATGTGAAAACAATCT
GATACAACAATATCTTTACAATATCTATTTGTTGAGATATCTGTTTTGATAAAAAACAATTACTTTAATTCTTTTTTTGA
TAGACATTATTTCATCATGTTATGACATTGTCAAAGGTTGAATCTATGATTTCACAATACAATGAAGTATACAAATA
>OTU1055
CCATCACTCAACAACTTCTTGTTGTTGGATACTGGACCAACATTGCGATCAGCAATGCGGTCTTAAACGCATGGAGTTTA
AGCTGTCTTGAGAGCTTCGCTTCGGCGAATAGTCCAATCGGACTGGCAAACCTGGTTGCCTGTAGTGACGAAGGTAATTT
CGCAATGGCGAATCTTCCAACGTGACTACGTGGTGATTTGGAACCTGTCGGTTGAATGAACGCTCAAGTGGCAATACTAA
ACGATGTTCGAGGGTTCAAAACCTCAACACTCTTTGAATTAGATGTCAAATGAAGCGAGAATACCCGCTGAACTTAA
>OTU1056
TTATTCTCAATCCTTTAATCATCATGATGATGATGGTGGTGGTTGGATTGGATGTGAGAGGTTGCAGGATTGGCTTTCTT
CATTCTGCTCTCTTGAAATCAATTAGCTGAGATTGTTCTCGTCCTTGTCTTTCTTTTTTCTTTAAAGATAAGAAGAGGCT
TGTTTTATTTGAGCTTTCAGTGTTGTAATTTATTGCCGCTGCTAGCGAATTCAACCTCTAAGGAAGAGAACGAGTCTTGC
TTTCTAATTAATAGAATTTGGCCTACTCTCTTTTTTCGAGAGAGAGAGAGGAAGGGTTGATTTCTTCTATCTATCAT
>OTU1057
CTATCAAAACTCGCCTGCGTTTTGACTTCCCAAAAAAGGTCAGAACGATTGTGAGCGGAAATTGAGCGTCACACTTTTCG
AGAGTGTGTTGCTTGAAAGGTAGAAACGGTGTTTGTTCCGTCGTTCTCTCGAACGAGCTCGCTTTGGTCTTCCTCTCGCT
TCCGCGAGAGGCTGGAGCAATCTGAGTGACGTGGTTAAGTTCGCCTCCGTGCGACGCACACCATCGTCAAACTAACTCGG
AGTGCACTGGTACGGCCTTCCCTGAGTCATGGAGCAAAAACTTGATCCGTTCTTTGGATTAAAACCCAACTTACAAA
>OTU1058
TAAACTGACTCTACCCAACTCTTTTGAGTTGAGTGGGATTTGGGCTTTTCCCAGGCATATAAATTGAAGCACTTATTTTA
TGAGCGTTTTCAATTTGTATGAAACTGAGTGGCTTGAAATATATAGTTTGGGATATAAGATTGAAAGTCCAATGAGCTGT
AAGCGCGACAAGAACTGAAGGCGATTTATCGCTGAATAGTTTTAATTTCGCTGGCTGGCTGTATTGGTTTAAGCTTCTAT
CATATTCTCTTCTCACATATATATACCAGAGGTGTTGTTTGATGCATGTTTTGTATCAAAAATTACACTTTTGAAAC
>OTU1059
TTAACTCTCATTGCCCTTGTTTGCTCGCAAGAGCTTTGACAAGGGTCCAATGGAATTGAGTCGTCTTGACGCGCTCAAGT
GTGCGGCAAGTGACTTTTAATTGATTGTAGCCTCCTTGACACGTTTTTTCTTGATCAACGCACACAGACTTCAAGGCATG
ATGAATGTGAAGAAAGCTTTATTGCTTTCGGAAACTCCTTCGTTGCTGATACAAAGCCTTTGTGGGCAGAGAGCTTGAAT
ACATGGACTGTGTCTAGGGTCAGGTGAACCCCAAATCTATACGGTTGGTGTGGGAGAGCAATCTCCTCCCATCCAAG
>OTU1060
TAACCACACCTCGACGGCGTTTTCATTAGCGCGCAGTCGGATATTGAGTGTCAGCACTTGTGCTTAACGAGCGCTGTCCC
TTCAAATGGAGTCGGATCGCAACCGGTACGCATCTATACGGGTTTGCACCGAGTTCTTAAACGTGCGCCTCTAGAGTACT
AGCTCTGAGTCGGCAAACGTGGATAATGTGTGAGACACTTCTGTGTTTTACCAACTTCTCATGTTATACCGCATTCTACT
TGCTGGGAAGAGGCCGAACTCAGTGTTTGAACCTGCGTCCTGTTACGCAACGACGAACAACCCAACCATAATTCATA
>OTU1061
TTTATCATCAACTCATTAGTCTTTGATTAGGCTTTTGGGCTTGGACTTGGGAATTGCTGGCTTGATCTTTTTACCCATTG
AACAGTATCTAATACTTAATAGAGGGCAAAGTGTAGTCGGCTGTCCTTAAATGCATTAGCGAGTGTTAGTCTACATGGCA
CGGCCTCTTGACGTGATAATGATCGTCGTGGGCTGGAAGTGTAGTGTCTGGCTTCTAAAACCCGATTGCGTGCATACGGC
CCATAAAGCTGGAAGCGCAATCAAATCCGACTACGTGCATACGGCCCATAAAGCTGGAAGCGTAGTCAAAATGACAA
>OTU1062
TTATTCCTTTCATTTTCAtttttttttATCATGATGTGGTATTCTTTTATGTGTACTGCATTGAAAAAAATTGAGATGGT
TACCATCTTACACAGAGTTCATTCATATCAGTGTATTTAATCTTGATATTGCAATGAATTCACATTATGTGAAACAATCT
GATACAACAATATCTTTACAATATCAATTTGTTGAGATATCTGTTTTGATAAAAAACAATTACTTTAATTCTTTTTTTGA
TAGACAATATTTCATCATCTAATGACATTGTACAAGGTTGAATCTATGATTTCACAATACAATGAAGAATACAAATA
>OTU1063
CGCGAAACAAAAGCCTTTTGTTAATTTATGAAGCATTAAGCAGATTAAACTTTCAAATGGCGTTCGTGGATGCTGGTTGT
ATGATTTTTTGTACTTCCCTTCCCGGTAGCTTGCCTACCTGGTCATCCGAAATACAGTCGACAAATGCATGTTTTCCTGT
AGCTTATAGTTTCATGACTATACGCTCAACTGAAGCAAGTTCCATAATTACCTTAATAGGTTCTATTGCTGCTAGCTCAG
TTGGGGGTGTTGTGAATCTTTGAGTGTCGGGATACATGAGGCTGTTGATAATACGGGTTGTGGGGACCCCTCTCAAA
>OTU1064
TAAAAATCTGCAAACCAGGCTTAAGAAATGATTTATTATTTTAGCCGAATAATCGCCTTAGTGCAAGTAAGGTGGTTATT
TTTGCGTCGGGGTTAAACCTGAAGCATTGGTGCATGTTGGGTGTATTTGTCAATCCTTCCGGGCTGACAGTCACTTTAAA
ATGAGTTTGTGCCCACATGACAGGGATAACCTGGTGGCTTTGAAGCGCTTACAACTCGTTTACGCTTTACTGCTACTAAA
ATTTCCTCGTTTTGCGACGTGCAAATACCACAATTTACACAGTTCTGGCTTTTGCTTCTGGCATGGCTGTTCTGATA
>OTU1065
CTAACTCTTCACGCTCTGCGTGTGGGAAAATGGGTTGTCTCGTGTGTGTGTTTTCTCACCCGAGTCACCTGAAATATAAT
CGACTCCGCCTTTGACCAAACCGCGGTGTAGAATTTTTCATTCGTGGAAAGTTCTACCAGTCCAACTGACGTGGGTAAAC
CCaaaaaaaaGCGTCGGACCTGGATGGCTTCAAACCGAGGATTTTGCTTTGTCAGAGGATTTAAATTTGTGAGTAAAGAC
GCAATGTCTTGGGTCGCACTCGCTACGAGTACCTACTCAAGTGTCGTTTGCAAAAACTCTGATGttttttttAACAA
>OTU1066
ATATCTCAAGCTCACCATGTTGTTGTTACGACAGCATGGTGTGTTTTGGAGTTGAGTTTTCCCCAAAATAGTGCGGGTGG
ACACGCTATGGCGTGTTTGCTTGCACGCCTTTGGGAGACTTTAAACGCAGGACAGGCTGAGGACACTGCGATCCGGCACA
AAGCGTACTATTTATTATCTCACCGAGATGTTATCATTCGCTGAAGCCACTCAAGGATTCAGGTTCGCAAGAGCCGTCAA
GCAGGAAAAAGCAAACCAAAGGGCGGAGCTAGGCGCGGGTGAATGAAAAGCGCGAGCCTAGCGCCACCTTGTTTGGA
>OTU1067
TTATTCCTTTCATTATCAttttttttATCATGATGTGGTATTCTTTTATGTGTACTCCATTGAAAAAAATTGAGATGTTA
ATCATCTTACACAGAATTCATTCATATTAATGTATTATATCTTGATATTGCAATGAATTCACATTATGTGAAACAATCTG
ATACAACAATATCTTTACAATATCATCTTGTTGAGATATCTGTTTTGATAAAAAACAATTAGTTTAATTCTTTTTTTGAT
AGACAATATTTCATCATCTTTATGACATTGTCAAAGGTTGAATCTATGGTTTCATAATACAATGAAGAATACAAATA
>OTU1068
TTATTCCTTTCATTATCAttttttttATCATGATGTGGTATTCTTTTATGTGTACTTCATTGAAAAAAATTGAGATGTTT
ACCATCTTACACAGAATTCATTCATATCAATGTATTTAATCATGGTATTGCAATGAATTCACATTATGTGAAACAATCTG
ATACAACAATATCTTTACAATATCTATTTGTTGAGATATCTGTTTTGATAAAAAACAATTACTTTAATTCTTTTTTTGAT
AGACAATATTTCATCATGTTATGGCATTGTCAAAGGTTGAATCTATGATTTCACAATACAATGAAGAATACAAATA
>OTU1069
TTATTCCtttcattttcattttttttATCATGATGTGGTATTCTTTCATGTGTACTGTATTGAAAAAAATTGAGATGTTT
ACCATCTTACACAGAATTCATTCATATTAATGTATTTTATCTTGATATTGCAATGAATTCACATTATGTGAAACAATCTG
ATACAACAATATCTTGACAATATCTATTTGTTGAGATATCTGTTTTGATAAAAAACAATTACTTTAATTCTTTTTTTGAT
AGACAATATTTCATCATGTTATGACATTGTCAAAGGTTGAATCTATGATTTCACAATACAATGAAGAATACAAATA
>OTU1070
TTATTCCtttcattttcattttttttATCATGATGTGGTATTCGTTTACGTGTACTGCATTGAAAAAAATTGAGATGTTT
ATCATCTTACGCAGAATTCATTCATATTAATGTATTTAATCTTGATATTGCAATGAATTCACATTATGTGAAACAATCTG
ATACAACAATATCTTTACAATATCAATTTGTTGAGATATCTGTTTTGATAAAAAACAATTACTTTAATTCTTTTTTTGAT
AGACAATATTTCATCATGTTATGGCATTGTCAAAGGTTGAATCTATGATTTCACAATACAATGAAGAATACAAATA
>OTU1071
ACCTTGACGTACCTCACACCCAACCTTGGTGGttttttttAGCTTTGGCGAAATAATCCTCATAGGTGCGGGGGTGGATT
TGGGTCGCCTTTTTCCTCCCTGGAGAAAAAAAGAGGCCTTAAATGAAATGTCGACCGCATTCTTCACTTGGCTGGGTTTG
CTTGAGGCGCATCAAGACGTGATTAATACCTTCATTGGTTTTCCCAGCGTCGATAACTGAGTCTCGTGAACTGTCCCGAT
TGATTGTAGCGCAATCGCTCATACCTTAATTATTTGCCAGGCAGTCAGATGGAAACTTCTGACTGAACACCTGAAC
>OTU1072
TAACCACACCTCGACGGCGTTTTCATTAGCGTGCAGTCGGATATTGAGAGTCAGCATTTAATGTGCTGTCTTTTCAAATG
GAGTCGGATCGTAACCGGTACGCATATATACGGGTTTGCACCGAGTTCTTAAACGTGCGCCTCTAGAGTACTAGCTCTGA
GTCGGCAAACGTGGATAATGTGTGAGGCACTCTTCGCTGAGTGTTTTACCAACTTCTCATGTTATACCGCACTCTACTTG
CTGGGAAGAGGCCGAACTCAGTGTTTGAACCTGCGTCCAGTTGTAGTATCTACGAACAACCCAACTTTAATTCATA
>OTU1073
AACACCTCAAAAGATTTATTTCTTTTGGATTTGAGCAATTTTAATCCCAACATTTTTCGCAGCGCAAGCTGTTGGATGAT
GGCGGGTTGCTTCAAATGCAGGTGGCAGCTGCTTTTCTACTTTCTGGAAAACAACTAAGGCATATCTTGTTTAGTCCCGT
CAAAAGGATTATCATGCTTGCTGAAGGATTTTTCCGCTTGAAACTGAAGGCGAAAGTGCTGTGACTGATGCAGGATATAt
tttttttCACTTGCTTCTTGGTTTCTCCGTTTTTTTGCGGGGGAAAAAAGGAACAAACAGGAGGAAAGATAACCAA
>OTU1074
AATAACCTCAAATATTATTGTTTATTTTTTAGTAAATAGATGACAATGTTTGGAATTTGAGCATATTGTTAGAATATTAA
TAATATTTCTAACTGGCTTTAAAATAAAATACTGAAATGGAATATTTTAATTTTTATTATGTATATTTAAATTATAATAA
TAAATTGAAAGCGTTAAATAGTTTGACTTTTCAAGTCAATCTTTCGCTTGATATTTTTTATTATTGAATTAATATACGTT
AAGTAATAATAATGAAATTTTCATTTCTAGTTATTTGCAGGAAAGCATTTTTAAAAGGAAGAAATTTCTTCCATAA
>OTU1075
ATCCCTCAAACCCCAATGGTTCTTTATGGAGCTGTTGTCTGGGTTTGGTCTGTGGGTGGCTGCTGCCTTCGCTCTCTGGA
GACGCAAGGCTCACCCGAAACGTATTAGCTGGACCCTCGTACACCACCAGTCCTCTCCTCCGACCAGGATGGTTTGGGCT
GGGGTCTGAGGGGATCCCTTGCTCAGCGTGATAAGTCATTTGCTGAGAGAATGGGGACCTCTCTGTCCGTGCGGGCGGTC
TGCTTCCAATCCGAGAGAGAGGGGAGGAGGGGAAGAGTTTCGCGCTCTTCCTGCCCCCCTCCCTCCTTTTTTCATG
>OTU1076
CAACCCCTCCCAAAACCCACTCTTTTTTCTTCTTAACTGGAGAAAGGAAGGGGGTATTGGGGATGTGGCATTCCCAGCAC
AGTGCTCATTGCGGGCGCAATGCTGTGTCTGCTGAAGGACAGACGGCCAGCGGCGCAGAAAACAAACACACCGGCACGCC
CAACACACGTGGTAACCTTGTTCCTTTACTGTGAATCAAGCCCCCTGTGTCGAGCGCGTCCGGAGTGGTCTGCAAGCCGA
[truncated: 3,843,467 more chars]
