# Supplementary material for: Effects of oxygen availability on mycobenthic communities of marine coastal sediments
Source: Sci Rep. 2023 Sep 14;13:15218. doi: 10.1038/s41598-023-42329-1 (PMC10502103; doi:10.1038/s41598-023-42329-1)
Supplement: Supplementary file 9 — Supplementary Table S1. [file 41598_2023_42329_MOESM9_ESM.csv]

Supplementary Table S1: Information on samples of the incubation experiments and data used for meta-analysis and literature survey (physiological experiments).
Samples of incubation experiment
Samples	Projects (references)	Accession number	Conditions	Time of incubation	Remarks
S01	this study	ERR9935891	Oxic	Day1	Incubation
S02	this study	ERR9935890	Oxic	Day1	Incubation
S03	this study	ERR9935889	Oxic	Day1	Incubation
S04	this study	ERR9935888	Anoxic	Day1	Incubation
S05	this study	ERR9935887	Anoxic	Day1	Incubation
S06	this study	ERR9935886	Anoxic	Day1	Incubation
S07	this study	ERR9935885	Oxic	Day2	Incubation
S08	this study	ERR9935884	Oxic	Day2	Incubation
S09	this study	ERR9935883	Oxic	Day2	Incubation
S10	this study	ERR9935882	Anoxic	Day2	Incubation
S11	this study	ERR9935881	Anoxic	Day2	Incubation
S12	this study	ERR9935879	Anoxic	Day2	Incubation
S13	this study	ERR9935878	Oxic	Day3	Incubation
S14	this study	ERR9935877	Oxic	Day3	Incubation
S15	this study	ERR9935876	Oxic	Day3	Incubation
S16	this study	ERR9935875	Anoxic	Day3	Incubation
S17	this study	ERR9935874	Anoxic	Day3	Incubation
S18	this study	ERR9935873	Anoxic	Day3	Incubation
S19	this study	ERR9935872	Oxic	Day8	Incubation
S20	this study	ERR9935871	Oxic	Day8	Incubation
S21	this study	ERR9935870	Oxic	Day8	Incubation
S22	this study	ERR9935869	Anoxic	Day8	Incubation
S23	this study	ERR9935868	Anoxic	Day8	Incubation
S24	this study	ERR9935867	Anoxic	Day8	Incubation
S25	this study	ERR9935866	Oxic	Day15	Incubation
S26	this study	ERR9935865	Oxic	Day15	Incubation
S27	this study	ERR9935864	Oxic	Day15	Incubation
S28	this study	ERR9935863	Anoxic	Day15	Incubation
S29	this study	ERR9935862	Anoxic	Day15	Incubation
S30	this study	ERR9935861	Anoxic	Day15	Incubation
S31	this study	ERR9935859	Oxic	Day22	Incubation
S32	this study	ERR9935858	Oxic	Day22	Incubation
S33	this study	ERR9935857	Oxic	Day22	Incubation
S34	this study	ERR9935856	Anoxic	Day22	Incubation
S35	this study	ERR9935855	Anoxic	Day22	Incubation
S36	this study	ERR9935854	Anoxic	Day22	Incubation
S37	this study	ERR9928355	Oxic	Day0	original sediment
S38	this study	ERR9935852	Oxic	Day0	original sediment
S39	this study	ERR9935853	Oxic	Day0	original sediment
Further samples, used for meta-analysis
Samples	Projects (references)	DOI	Accession number	Conditions
PA05	Retter et al., 2019; Biodivers Data J 7	10.3897/BDJ.7.e35332	SRR8822488	Oxic
PA13	Retter et al., 2019; Biodivers Data J 7	10.3897/BDJ.7.e35332	SRR8822496	Oxic
PA14	Retter et al., 2019; Biodivers Data J 7	10.3897/BDJ.7.e35332	SRR8822497	Oxic
PA18	Retter et al., 2019; Biodivers Data J 7	10.3897/BDJ.7.e35332	SRR8822501	Oxic
PB01	Retter et al., 2019; Biodivers Data J 7	10.3897/BDJ.7.e35332	SRR6200921	Anoxic
PB02	Retter et al., 2019; Biodivers Data J 7	10.3897/BDJ.7.e35332	SRR6200922	Oxic
PB03	Retter et al., 2019; Biodivers Data J 7	10.3897/BDJ.7.e35332	SRR6200923	Oxic
PB04	Retter et al., 2019; Biodivers Data J 7	10.3897/BDJ.7.e35332	SRR6200924	Anoxic
PB05	Retter et al., 2019; Biodivers Data J 7	10.3897/BDJ.7.e35332	SRR6200925	Anoxic
PB06	Retter et al., 2019; Biodivers Data J 7	10.3897/BDJ.7.e35332	SRR6200926	Anoxic
PB07	Retter et al., 2019; Biodivers Data J 7	10.3897/BDJ.7.e35332	SRR6200927	Anoxic
PB08	Retter et al., 2019; Biodivers Data J 7	10.3897/BDJ.7.e35332	SRR6200928	Oxic
PB09	Retter et al., 2019; Biodivers Data J 7	10.3897/BDJ.7.e35332	SRR6200929	Oxic
PB10	Retter et al., 2019; Biodivers Data J 7	10.3897/BDJ.7.e35332	SRR6200930	Oxic
PB11	Retter et al., 2019; Biodivers Data J 7	10.3897/BDJ.7.e35332	SRR6200931	Anoxic
PB12	Retter et al., 2019; Biodivers Data J 7	10.3897/BDJ.7.e35332	SRR6200932	Anoxic
PB13	Retter et al., 2019; Biodivers Data J 7	10.3897/BDJ.7.e35332	SRR6200933	Oxic
PB14	Retter et al., 2019; Biodivers Data J 7	10.3897/BDJ.7.e35332	SRR6200934	Oxic
PB15	Retter et al., 2019; Biodivers Data J 7	10.3897/BDJ.7.e35332	SRR6200935	Oxic
PB16	Retter et al., 2019; Biodivers Data J 7	10.3897/BDJ.7.e35332	SRR6200936	Oxic
PB17	Retter et al., 2019; Biodivers Data J 7	10.3897/BDJ.7.e35332	SRR6200937	Oxic
PB18	Retter et al., 2019; Biodivers Data J 7	10.3897/BDJ.7.e35332	SRR6200938	Oxic
PB19	Retter et al., 2019; Biodivers Data J 7	10.3897/BDJ.7.e35332	SRR6200939	Oxic
PB22	Retter et al., 2019; Biodivers Data J 7	10.3897/BDJ.7.e35332	SRR6200942	Oxic
PB23	Retter et al., 2019; Biodivers Data J 7	10.3897/BDJ.7.e35332	SRR6200943	Oxic
PB24	Retter et al., 2019; Biodivers Data J 7	10.3897/BDJ.7.e35332	SRR6200944	Oxic
PB26	Retter et al., 2019; Biodivers Data J 7	10.3897/BDJ.7.e35332	SRR6200946	Anoxic
PB27	Retter et al., 2019; Biodivers Data J 7	10.3897/BDJ.7.e35332	SRR6200947	Oxic
PB28	Retter et al., 2019; Biodivers Data J 7	10.3897/BDJ.7.e35332	SRR6200948	Oxic
PB29	Retter et al., 2019; Biodivers Data J 7	10.3897/BDJ.7.e35332	SRR6200949	Oxic
PB30	Retter et al., 2019; Biodivers Data J 7	10.3897/BDJ.7.e35332	SRR6200950	Oxic
PB31	Retter et al., 2019; Biodivers Data J 7	10.3897/BDJ.7.e35332	SRR6200951	Anoxic
PB32	Retter et al., 2019; Biodivers Data J 7	10.3897/BDJ.7.e35332	SRR6200952	Anoxic
PB34	Retter et al., 2019; Biodivers Data J 7	10.3897/BDJ.7.e35332	SRR6200954	Oxic
PB35	Retter et al., 2019; Biodivers Data J 7	10.3897/BDJ.7.e35332	SRR6200955	Oxic
PB36	Retter et al., 2019; Biodivers Data J 7	10.3897/BDJ.7.e35332	SRR6200956	Oxic
PB37	Retter et al., 2019; Biodivers Data J 7	10.3897/BDJ.7.e35332	SRR6200957	Oxic
PB38	Retter et al., 2019; Biodivers Data J 7	10.3897/BDJ.7.e35332	SRR6200958	Anoxic
PB39	Retter et al., 2019; Biodivers Data J 7	10.3897/BDJ.7.e35332	SRR6200959	Anoxic
PB40	Retter et al., 2019; Biodivers Data J 7	10.3897/BDJ.7.e35332	SRR6200960	Anoxic
PB45	Retter et al., 2019; Biodivers Data J 7	10.3897/BDJ.7.e35332	SRR6200965	Anoxic
PB50	Retter et al., 2019; Biodivers Data J 7	10.3897/BDJ.7.e35332	SRR6200970	Anoxic
PB51	Retter et al., 2019; Biodivers Data J 7	10.3897/BDJ.7.e35332	SRR6200971	Oxic
PB53	Retter et al., 2019; Biodivers Data J 7	10.3897/BDJ.7.e35332	SRR6200973	Oxic
PB54	Retter et al., 2019; Biodivers Data J 7	10.3897/BDJ.7.e35332	SRR6200974	Oxic
PB55	Retter et al., 2019; Biodivers Data J 7	10.3897/BDJ.7.e35332	SRR6200975	Oxic
PB56	Retter et al., 2019; Biodivers Data J 7	10.3897/BDJ.7.e35332	SRR6200976	Anoxic
PB57	Retter et al., 2019; Biodivers Data J 7	10.3897/BDJ.7.e35332	SRR6200977	Anoxic
PC01	Luis et al., 2019; Env. Microbio 21 (4)	10.1111/1462-2920.14571	ERR2399964	Oxic
PC02	Luis et al., 2019; Env. Microbio 21 (4)	10.1111/1462-2920.14571	ERR2399965	Oxic
PC03	Luis et al., 2019; Env. Microbio 21 (4)	10.1111/1462-2920.14571	ERR2399966	Oxic
PC04	Luis et al., 2019; Env. Microbio 21 (4)	10.1111/1462-2920.14571	ERR2399967	Anoxic
PC05	Luis et al., 2019; Env. Microbio 21 (4)	10.1111/1462-2920.14571	ERR2399968	Oxic
PC06	Luis et al., 2019; Env. Microbio 21 (4)	10.1111/1462-2920.14571	ERR2399969	Anoxic
PC07	Luis et al., 2019; Env. Microbio 21 (4)	10.1111/1462-2920.14571	ERR2399970	Anoxic
PC08	Luis et al., 2019; Env. Microbio 21 (4)	10.1111/1462-2920.14571	ERR2399971	Anoxic
PC09	Luis et al., 2019; Env. Microbio 21 (4)	10.1111/1462-2920.14571	ERR2399972	Anoxic
PC10	Luis et al., 2019; Env. Microbio 21 (4)	10.1111/1462-2920.14571	ERR2399973	Oxic
PC11	Luis et al., 2019; Env. Microbio 21 (4)	10.1111/1462-2920.14571	ERR2399974	Anoxic
PC12	Luis et al., 2019; Env. Microbio 21 (4)	10.1111/1462-2920.14571	ERR2399975	Oxic
PC15	Luis et al., 2019; Env. Microbio 21 (4)	10.1111/1462-2920.14571	ERR2399978	Oxic
PC16	Luis et al., 2019; Env. Microbio 21 (4)	10.1111/1462-2920.14571	ERR2399979	Oxic
PC17	Luis et al., 2019; Env. Microbio 21 (4)	10.1111/1462-2920.14571	ERR2399980	Oxic
PC18	Luis et al., 2019; Env. Microbio 21 (4)	10.1111/1462-2920.14571	ERR2399981	Anoxic
PC19	Luis et al., 2019; Env. Microbio 21 (4)	10.1111/1462-2920.14571	ERR2399982	Oxic
PC20	Luis et al., 2019; Env. Microbio 21 (4)	10.1111/1462-2920.14571	ERR2399983	Anoxic
PC21	Luis et al., 2019; Env. Microbio 21 (4)	10.1111/1462-2920.14571	ERR2399984	Anoxic
PC22	Luis et al., 2019; Env. Microbio 21 (4)	10.1111/1462-2920.14571	ERR2399985	Anoxic
PC23	Luis et al., 2019; Env. Microbio 21 (4)	10.1111/1462-2920.14571	ERR2399986	Anoxic
PC24	Luis et al., 2019; Env. Microbio 21 (4)	10.1111/1462-2920.14571	ERR2399987	Oxic
PC25	Luis et al., 2019; Env. Microbio 21 (4)	10.1111/1462-2920.14571	ERR2399988	Anoxic
PC26	Luis et al., 2019; Env. Microbio 21 (4)	10.1111/1462-2920.14571	ERR2399989	Oxic
PD01	Haldar et al., 2019; Biotech 9	10.1007/s13205-019-1698-4	SRR6056510	Oxic
PD02	Haldar et al., 2019; Biotech 9	10.1007/s13205-019-1698-4	SRR6056511	Oxic
PE01	Kabeer et al., 2018; Data in Brief 22	10.1016/j.dib.2018.12.026	SRR7496046	Oxic
PH01	Li et al., 2017; Mol Ecol 27	10.1111/mec.14440	SRR16587490	Oxic
PH02	Li et al., 2017; Mol Ecol 27	10.1111/mec.14440	SRR16587491	Oxic
PH03	Li et al., 2017; Mol Ecol 27	10.1111/mec.14440	SRR16587492	Oxic
PH04	Li et al., 2017; Mol Ecol 27	10.1111/mec.14440	SRR16587493	Oxic
PH05	Li et al., 2017; Mol Ecol 27	10.1111/mec.14440	SRR16587494	Oxic
PH06	Li et al., 2017; Mol Ecol 27	10.1111/mec.14440	SRR16587495	Oxic
PH07	Li et al., 2017; Mol Ecol 27	10.1111/mec.14440	SRR16587496	Oxic
PH08	Li et al., 2017; Mol Ecol 27	10.1111/mec.14440	SRR16587497	Oxic
PH09	Li et al., 2017; Mol Ecol 27	10.1111/mec.14440	SRR16587498	Oxic
PH10	Li et al., 2017; Mol Ecol 27	10.1111/mec.14440	SRR16587499	Oxic
PH11	Li et al., 2017; Mol Ecol 27	10.1111/mec.14440	SRR16587500	Oxic
PH12	Li et al., 2017; Mol Ecol 27	10.1111/mec.14440	SRR16587501	Oxic
PH13	Li et al., 2017; Mol Ecol 27	10.1111/mec.14440	SRR16587502	Oxic
PH14	Li et al., 2017; Mol Ecol 27	10.1111/mec.14440	SRR16587503	Oxic
PH15	Li et al., 2017; Mol Ecol 27	10.1111/mec.14440	SRR16587504	Oxic
PH16	Li et al., 2017; Mol Ecol 27	10.1111/mec.14440	SRR16587505	Oxic
PH17	Li et al., 2017; Mol Ecol 27	10.1111/mec.14440	SRR16587506	Oxic
PH18	Li et al., 2017; Mol Ecol 27	10.1111/mec.14440	SRR16587507	Oxic
PH19	Li et al., 2017; Mol Ecol 27	10.1111/mec.14440	SRR16587508	Oxic
PH20	Li et al., 2017; Mol Ecol 27	10.1111/mec.14440	SRR16587509	Oxic
PH21	Li et al., 2017; Mol Ecol 27	10.1111/mec.14440	SRR16587510	Oxic
PH22	Li et al., 2017; Mol Ecol 27	10.1111/mec.14440	SRR16587511	Oxic
PH23	Li et al., 2017; Mol Ecol 27	10.1111/mec.14440	SRR16587512	Oxic
PH24	Li et al., 2017; Mol Ecol 27	10.1111/mec.14440	SRR16587513	Oxic
PH25	Li et al., 2017; Mol Ecol 27	10.1111/mec.14440	SRR16587514	Oxic
PH26	Li et al., 2017; Mol Ecol 27	10.1111/mec.14440	SRR16587515	Oxic
PH27	Li et al., 2017; Mol Ecol 27	10.1111/mec.14440	SRR16587516	Oxic
PH28	Li et al., 2017; Mol Ecol 27	10.1111/mec.14440	SRR16587517	Oxic
PH29	Li et al., 2017; Mol Ecol 27	10.1111/mec.14440	SRR16587518	Oxic
PH30	Li et al., 2017; Mol Ecol 27	10.1111/mec.14440	SRR16587529	Oxic
PH31	Li et al., 2017; Mol Ecol 27	10.1111/mec.14440	SRR16587540	Oxic
PH32	Li et al., 2017; Mol Ecol 27	10.1111/mec.14440	SRR16587551	Oxic
PH33	Li et al., 2017; Mol Ecol 27	10.1111/mec.14440	SRR16587570	Oxic
PH34	Li et al., 2017; Mol Ecol 27	10.1111/mec.14440	SRR16587581	Oxic
PH35	Li et al., 2017; Mol Ecol 27	10.1111/mec.14440	SRR16587592	Oxic
PH36	Li et al., 2017; Mol Ecol 27	10.1111/mec.14440	SRR16587603	Oxic
PH37	Li et al., 2017; Mol Ecol 27	10.1111/mec.14440	SRR16587614	Oxic
PH38	Li et al., 2017; Mol Ecol 27	10.1111/mec.14440	SRR16587617	Oxic
PH39	Li et al., 2017; Mol Ecol 27	10.1111/mec.14440	SRR16587618	Oxic
PH40	Li et al., 2017; Mol Ecol 27	10.1111/mec.14440	SRR16587619	Oxic
PI01	Li et al., 2016; Front Microbiol 7	10.3389/fmicb.2016.02098	SRR18095654	Oxic
PI02	Li et al., 2016; Front Microbiol 7	10.3389/fmicb.2016.02098	SRR18095655	Oxic
PI03	Li et al., 2016; Front Microbiol 7	10.3389/fmicb.2016.02098	SRR18095656	Oxic
PI04	Li et al., 2016; Front Microbiol 7	10.3389/fmicb.2016.02098	SRR18095657	Oxic
PI05	Li et al., 2016; Front Microbiol 7	10.3389/fmicb.2016.02098	SRR18095658	Oxic
PI06	Li et al., 2016; Front Microbiol 7	10.3389/fmicb.2016.02098	SRR18095659	Oxic
PI07	Li et al., 2016; Front Microbiol 7	10.3389/fmicb.2016.02098	SRR18095660	Oxic
PI08	Li et al., 2016; Front Microbiol 7	10.3389/fmicb.2016.02098	SRR18095661	Oxic
PI09	Li et al., 2016; Front Microbiol 7	10.3389/fmicb.2016.02098	SRR18095662	Oxic
PI10	Li et al., 2016; Front Microbiol 7	10.3389/fmicb.2016.02098	SRR18095663	Oxic
PI11	Li et al., 2016; Front Microbiol 7	10.3389/fmicb.2016.02098	SRR18095664	Oxic
PI12	Li et al., 2016; Front Microbiol 7	10.3389/fmicb.2016.02098	SRR18095665	Oxic
PI13	Li et al., 2016; Front Microbiol 7	10.3389/fmicb.2016.02098	SRR18095666	Oxic
PI14	Li et al., 2016; Front Microbiol 7	10.3389/fmicb.2016.02098	SRR18095667	Oxic
PI15	Li et al., 2016; Front Microbiol 7	10.3389/fmicb.2016.02098	SRR18095668	Oxic
PI16	Li et al., 2016; Front Microbiol 7	10.3389/fmicb.2016.02098	SRR18095669	Oxic
PI17	Li et al., 2016; Front Microbiol 7	10.3389/fmicb.2016.02098	SRR18095670	Oxic
PI18	Li et al., 2016; Front Microbiol 7	10.3389/fmicb.2016.02098	SRR18095671	Oxic
PI19	Li et al., 2016; Front Microbiol 7	10.3389/fmicb.2016.02098	SRR18095672	Oxic
PI20	Li et al., 2016; Front Microbiol 7	10.3389/fmicb.2016.02098	SRR18095673	Oxic
PI21	Li et al., 2016; Front Microbiol 7	10.3389/fmicb.2016.02098	SRR18095674	Oxic
PI22	Li et al., 2016; Front Microbiol 7	10.3389/fmicb.2016.02098	SRR18095675	Oxic
PI23	Li et al., 2016; Front Microbiol 7	10.3389/fmicb.2016.02098	SRR18095676	Oxic
PI24	Li et al., 2016; Front Microbiol 7	10.3389/fmicb.2016.02098	SRR18095677	Oxic
PI25	Li et al., 2016; Front Microbiol 7	10.3389/fmicb.2016.02098	SRR18095678	Oxic
PI26	Li et al., 2016; Front Microbiol 7	10.3389/fmicb.2016.02098	SRR18095679	Oxic
PI27	Li et al., 2016; Front Microbiol 7	10.3389/fmicb.2016.02098	SRR18095680	Oxic
PI28	Li et al., 2016; Front Microbiol 7	10.3389/fmicb.2016.02098	SRR18095681	Oxic
PI29	Li et al., 2016; Front Microbiol 7	10.3389/fmicb.2016.02098	SRR18095682	Oxic
PI30	Li et al., 2016; Front Microbiol 7	10.3389/fmicb.2016.02098	SRR18095683	Oxic
PI31	Li et al., 2016; Front Microbiol 7	10.3389/fmicb.2016.02098	SRR18095684	Oxic
PI32	Li et al., 2016; Front Microbiol 7	10.3389/fmicb.2016.02098	SRR18095685	Oxic
PI33	Li et al., 2016; Front Microbiol 7	10.3389/fmicb.2016.02098	SRR18095686	Oxic
PI34	Li et al., 2016; Front Microbiol 7	10.3389/fmicb.2016.02098	SRR18095687	Oxic
PI35	Li et al., 2016; Front Microbiol 7	10.3389/fmicb.2016.02098	SRR18095688	Oxic
PI36	Li et al., 2016; Front Microbiol 7	10.3389/fmicb.2016.02098	SRR18095689	Oxic
PI37	Li et al., 2016; Front Microbiol 7	10.3389/fmicb.2016.02098	SRR18095690	Oxic
PI38	Li et al., 2016; Front Microbiol 7	10.3389/fmicb.2016.02098	SRR18095691	Oxic
PI39	Li et al., 2016; Front Microbiol 7	10.3389/fmicb.2016.02098	SRR18095692	Oxic
PI40	Li et al., 2016; Front Microbiol 7	10.3389/fmicb.2016.02098	SRR18095693	Oxic
PI41	Li et al., 2016; Front Microbiol 7	10.3389/fmicb.2016.02098	SRR18095694	Oxic
PI42	Li et al., 2016; Front Microbiol 7	10.3389/fmicb.2016.02098	SRR18095695	Oxic
PI43	Li et al., 2016; Front Microbiol 7	10.3389/fmicb.2016.02098	SRR4268413	Oxic
Papers showing experimental proof that fungal taxa can thrive under hypoxia/anoxia
Fungal taxon	Phylum		DOI	Remarks on proof
Absidia glauca	Mucoromycota	Kurakov et al., 2011; Microbiol 77	10.1134/S002626170801013X	anaerobic growth
Actinomucor elegans	Mucoromycota	Kurakov et al., 2011; Microbiol 77	10.1134/S002626170801013X	anaerobic growth
Aspergillus nidulans	Ascomycota	Takasaki et al., 2004; J Biol Chem 279 (13)	10.1074/jbc.M313761200	uses nitrate as an alternative electron acceptor to O2 under O2-limited conditions
Aspergillus niger	Ascomycota	Boniek et al., 2020; Can J Microbiol 66 (10)	10.1139/cjm-2020-0173	fermenation
Aspergillus oryzea	Ascomycota	Shoun et al., 1992; FEMS Microbiol Lett 94 (3)	10.1111/j.1574-6968.1992.tb05331.x	denitrification
Aspergillus proliferants	Ascomycota	Perkins et al., 2021; Front Microbiol 12	10.3389/fmicb.2021.726138	anaerobic incubation
Aspergillus terreus	Ascomycota	Kurakov et al., 2011; Microbiol 77	10.1134/S002626170801013X	anaerobic growth
Bartalinia pondoensis	Ascomycota	Perkins et al., 2021; Front Microbiol 12	10.3389/fmicb.2021.726138	anaerobic incubation
Benjaminiella poitrasii	Mucoromycota	Gleason & Gordon, 1988; Mycologia 80	10.1080/00275514.1988.12025529	anaerobic growth
Blastocladia	Blastocladiomycota	Gleason & Gordon, 1989; Mycologia 81	10.1080/00275514.1989.12025826	growth in anaerobic conditions, fermentation
Blastocladia pringsheimii	Blastocladiomycota	Natvig & Gleason, 1983, Archives of Microbiol 134	10.1007/BF00429397	obligately fermentative speices adapted to anaerobic or nearly anaerobic conditions; seems to have no intact respiratory chain
Blastocladia ramosa	Blastocladiomycota	Natvig & Gleason, 1983, Archives of Microbiol 134	10.1007/BF00429397	obligately fermentative speices adapted to anaerobic or nearly anaerobic conditions; seems to have no intact respiratory chain
Candida albicans	Ascomycota	Dumitru et al., 2004; Antimicrob Agents Chemother 48 (7)	10.1128/AAC.48.7.2350-2354.2004	fermentation, in anaerobic conditions, fungus grows exclusively as mycelia
Cladosporium sp.	Ascomycota	Perkins et al., 2021; Front Microbiol 12	10.3389/fmicb.2021.726138	anaerobic incubation
Clonostachys grammicospora	Ascomycota	Kurakov et al., 2011; Microbiol 77	10.1134/S002626170801013X	anaerobic growth
Clonostachys rosea	Ascomycota	Kurakov et al., 2011; Microbiol 77	10.1134/S002626170801013X	anaerobic growth
Cryptococcus neoformans	Basidiomycota	Chun et al., 2007; PLoS Pathog 3 (2)	10.1371/journal.ppat.0030022	a hypoxia response mechanism related to mitochondrial function
Cylindrocarpen tonkinesa	Ascomycota	Shoun et al., 1992; FEMS Microbiol Lett 94 (3)	10.1111/j.1574-6968.1992.tb05331.x	denitrification
Epicoccum sorghinum	Ascomycota	Perkins et al., 2021; Front Microbiol 12	10.3389/fmicb.2021.726138	anaerobic incubation
Fusarium	Ascomycota	Keusching et al., 2020; Environ Microbiol 22 (6)	10.1111/1462-2920.14980	sustain anaerobic respiration and produced low amounts of N2O as a response
Fusarium gibbosum	Ascomycota	Perkins et al., 2021; Front Microbiol 12	10.3389/fmicb.2021.726138	anaerobic incubation
Fusarium group and ist teleomorph	Ascomycota	Shoun et al., 1992; FEMS Microbiol Lett 94 (3)	10.1111/j.1574-6968.1992.tb05331.x	anaerobially reducing nitrite to from nitric oxide (NO), nitrous oxide (N2O9, and/or dinitrogen (N2); several strains could reduce nitrate as well
Fusarium oxysporum	Ascomycota	Zhou et al., 2001; Archives of Microbiol	10.1007/s002030000231	reduces nitrate to ammonium and simultaneously oxidizes
Fusarium oxysporum	Ascomycota	Zhou et al., 2001; Archives of Microbiol	10.1007/s002030000231	ethanol to acetate to generate ATP
Fusarium oxysporum	Ascomycota	Panagiotou et al., 2005; J Biotech 115 (4)	10.1016/j.jbiotec.2004.09.011	fermentation
Fusarium oxysporum	Ascomycota	Daiber et al., 2005; J Inorg Biochem 99 (1)	10.1016/j.jinorgbio.2004.09.018	nitric oxide reductase from Fusarium, review and characterization
Fusarium oxysporum	Ascomycota	Takaya, 2002; J Biosci Bioeng 94 (6)	10.1016/S1389-1723(02)80187-6	diversified pathways of nitrate metabolism in response to environmental O2 tension: under anoxic conditions ammonia formation takes plcace,while denitrification process in suboxic and oxygen respiration under aerobic conditions
Fusarium oxysporum	Ascomycota	Zhou et al., 2002; J Biol Chem 277 (3)	10.1074/jbc.M109096200	ammonia fermentation, supports growth under conditons more anoxic than those of denitrification. For fungal denitrification, Fusarium requires a minimal amount of O2.
Fusarium oxysporum	Ascomycota	Morozkina & Kurakov, 2007; Appl Biochem Microbiol 43	10.1134/S0003683807050079	denitrification and oxygenous respiration
Fusarium solani	Ascomycota	Kurakov et al., 2011; Microbiol 77	10.1134/S002626170801013X	anaerobic growth
Ganoderma sessile	Basidiomycota	Perkins et al., 2021; Front Microbiol 12	10.3389/fmicb.2021.726138	anaerobic incubation
Lecanicillum lecanii	Ascomycota	Kurakov et al., 2011; Microbiol 77	10.1134/S002626170801013X	anaerobic growth
Lentinula sp.	Basidiomycota	Perkins et al., 2021; Front Microbiol 12	10.3389/fmicb.2021.726138	anaerobic incubation
Macrochytrium	Chytridiomycota	Crasemann, 1954; Am J Bota 41 (4)	10.2307/2438602	facultative anaerobic
Mucor circinelloides	Mucoromycota	Lübbehüsen et al., 2004; Appl Microbiol Biotech 63	10.1007/s00253-003-1394-4	fermentation
Mucor circinelloides	Mucoromycota	Rangel-Porras et al., 2019; J Microbiol 57	10.1007/s12275-019-8680-z	fermentation
Mucor circinelloides	Mucoromycota	Perkins et al., 2021; Front Microbiol 12	10.3389/fmicb.2021.726138	anaerobic incubation
Mucor genevensis	Mucoromycota	Gleason & Gordon, 1988; Mycologia 80	10.1080/00275514.1988.12025529	anaerobic growth
Mucor heterogamus	Mucoromycota	Kurakov et al., 2011; Microbiol 77	10.1134/S002626170801013X	anaerobic growth
Mucor hiemalis	Mucoromycota	Kurakov et al., 2011; Microbiol 77	10.1134/S002626170801013X	anaerobic growth
Mucor moelleri	Mucoromycota	Kurakov et al., 2011; Microbiol 77	10.1134/S002626170801013X	anaerobic growth
Mucor racemosus	Mucoromycota	Mooney & Sypherd, 1976; J Bacteriol 126 (3)	10.1128/jb.126.3.1266-1270.1976	fermentation
Neocallimastigomycota	Neocallimastigomycota	Gruninger et al., 2014; FEMS Microbiol Ecol 90 (1)	10.1111/1574-6941.12383	possess hydrogenomes, grow as strict anaerobe
Penicillium corylophilum	Ascomycota	Perkins et al., 2021; Front Microbiol 12	10.3389/fmicb.2021.726138	anaerobic incubation
Penicillium fagi	Ascomycota	Perkins et al., 2021; Front Microbiol 12	10.3389/fmicb.2021.726138	anaerobic incubation
Penicillium namyslowskii	Ascomycota	Cathrine & Raghukumar, 2009; Mycol Res 113	10.1016/j.mycres.2008.08.009	anaerobically while reducing nitrate
Penicillium sp.	Ascomycota	Perkins et al., 2021; Front Microbiol 12	10.3389/fmicb.2021.726138	anaerobic incubation
Pleurotus ostreatus	Basidiomycota	Perkins et al., 2021; Front Microbiol 12	10.3389/fmicb.2021.726138	anaerobic incubation
Rhizopus oryzae	Mucoromycota	Oda et al., 2002; Curr Microbiol 45	10.1007/s00284-001-0048-y	fermentation
Saccharomyces cerevisiae	Ascomycota	Sonderegger et al., 2004; Appl Environ Microbiol 70 (4)	10.1128/Aem.70.4.2307-2317.2004	fermentation
Saccharomyces cerevisiae	Ascomycota	Kwast et al., 2002; J Bacteriol 184 (1)	10.1128/JB.184.1.250-265.2002	respiro-fermentative and strictly (anaerobic ) fermentative, significant change of gene expression in anaerobic conditions
Saccharomyces cerevisiae	Ascomycota	Perli et al., 2021; Biotechnol 12 (3)	10.1128/mBio.00967-21	grow anaerobically in the absence of the precursor molecules pantothenate and nicotinate
Schizophyllium commune	Ascomycota	Zain ul Arifeen et al., 2022; Chemosphere 303 (2)	10.1016/j.chemosphere.2022.135062	anaerobic incubation, polycyclic aromatic hydrocarbons (PAHs) anaerobic degradation
Schizophyllum commune	Ascomycota	Zain Ul Arifeen et al., 2021; Environ Microbiol 23 (2)	10.1111/1462-2920.15332	unique energy production pathways
Talaromyces assiutensis	Ascomycota	Perkins et al., 2021; Front Microbiol 12	10.3389/fmicb.2021.726138	anaerobic incubation
Tolypocladium inflatum	Ascomycota	Kurakov et al., 2011; Microbiol 77	10.1134/S002626170801013X	anaerobic growth
Trichoderma aureoviride	Ascomycota	Kurakov et al., 2011; Microbiol 77	10.1134/S002626170801013X	anaerobic growth
Trichoderma harzianum	Ascomycota	Kurakov et al., 2011; Microbiol 77	10.1134/S002626170801013X	anaerobic growth
Trichoderma kningii	Ascomycota	Kurakov et al., 2011; Microbiol 77	10.1134/S002626170801013X	anaerobic growth
Trichoderma polysporum	Ascomycota	Kurakov et al., 2011; Microbiol 77	10.1134/S002626170801013X	anaerobic growth
Trichoderma viride	Ascomycota	Kurakov et al., 2011; Microbiol 77	10.1134/S002626170801013X	anaerobic growth
Trichosporon cutaneum	Ascomycota	Shoun et al., 1992; FEMS Microbiol Lett 94 (3)	10.1111/j.1574-6968.1992.tb05331.x	denitrification
Truncospora tephropora	Basidiomycota	Perkins et al., 2021; Front Microbiol 12	10.3389/fmicb.2021.726138	anaerobic incubation
Umbelopsis isabellina	Ascomycota	Kurakov et al., 2011; Microbiol 77	10.1134/S002626170801013X	anaerobic growth
