# Supplementary material for: Effects of oxygen availability on mycobenthic communities of marine coastal sediments
Source: Sci Rep. 2023 Sep 14;13:15218. doi: 10.1038/s41598-023-42329-1 (PMC10502103; doi:10.1038/s41598-023-42329-1)
Supplement: Supplementary file 11 — Supplementary Table S3. [file 41598_2023_42329_MOESM11_ESM.csv]

Suppl Table S3: Taxa showing a significant difference in relative sequence abundance between oxic and anoxic incubations ( Tukey HSD test, P < 0.05).
		Oxic	Anoxic	diff	lwr	upr	p
Class	Rhizophydiomycetes	0,10%	1,30%	0,015	0,004	0,026	0,002
Order	Hymenochaetales	0,00%	0,53%	0,006	0,001	0,011	0,013
Order	Microbotryales	0,00%	0,09%	0,001	0	0,001	0,041
Order	Rhizophlyctidales	0,00%	0,00%	0,015	0,004	0,026	0,002
Order	Tilletiales	0,02%	0,00%	0	-0,001	0	0,039
Order	Verrucariales	0,00%	0,25%	0,004	0,001	0,007	0,012
Family	Cordycipitaceae	0,18%	0,00%	-0,005	-0,01	0	0,045
Family	Cucurbitariaceae	0,66%	4,15%	0,013	0,003	0,022	0,005
Family	Cystofilobasidiaceae	0,00%	0,00%	-0,011	-0,022	0	0,039
Family	Diatrypaceae	0,00%	0,92%	0,007	0,001	0,013	0,007
Family	Gyroporaceae	0,00%	0,56%	0,001	0	0,002	0,039
Family	Hygrophoraceae	0,00%	0,60%	0,004	0	0,007	0,045
Family	Melampsoraceae	0,18%	0,00%	-0,002	-0,004	0	0,039
Family	Myxotrichaceae	0,00%	0,15%	0,002	0	0,004	0,018
Family	Pucciniaceae	0,00%	0,20%	0,003	0,001	0,005	0,01
Family	Pucciniastraceae	0,00%	0,06%	0,001	0	0,001	0,011
Family	Saccharomycetaceae	0,37%	0,00%	-0,004	-0,007	0	0,023
Family	Schizoporaceae	0,00%	0,53%	0,006	0,001	0,01	0,012
Family	Symmetrosporaceae	0,33%	0,00%	-0,007	-0,014	0	0,049
Family	Teratosphaeriaceae	0,00%	2,59%	0,023	0,004	0,042	0,012
Family	Tilachlidiaceae	0,13%	0,00%	-0,001	-0,003	0	0,039
Family	Torulaceae	0,23%	0,00%	-0,009	-0,017	-0,001	0,023
Family	Trichomeriaceae	0,25%	0,00%	-0,003	-0,005	0	0,021
Family	Verrucariaceae	0,00%	0,25%	0,004	0,001	0,007	0,012
Genus	Acericola	0,00%	0,58%	0,007	0	0,015	0,039
Genus	Arthrinium	0,40%	0,00%	-0,005	-0,009	0	0,04
Genus	Blumeria	0,00%	0,75%	0,005	0	0,01	0,044
Genus	Bovista	0,00%	0,09%	0,004	0	0,007	0,038
Genus	Bradymyces	0,18%	0,00%	-0,002	-0,003	0	0,012
Genus	Bulleromyces	0,26%	0,00%	-0,004	-0,008	0	0,039
Genus	Candida	0,00%	1,20%	0,012	0,001	0,023	0,027
Genus	Catenulostroma	0,00%	0,43%	0,003	0	0,006	0,039
Genus	Cercophora	0,05%	0,00%	-0,01	-0,02	0	0,039
Genus	Chalciporus	0,00%	0,12%	0,002	0	0,003	0,006
Genus	Chlamydocillium	0,11%	0,00%	-0,002	-0,005	0	0,039
Genus	Curvibasidium	0,04%	0,00%	-0,001	-0,001	0	0,039
Genus	Cystofilobasidium	0,00%	0,00%	-0,011	-0,022	0	0,039
Genus	Gibberella	0,40%	0,00%	-0,004	-0,007	-0,001	0,01
Genus	Golovinomyces	0,00%	0,01%	0	0	0	0,016
Genus	Gymnopilus	0,21%	0,00%	-0,003	-0,004	-0,001	0,001
Genus	Gyroporus	0,00%	0,56%	0,001	0	0,002	0,039
Genus	Hebeloma	0,00%	0,20%	0,001	0	0,002	0,039
Genus	Hygrophorus	0,00%	0,60%	0,004	0	0,007	0,043
Genus	Itersonilia	0,00%	0,15%	0,006	0	0,012	0,038
Genus	Kluyveromyces	0,08%	0,00%	-0,002	-0,003	0	0,04
Genus	Lecanicillium	0,18%	0,00%	-0,005	-0,01	0	0,039
Genus	Lycoperdon	0,00%	0,47%	0,003	0	0,006	0,04
Genus	Melampsora	0,18%	0,00%	-0,002	-0,004	0	0,039
Genus	Melampsoridium	0,00%	0,06%	0,001	0	0,001	0,011
Genus	Neocatenulostroma	0,00%	2,17%	0,02	0,001	0,039	0,039
Genus	Neocucurbitaria	0,00%	2,94%	0,006	0	0,012	0,039
Genus	Oidiodendron	0,00%	0,15%	0,002	0	0,004	0,017
Genus	Parasola	0,00%	0,70%	0,025	0,004	0,045	0,01
Genus	Phacidiella	0,00%	0,10%	0,021	0,001	0,041	0,039
Genus	Phlebia	0,20%	0,00%	-0,01	-0,019	0	0,039
Genus	Puccinia	0,00%	0,20%	0,003	0,001	0,005	0,01
Genus	Scleroderma	0,06%	0,00%	-0,003	-0,006	0	0,043
Genus	Septoria	0,33%	0,00%	-0,001	-0,003	0	0,039
Genus	Striaticonidium	0,00%	0,17%	0,002	0	0,004	0,012
Genus	Symmetrospora	0,33%	0,00%	-0,007	-0,014	0	0,049
Genus	Tilachlidium	0,13%	0,00%	-0,001	-0,003	0	0,039
Genus	Tilletia	0,02%	0,00%	0	-0,001	0	0,039
Genus	Torula	0,23%	0,00%	-0,009	-0,017	-0,001	0,023
Genus	Xylodon	0,00%	0,53%	0,006	0,001	0,01	0,005
