# Supplementary material for: Effects of oxygen availability on mycobenthic communities of marine coastal sediments
Source: Sci Rep. 2023 Sep 14;13:15218. doi: 10.1038/s41598-023-42329-1 (PMC10502103; doi:10.1038/s41598-023-42329-1)
Supplement: Supplementary file 12 — Supplementary Table S4. [file 41598_2023_42329_MOESM12_ESM.csv]

Suppl Table S4: Generalistic taxa in meta-analysis and incubation experiments.
Meta-Analysis	Ascomycota	Dothideomycetes	Capnodiales	Cladosporiaceae	Cladosporium
Meta-Analysis	Ascomycota	Dothideomycetes	Dothideales	Aureobasidiaceae	Aureobasidium
Meta-Analysis	Ascomycota	Dothideomycetes	Dothideales	Dothideales_unidentified	Hortaea
Meta-Analysis	Ascomycota	Dothideomycetes	Pleosporales	Biatriosporaceae	Biatriospora
Meta-Analysis	Ascomycota	Dothideomycetes	Pleosporales	Cucurbitariaceae	Pyrenochaetopsis
Meta-Analysis	Ascomycota	Dothideomycetes	Pleosporales	Dictyosporiaceae	Dictyosporium
Meta-Analysis	Ascomycota	Dothideomycetes	Pleosporales	Didymosphaeriaceae	Paraconiothyrium
Meta-Analysis	Ascomycota	Dothideomycetes	Pleosporales	Didymosphaeriaceae	Paraphaeosphaeria
Meta-Analysis	Ascomycota	Dothideomycetes	Pleosporales	Periconiaceae	Periconia
Meta-Analysis	Ascomycota	Dothideomycetes	Pleosporales	Pleosporaceae	Alternaria
Meta-Analysis	Ascomycota	Dothideomycetes	Pleosporales	Sporormiaceae	Preussia
Meta-Analysis	Ascomycota	Dothideomycetes	Pleosporales	Thyridariaceae	Roussoella
Meta-Analysis	Ascomycota	Eurotiomycetes	Chaetothyriales	Herpotrichiellaceae	Exophiala
Meta-Analysis	Ascomycota	Eurotiomycetes	Eurotiales	Aspergillaceae	Aspergillus
Meta-Analysis	Ascomycota	Eurotiomycetes	Eurotiales	Aspergillaceae	Penicillium
Meta-Analysis	Ascomycota	Eurotiomycetes	Eurotiales	Trichocomaceae	Talaromyces
Meta-Analysis	Ascomycota	Leotiomycetes	Thelebolales	Pseudeurotiaceae	Pseudeurotium
Meta-Analysis	Ascomycota	Saccharomycetes	Saccharomycetales	Saccharomycetales_unidentified	Candida
Meta-Analysis	Ascomycota	Sordariomycetes	Glomerellales	Plectosphaerellaceae	Chordomyces
Meta-Analysis	Ascomycota	Sordariomycetes	Hypocreales	Hypocreaceae	Trichoderma
Meta-Analysis	Ascomycota	Sordariomycetes	Hypocreales	Hypocreales_unidentified	Acremonium
Meta-Analysis	Ascomycota	Sordariomycetes	Hypocreales	Hypocreales_unidentified	Emericellopsis
Meta-Analysis	Ascomycota	Sordariomycetes	Hypocreales	Nectriaceae	Fusarium
Meta-Analysis	Basidiomycota	Tremellomycetes	Tremellales	Bulleribasidiaceae	Vishniacozyma
Meta-Analysis	Mortierellomycota	Mortierellomycetes	Mortierellales	Mortierellaceae	Mortierella
Incubation	Ascomycota	Dothideomycetes	Capnodiales	Cladosporiaceae	Cladosporium
Incubation	Ascomycota	Dothideomycetes	Pleosporales	Pleosporaceae	Alternaria
