# Supplementary material for: Effects of oxygen availability on mycobenthic communities of marine coastal sediments
Source: Sci Rep. 2023 Sep 14;13:15218. doi: 10.1038/s41598-023-42329-1 (PMC10502103; doi:10.1038/s41598-023-42329-1)
Supplement: Supplementary file 13 — Supplementary Table S5. [file 41598_2023_42329_MOESM13_ESM.csv]

Suppl Table S5: SIMPER analyses on the sub-datasets of the meta-analysis and the incubation experiments. Only taxa with COD > 0. 5% were listed.
Meta-analysis
Genus	Abundance (Anoxic)	Abundance (Oxic)	Dissimilarity	P-value	COD	Phylum	Class	Order	Family
Psathyrella	3,90%	2%	0,048	0,017	7,19%	Basidiomycota	Agaricomycetes	Agaricales	Psathyrellaceae
Alternaria	4,40%	1%	0,026	0,009	3,88%	Ascomycota	Dothideomycetes	Pleosporales	Pleosporaceae
Cladosporium	5,40%	1,50%	0,013	0,011	1,95%	Ascomycota	Dothideomycetes	Capnodiales	Cladosporiaceae
Claviceps	0,20%	0%	0,005	0,03	0,72%	Ascomycota	Sordariomycetes	Hypocreales	Clavicipitaceae
Incubation experiments
Genus	Abundance (Anoxic)	Abundance (Oxic)	Dissimilarity	P-value	COD	Phylum	Class	Order	Family
Lacrymaria	9,60%	4,40%	0,043	0	6,25%	Basidiomycota	Agaricomycetes	Agaricales	Psathyrellaceae
Wallemia	0,20%	2,20%	0,02	0,001	2,87%	Basidiomycota	Wallemiomycetes	Wallemiales	Wallemiaceae
Cryptococcus	1,80%	0,40%	0,013	0	1,95%	Basidiomycota	Tremellomycetes	Tremellales	Cryptococcaceae
Parasola	0,70%	0%	0,012	0,001	1,82%	Basidiomycota	Agaricomycetes	Agaricales	Psathyrellaceae
Agaricus	2,70%	0,40%	0,011	0,006	1,67%	Basidiomycota	Agaricomycetes	Agaricales	Agaricaceae
Vishniacozyma	1,20%	1,20%	0,011	0,034	1,66%	Basidiomycota	Tremellomycetes	Tremellales	Bulleribasidiaceae
Phacidiella	0,10%	0%	0,01	0,011	1,54%	Ascomycota	Lecanoromycetes	Lecanoromycetes_unidentified	Lecanoromycetes_unidentified
Yarrowia	0,30%	0,10%	0,008	0,006	1,23%	Ascomycota	Saccharomycetes	Saccharomycetales	Dipodascaceae
Pyrenochaetopsis	1,20%	0,70%	0,006	0,006	0,93%	Ascomycota	Dothideomycetes	Pleosporales	Cucurbitariaceae
Buckleyzyma	0,70%	0,80%	0,005	0	0,71%	Basidiomycota	Cystobasidiomycetes	Cystobasidiomycetes_unidentified	Buckleyzymaceae
Hypholoma	0,50%	0,20%	0,005	0	0,71%	Basidiomycota	Agaricomycetes	Agaricales	Strophariaceae
Torula	0%	0,20%	0,005	0,012	0,66%	Ascomycota	Dothideomycetes	Pleosporales	Torulaceae
Acericola	0,60%	0%	0,004	0,02	0,55%	Ascomycota	Dothideomycetes	Pleosporales	Phaeosphaeriaceae
