# Supplementary material for: Effects of oxygen availability on mycobenthic communities of marine coastal sediments
Source: Sci Rep. 2023 Sep 14;13:15218. doi: 10.1038/s41598-023-42329-1 (PMC10502103; doi:10.1038/s41598-023-42329-1)
Supplement: Supplementary file 14 — Supplementary Table S6. [file 41598_2023_42329_MOESM14_ESM.csv]

Suppl Table S6: Tukey HSD test to identify traits related to a significant OTU occurrence in anoix sediment. Test carried out on the two subdatasets, namely incubations and meta-analysis.
					Meta-analysis	Meta-analysis	Meta-analysis	Meta-analysis	Incubations	Incubations	Incubations	Incubations
	Incubation, oxic	Incubation, anoxic	Meta-analysis, anoxic	Meta-analysis, oxic	diff	lwr	upr	p	diff	lwr	upr	p
dimorphic_yeast	2,90%	4,30%	2,40%	1,20%	0	0	0	0,998	0,1	0	0,1	0,002
Facultative.yeast	3,90%	2,20%	5%	1,30%	0	-0,1	0	0	0	0	0	0,972
Facultative.yeast.Microfungus	0%	0%	1,30%	2,70%	0	0	0	0,027	0	0	0	1
Facultative.yeast.Smut	0%	1,10%	1,40%	0,30%	0	0	0	0,76	0	0	0	0,156
filamentous	71,60%	79,60%	78,20%	86,70%	0,1	0	0,1	0,031	0	-0,1	0,1	0,973
Micofungus	0%	0%	0%	0%	0	0	0	0,955	0	0	0	1
Microfungus.Thallus	0%	0%	0,30%	0,10%	0	0	0	0,852	0	0	0	1
Rust	0%	1,10%	0%	0%	0	0	0	1	0	0	0	0,004
Smut	1%	0%	0%	0%	0	0	0	1	0	-0,1	0	0,084
Thallus	1%	1,10%	1,30%	0,60%	0	0	0	0,588	0	0	0	0,913
yeast	19,60%	10,80%	9,90%	6,70%	0	-0,1	0	0,618	-0,1	-0,2	0	0,14
zoosporic.plasmodium_.aphelid.	0%	0%	0%	0%	0	0	0	0,841	0	0	0	1
zoosporic.rhizomycelial_.chytrid.like.	0%	0%	0,20%	0,20%	0	0	0	0,614	0	0	0	1
Pathotroph	13,70%	14%	11,40%	8,30%	0	0	0	0,938	0	-0,1	0	0,371
Pathotroph_Saprotroph	23,50%	21,50%	25%	15,70%	-0,1	-0,1	0	0,074	0,1	0	0,2	0,093
Pathotroph_Saprotroph_Symbiotroph	19,60%	19,40%	24,70%	24,70%	0	0	0,1	0,957	0	0	0,1	0,527
Pathotroph_Symbiotroph	1%	1,10%	1,60%	3,30%	0	0	0	0,278	0	0	0	0,926
Saprotroph	35,30%	38,70%	31,50%	37,90%	0	-0,1	0,1	0,959	-0,1	-0,2	0	0,243
Saprotroph_Symbiotroph	2,90%	0%	3,70%	5,80%	0	0	0,1	0,001	0	-0,1	0	0,216
Symbiotroph	3,90%	5,40%	2,10%	4,30%	0	0	0	0,2	0	0	0	0,341
